# Supplementary material for: Potential interactions between the TBX4-FGF10 and SHH-FOXF1 signaling during human lung development revealed using ChIP-seq
Source: Respir Res. 2021 Jan 21;22:26. doi: 10.1186/s12931-021-01617-y (PMC7818749; doi:10.1186/s12931-021-01617-y)
Supplement: Supplementary file 1 — Additional file 1: Enriched binding sites for TBX2 and TBX4 determined by ChIP-seq analysis in IMR-90 cells. [file 12931_2021_1617_MOESM1_ESM.xlsx]

## Sheet: TBX2
seqnames	start	end	width	strand	length	abs_summit	pileup	X.log10.pvalue.	fold_enrichment	X.log10.qvalue.	name	annotation	geneChr	geneStart	geneEnd	geneLength	geneStrand	geneId	transcriptId	distanceToTSS	ENSEMBL	SYMBOL	GENENAME
chr1	369199	370015	817	*	818	369313	13.5	5.46828	3.62524	2.71512	TBX2_Input_peak_1	Distal Intergenic	chr1	450740	451678	939	-	81399	uc010nxu.2	81663	ENSG00000273547	OR4F16	olfactory receptor, family 4, subfamily F, member 16
chr1	375880	376573	694	*	695	376181	16.74	14.9606	8.8706	10.6909	TBX2_Input_peak_2	Distal Intergenic	chr1	450740	451678	939	-	81399	uc010nxu.2	75105	ENSG00000273547	OR4F16	olfactory receptor, family 4, subfamily F, member 16
chr1	597603	598729	1127	*	1128	598325	24.84	8.23007	3.69168	4.90169	TBX2_Input_peak_3	Distal Intergenic	chr1	632325	632413	89	-	102465432	uc031tls.1	33684	ENSG00000278791	MIR6723	microRNA 6723
chr1	916241	916719	479	*	480	916505	12.96	6.65045	4.63263	3.65248	TBX2_Input_peak_4	Promoter (2-3kb)	chr1	917573	919437	1865	-	100130417	uc010nxy.1	2718	ENSG00000223764	LOC100130417	uncharacterized LOC100130417
chr1	920546	921198	653	*	654	920608	10.26	3.83396	2.99187	1.45537	TBX2_Input_peak_5	Promoter (1-2kb)	chr1	917573	919437	1865	-	100130417	uc010nxy.1	-1109	ENSG00000223764	LOC100130417	uncharacterized LOC100130417
chr1	929740	931051	1312	*	1313	929906	15.12	5.31046	3.22422	2.62336	TBX2_Input_peak_6	5' UTR	chr1	925922	944153	18232	+	148398	uc031pjl.1	3818	ENSG00000187634	SAMD11	sterile alpha motif domain containing 11
chr1	932174	933117	944	*	945	932365	15.66	9.15828	5.45713	5.61403	TBX2_Input_peak_7	Intron (uc001abv.1/148398, intron 4 of 4)	chr1	939275	944153	4879	+	148398	uc031pko.1	-6158	ENSG00000187634	SAMD11	sterile alpha motif domain containing 11
chr1	935903	936419	517	*	518	936183	14.58	6.61296	4.13974	3.61851	TBX2_Input_peak_8	Promoter (2-3kb)	chr1	939275	944153	4879	+	148398	uc031pko.1	-2856	ENSG00000187634	SAMD11	sterile alpha motif domain containing 11
chr1	938940	939382	443	*	444	939267	13.5	5.59779	3.69762	2.8315	TBX2_Input_peak_9	Promoter (<=1kb)	chr1	939275	944153	4879	+	148398	uc031pko.1	0	ENSG00000187634	SAMD11	sterile alpha motif domain containing 11
chr1	947832	948381	550	*	551	948164	12.96	5.7969	4.096	3.02164	TBX2_Input_peak_10	Promoter (<=1kb)	chr1	944203	947060	2858	-	26155	uc031pkq.1	-772	ENSG00000188976	NOC2L	NOC2-like nucleolar associated transcriptional repressor
chr1	950882	951275	394	*	395	951212	14.58	6.17368	3.89526	3.27613	TBX2_Input_peak_11	Exon (uc001aby.4/26155, exon 10 of 17)	chr1	944203	947060	2858	-	26155	uc031pkq.1	-3822	ENSG00000188976	NOC2L	NOC2-like nucleolar associated transcriptional repressor
chr1	953782	954382	601	*	602	954048	15.66	9.31879	5.55371	5.72686	TBX2_Input_peak_12	5' UTR	chr1	944203	958538	14336	-	26155	uc001aby.4	4156	ENSG00000188976	NOC2L	NOC2-like nucleolar associated transcriptional repressor
chr1	962389	962952	564	*	565	962499	14.58	5.96788	3.78262	3.10914	TBX2_Input_peak_13	Promoter (<=1kb)	chr1	962355	963849	1495	+	339451	uc010nyb.1	34	ENSG00000187961	KLHL17	kelch-like family member 17
chr1	964908	965540	633	*	634	965259	15.66	7.55016	4.52157	4.31933	TBX2_Input_peak_14	Promoter (<=1kb)	chr1	966497	975104	8608	+	84069	uc001acd.3	-957	ENSG00000187583	PLEKHN1	pleckstrin homology domain containing, family N member 1
chr1	966007	966635	629	*	630	966140	16.2	6.02105	3.47621	3.15922	TBX2_Input_peak_15	Promoter (<=1kb)	chr1	966497	975104	8608	+	84069	uc001acd.3	0	ENSG00000187583	PLEKHN1	pleckstrin homology domain containing, family N member 1
chr1	971116	972070	955	*	956	971942	12.42	4.56384	3.22726	2.02598	TBX2_Input_peak_16	Exon (uc001acd.3/84069, exon 7 of 16)	chr1	975199	976641	1443	-	84808	uc001acg.2	4571	ENSG00000187642	PERM1	PPARGC1 and ESRR induced regulator, muscle 1
chr1	972796	973977	1182	*	1183	973192	13.5	8.16311	5.22235	4.83711	TBX2_Input_peak_17	Promoter (2-3kb)	chr1	975199	976641	1443	-	84808	uc001acg.2	2664	ENSG00000187642	PERM1	PPARGC1 and ESRR induced regulator, muscle 1
chr1	975968	976369	402	*	403	976186	15.12	8.49555	4.90005	5.09082	TBX2_Input_peak_18	Promoter (<=1kb)	chr1	975199	976641	1443	-	84808	uc001acg.2	272	ENSG00000187642	PERM1	PPARGC1 and ESRR induced regulator, muscle 1
chr1	980422	980954	533	*	534	980577	19.44	7.99138	4.08828	4.6834	TBX2_Input_peak_19	Promoter (1-2kb)	chr1	975199	982093	6895	-	84808	uc001ach.2	1139	ENSG00000187642	PERM1	PPARGC1 and ESRR induced regulator, muscle 1
chr1	984185	984607	423	*	424	984362	11.88	6.92896	4.99393	3.8544	TBX2_Input_peak_20	Promoter (2-3kb)	chr1	975199	982093	6895	-	84808	uc001ach.2	-2092	ENSG00000187642	PERM1	PPARGC1 and ESRR induced regulator, muscle 1
chr1	1014012	1014406	395	*	396	1014178	16.2	7.34861	4.13629	4.19972	TBX2_Input_peak_21	Promoter (<=1kb)	chr1	1013467	1014539	1073	+	9636	uc001acj.4	545	ENSG00000187608	ISG15	ISG15 ubiquitin-like modifier
chr1	1018306	1018940	635	*	636	1018389	14.04	8.41215	5.01367	5.02195	TBX2_Input_peak_22	Promoter (1-2kb)	chr1	1020123	1056119	35997	+	375790	uc001ack.2	-1183	ENSG00000188157	AGRN	agrin
chr1	1031337	1031905	569	*	570	1031666	11.34	5.86499	4.1136	3.05352	TBX2_Input_peak_23	Intron (uc001ack.2/375790, intron 2 of 35)	chr1	1020123	1056119	35997	+	375790	uc001ack.2	11214	ENSG00000188157	AGRN	agrin
chr1	1032716	1033145	430	*	431	1032855	14.04	5.2929	3.30323	2.60982	TBX2_Input_peak_24	Intron (uc001ack.2/375790, intron 2 of 35)	chr1	1020123	1056119	35997	+	375790	uc001ack.2	12593	ENSG00000188157	AGRN	agrin
chr1	1036384	1036943	560	*	561	1036674	10.8	5.08049	3.93359	2.44403	TBX2_Input_peak_25	Intron (uc001ack.2/375790, intron 3 of 35)	chr1	1020123	1056119	35997	+	375790	uc001ack.2	16261	ENSG00000188157	AGRN	agrin
chr1	1039793	1040655	863	*	864	1040534	11.34	5.86499	4.1136	3.05352	TBX2_Input_peak_26	Intron (uc001ack.2/375790, intron 3 of 35)	chr1	1020123	1056119	35997	+	375790	uc001ack.2	19670	ENSG00000188157	AGRN	agrin
chr1	1043362	1044542	1181	*	1182	1044378	15.12	8.19312	4.72976	4.86537	TBX2_Input_peak_27	Exon (uc001ack.2/375790, exon 8 of 36)	chr1	1020123	1056119	35997	+	375790	uc001ack.2	23239	ENSG00000188157	AGRN	agrin
chr1	1045155	1045989	835	*	836	1045372	14.04	4.70046	3.0082	2.14819	TBX2_Input_peak_28	Exon (uc001ack.2/375790, exon 13 of 36)	chr1	1020123	1056119	35997	+	375790	uc001ack.2	25032	ENSG00000188157	AGRN	agrin
chr1	1046446	1046987	542	*	543	1046454	14.04	4.70046	3.0082	2.14819	TBX2_Input_peak_29	Exon (uc001ack.2/375790, exon 18 of 36)	chr1	1020123	1056119	35997	+	375790	uc001ack.2	26323	ENSG00000188157	AGRN	agrin
chr1	1047504	1048254	751	*	752	1048218	16.2	5.94584	3.44023	3.09132	TBX2_Input_peak_30	Exon (uc001ack.2/375790, exon 21 of 36)	chr1	1071746	1074307	2562	-	401934	uc021oen.1	26053	ENSG00000237330	RNF223	ring finger protein 223
chr1	1051268	1052126	859	*	860	1051903	16.2	7.27292	4.09738	4.13117	TBX2_Input_peak_31	Exon (uc001ack.2/375790, exon 31 of 36)	chr1	1071746	1074307	2562	-	401934	uc021oen.1	22181	ENSG00000237330	RNF223	ring finger protein 223
chr1	1069459	1069886	428	*	429	1069828	15.12	5.95325	3.54043	3.095	TBX2_Input_peak_32	Distal Intergenic	chr1	1071746	1074307	2562	-	401934	uc021oen.1	4421	ENSG00000237330	RNF223	ring finger protein 223
chr1	1075121	1075656	536	*	537	1075526	11.88	5.83504	4.27423	3.05352	TBX2_Input_peak_33	Promoter (<=1kb)	chr1	1071746	1074307	2562	-	401934	uc021oen.1	-814	ENSG00000237330	RNF223	ring finger protein 223
chr1	1078612	1079095	484	*	485	1078763	19.98	6.46191	3.49691	3.48668	TBX2_Input_peak_34	Distal Intergenic	chr1	1071746	1074307	2562	-	401934	uc021oen.1	-4305	ENSG00000237330	RNF223	ring finger protein 223
chr1	1079887	1080308	422	*	423	1080198	15.12	5.95325	3.54043	3.095	TBX2_Input_peak_35	Distal Intergenic	chr1	1071746	1074307	2562	-	401934	uc021oen.1	-5580	ENSG00000237330	RNF223	ring finger protein 223
chr1	1080889	1081692	804	*	805	1081639	12.42	5.8745	3.9837	3.05495	TBX2_Input_peak_36	Distal Intergenic	chr1	1071746	1074307	2562	-	401934	uc021oen.1	-6582	ENSG00000237330	RNF223	ring finger protein 223
chr1	1083286	1085245	1960	*	1961	1084627	15.66	8.39277	5.00414	5.02195	TBX2_Input_peak_37	Exon (uc010nyd.1/54991, exon 6 of 9)	chr1	1081818	1091565	9748	-	54991	uc010nyd.1	6320	ENSG00000131591	C1orf159	chromosome 1 open reading frame 159
chr1	1085973	1086540	568	*	569	1086431	12.42	5.8745	3.9837	3.05495	TBX2_Input_peak_38	Exon (uc010nyd.1/54991, exon 5 of 9)	chr1	1081818	1091565	9748	-	54991	uc010nyd.1	5025	ENSG00000131591	C1orf159	chromosome 1 open reading frame 159
chr1	1087477	1088047	571	*	572	1087870	13.5	6.91609	4.46115	3.8544	TBX2_Input_peak_39	Exon (uc010nyd.1/54991, exon 3 of 9)	chr1	1081818	1091565	9748	-	54991	uc010nyd.1	3518	ENSG00000131591	C1orf159	chromosome 1 open reading frame 159
chr1	1088865	1091242	2378	*	2379	1089531	16.74	9.15166	5.26609	5.60787	TBX2_Input_peak_40	Promoter (<=1kb)	chr1	1081818	1091565	9748	-	54991	uc010nyd.1	323	ENSG00000131591	C1orf159	chromosome 1 open reading frame 159
chr1	1122432	1122842	411	*	412	1122635	11.88	5.86499	4.29362	3.05352	TBX2_Input_peak_41	Distal Intergenic	chr1	1081818	1116356	34539	-	54991	uc001acr.2	-6076	ENSG00000131591	C1orf159	chromosome 1 open reading frame 159
chr1	1124572	1125491	920	*	921	1125056	15.12	9.31879	5.37369	5.72686	TBX2_Input_peak_42	Distal Intergenic	chr1	1081818	1116356	34539	-	54991	uc001acr.2	-8216	ENSG00000131591	C1orf159	chromosome 1 open reading frame 159
chr1	1127592	1128084	493	*	494	1127681	11.88	4.14638	3.22021	1.72232	TBX2_Input_peak_43	Distal Intergenic	chr1	1137017	1144054	7038	+	254099	uc001acv.3	-8933	ENSG00000223823	LINC01342	long intergenic non-protein coding RNA 1342
chr1	1136983	1138276	1294	*	1295	1138091	14.58	6.17368	3.89526	3.27613	TBX2_Input_peak_44	Promoter (<=1kb)	chr1	1137017	1144054	7038	+	254099	uc001acv.3	0	ENSG00000223823	LINC01342	long intergenic non-protein coding RNA 1342
chr1	1140338	1141033	696	*	697	1140836	10.8	5.94095	4.50621	3.09132	TBX2_Input_peak_45	5' UTR	chr1	1137017	1144054	7038	+	254099	uc001acv.3	3321	ENSG00000223823	LINC01342	long intergenic non-protein coding RNA 1342
chr1	1143592	1145310	1719	*	1720	1144865	15.12	8.70738	5.02055	5.23729	TBX2_Input_peak_46	3' UTR	chr1	1137017	1144054	7038	+	254099	uc001acv.3	6575	ENSG00000223823	LINC01342	long intergenic non-protein coding RNA 1342
chr1	1150926	1151908	983	*	984	1150929	14.04	4.70046	3.0082	2.14819	TBX2_Input_peak_47	Distal Intergenic	chr1	1137017	1144054	7038	+	254099	uc001acv.3	13909	ENSG00000223823	LINC01342	long intergenic non-protein coding RNA 1342
chr1	1166812	1167551	740	*	741	1167551	13.5	4.11731	2.90019	1.70552	TBX2_Input_peak_48	Promoter (<=1kb)	chr1	1167104	1167198	95	+	406984	uc001acw.2	0	ENSG00000207730	MIR200B	microRNA 200b
chr1	1171668	1172245	578	*	579	1171732	12.96	5.16117	3.70929	2.501	TBX2_Input_peak_49	Promoter (1-2kb)	chr1	1173906	1197933	24028	+	254173	uc001acy.2	-1661	ENSG00000162571	TTLL10	tubulin tyrosine ligase-like family member 10
chr1	1179539	1180611	1073	*	1074	1180115	12.96	4.79185	3.49023	2.2224	TBX2_Input_peak_50	Promoter (<=1kb)	chr1	1179697	1185863	6167	+	254173	uc001acz.2	0	ENSG00000162571	TTLL10	tubulin tyrosine ligase-like family member 10
chr1	1181614	1184410	2797	*	2798	1183169	22.14	15.0875	7.03395	10.8087	TBX2_Input_peak_51	Promoter (1-2kb)	chr1	1179697	1185863	6167	+	254173	uc001acz.2	1917	ENSG00000162571	TTLL10	tubulin tyrosine ligase-like family member 10
chr1	1201710	1202844	1135	*	1136	1202305	18.9	11.58	6.27499	7.63506	TBX2_Input_peak_52	Promoter (2-3kb)	chr1	1203508	1205680	2173	-	8784	uc001ada.3	2836	ENSG00000186891	TNFRSF18	tumor necrosis factor receptor superfamily, member 18
chr1	1203355	1204491	1137	*	1138	1203733	12.96	6.8448	4.75728	3.80344	TBX2_Input_peak_53	Promoter (1-2kb)	chr1	1203508	1205680	2173	-	8784	uc001ada.3	1189	ENSG00000186891	TNFRSF18	tumor necrosis factor receptor superfamily, member 18
chr1	1205212	1206065	854	*	855	1205798	11.88	5.92261	4.33097	3.09132	TBX2_Input_peak_54	Promoter (<=1kb)	chr1	1203508	1205680	2173	-	8784	uc001ada.3	0	ENSG00000186891	TNFRSF18	tumor necrosis factor receptor superfamily, member 18
chr1	1206511	1207229	719	*	720	1207200	9.18	5.28922	4.00842	2.60725	TBX2_Input_peak_55	Promoter (<=1kb)	chr1	1203508	1206709	3202	-	8784	uc001adb.3	0	ENSG00000186891	TNFRSF18	tumor necrosis factor receptor superfamily, member 18
chr1	1207687	1209484	1798	*	1799	1209078	17.28	11.1609	6.06623	7.27848	TBX2_Input_peak_56	Promoter (<=1kb)	chr1	1203508	1206709	3202	-	8784	uc001adb.3	-978	ENSG00000186891	TNFRSF18	tumor necrosis factor receptor superfamily, member 18
chr1	1210301	1211011	711	*	712	1210833	13.5	7.29511	4.68897	4.15032	TBX2_Input_peak_57	Distal Intergenic	chr1	1211326	1214168	2843	-	7293	uc001ade.3	3157	ENSG00000186827	TNFRSF4	tumor necrosis factor receptor superfamily, member 4
chr1	1211444	1212059	616	*	617	1211942	11.34	5.12857	3.6631	2.48162	TBX2_Input_peak_58	Promoter (2-3kb)	chr1	1211326	1214168	2843	-	7293	uc001ade.3	2109	ENSG00000186827	TNFRSF4	tumor necrosis factor receptor superfamily, member 4
chr1	1213526	1214302	777	*	778	1213566	14.58	4.30141	2.91612	1.86457	TBX2_Input_peak_59	Promoter (<=1kb)	chr1	1211326	1214168	2843	-	7293	uc001ade.3	0	ENSG00000186827	TNFRSF4	tumor necrosis factor receptor superfamily, member 4
chr1	1218364	1220183	1820	*	1821	1219908	19.44	7.99138	4.08828	4.6834	TBX2_Input_peak_60	Promoter (1-2kb)	chr1	1216908	1221351	4444	-	51150	uc001adg.3	1168	ENSG00000078808	SDF4	stromal cell derived factor 4
chr1	1235559	1236702	1144	*	1145	1236538	14.58	5.70952	3.64294	2.93915	TBX2_Input_peak_61	Downstream (<1kb)	chr1	1232249	1235040	2792	+	126792	uc001adk.3	3310	ENSG00000176022	B3GALT6	UDP-Gal:betaGal beta 1,3-galactosyltransferase polypeptide 6
chr1	1240137	1240532	396	*	397	1240466	12.42	4.45569	3.16712	1.94406	TBX2_Input_peak_62	Distal Intergenic	chr1	1242446	1246722	4277	-	388581	uc001adl.2	6190	ENSG00000184163	FAM132A	family with sequence similarity 132, member A
chr1	1241451	1242183	733	*	734	1242005	18.9	8.31335	4.48736	4.95139	TBX2_Input_peak_63	Distal Intergenic	chr1	1242446	1246722	4277	-	388581	uc001adl.2	4539	ENSG00000184163	FAM132A	family with sequence similarity 132, member A
chr1	1243419	1244091	673	*	674	1243995	15.12	5.95325	3.54043	3.095	TBX2_Input_peak_64	Promoter (2-3kb)	chr1	1242446	1246722	4277	-	388581	uc001adl.2	2631	ENSG00000184163	FAM132A	family with sequence similarity 132, member A
chr1	1247225	1247837	613	*	614	1247259	13.5	6.82618	4.40761	3.78655	TBX2_Input_peak_65	Promoter (<=1kb)	chr1	1242446	1246722	4277	-	388581	uc001adl.2	-503	ENSG00000184163	FAM132A	family with sequence similarity 132, member A
chr1	1248717	1249607	891	*	892	1249279	41.04	27.556	8.40859	22.9014	TBX2_Input_peak_66	Promoter (1-2kb)	chr1	1242446	1246722	4277	-	388581	uc001adl.2	-1995	ENSG00000184163	FAM132A	family with sequence similarity 132, member A
chr1	1253660	1254412	753	*	754	1254331	14.58	4.70046	3.11621	2.14819	TBX2_Input_peak_67	3' UTR	chr1	1242446	1246722	4277	-	388581	uc001adl.2	-6938	ENSG00000184163	FAM132A	family with sequence similarity 132, member A
chr1	1255286	1255910	625	*	626	1255288	14.04	4.70046	3.0082	2.14819	TBX2_Input_peak_68	Exon (uc001adm.5/118424, exon 7 of 7)	chr1	1242446	1246722	4277	-	388581	uc001adl.2	-8564	ENSG00000184163	FAM132A	family with sequence similarity 132, member A
chr1	1267782	1268610	829	*	830	1267861	14.04	6.17368	3.76025	3.27613	TBX2_Input_peak_69	Promoter (<=1kb)	chr1	1253912	1267992	14081	-	118424	uc001adm.5	0	ENSG00000160087	UBE2J2	ubiquitin-conjugating enzyme E2, J2
chr1	1274151	1275301	1151	*	1152	1274549	12.96	8.82406	6.06227	5.33985	TBX2_Input_peak_70	Promoter (<=1kb)	chr1	1253912	1273854	19943	-	118424	uc001ado.3	-297	ENSG00000160087	UBE2J2	ubiquitin-conjugating enzyme E2, J2
chr1	1280796	1281280	485	*	486	1280987	12.42	6.7465	4.51255	3.70891	TBX2_Input_peak_71	Promoter (<=1kb)	chr1	1280436	1292029	11594	+	6339	uc001adt.1	360	ENSG00000162572	SCNN1D	sodium channel, non voltage gated 1 delta subunit
chr1	1284676	1285556	881	*	882	1285400	15.66	5.38013	3.36707	2.67374	TBX2_Input_peak_72	Promoter (2-3kb)	chr1	1282157	1292029	9873	+	6339	uc001adx.2	2519	ENSG00000162572	SCNN1D	sodium channel, non voltage gated 1 delta subunit
chr1	1287330	1288270	941	*	942	1287731	17.28	11.2996	6.14676	7.39775	TBX2_Input_peak_73	Exon (uc001adt.1/6339, exon 10 of 18)	chr1	1282157	1292029	9873	+	6339	uc001adx.2	5173	ENSG00000162572	SCNN1D	sodium channel, non voltage gated 1 delta subunit
chr1	1298819	1300044	1226	*	1227	1299796	14.04	5.90179	3.61684	3.07949	TBX2_Input_peak_74	Promoter (<=1kb)	chr1	1292384	1298955	6572	-	116983	uc001ady.2	0	ENSG00000131584	ACAP3	ArfGAP with coiled-coil, ankyrin repeat and PH domains 3
chr1	1303097	1303930	834	*	835	1303161	10.8	4.48108	3.54434	1.94974	TBX2_Input_peak_75	Promoter (1-2kb)	chr1	1292384	1305929	13546	-	116983	uc001aea.2	1999	ENSG00000131584	ACAP3	ArfGAP with coiled-coil, ankyrin repeat and PH domains 3
chr1	1312273	1312928	656	*	657	1312767	15.66	5.31046	3.33222	2.62336	TBX2_Input_peak_76	Promoter (<=1kb)	chr1	1312502	1312566	65	-	102465435	uc031tma.1	0	ENSG00000274153	MIR6727	microRNA 6727
chr1	1332425	1334358	1934	*	1935	1334104	17.82	8.10907	4.52587	4.78694	TBX2_Input_peak_77	Promoter (1-2kb)	chr1	1331346	1334464	3119	+	83756	uc010nyk.2	1079	ENSG00000169962	TAS1R3	taste receptor, type 1, member 3
chr1	1337754	1339279	1526	*	1527	1338149	16.2	8.17414	4.57019	4.84682	TBX2_Input_peak_78	Promoter (<=1kb)	chr1	1339650	1339708	59	-	102466740	uc031tmc.1	429	ENSG00000275884	MIR6808	microRNA 6808
chr1	1345445	1346647	1203	*	1204	1345643	14.58	6.17368	3.89526	3.27613	TBX2_Input_peak_79	Promoter (2-3kb)	chr1	1335278	1349112	13835	-	1855	uc001aer.4	2465	ENSG00000107404	DVL1	dishevelled segment polarity protein 1
chr1	1353786	1354677	892	*	893	1354416	19.98	8.0833	4.24017	4.76457	TBX2_Input_peak_80	Exon (uc001aex.5/54587, exon 6 of 10)	chr1	1352689	1358547	5859	-	54587	uc001aex.5	3870	ENSG00000162576	MXRA8	matrix-remodelling associated 8
chr1	1358154	1358807	654	*	655	1358406	11.88	4.78932	3.61176	2.2224	TBX2_Input_peak_81	Promoter (<=1kb)	chr1	1352689	1358547	5859	-	54587	uc001aex.5	0	ENSG00000162576	MXRA8	matrix-remodelling associated 8
chr1	1387109	1387938	830	*	831	1387171	14.04	4.76459	3.03966	2.20747	TBX2_Input_peak_82	3' UTR	chr1	1385711	1391649	5939	-	81669	uc010nym.1	3711	ENSG00000221978	CCNL2	cyclin L2
chr1	1425699	1426464	766	*	767	1425861	16.2	4.70182	2.86686	2.14876	TBX2_Input_peak_83	Promoter (<=1kb)	chr1	1426128	1427787	1660	+	643965	uc010nyp.2	0	ENSG00000205116	TMEM88B	transmembrane protein 88B
chr1	1431560	1432286	727	*	728	1431789	11.88	6.92896	4.99393	3.8544	TBX2_Input_peak_84	Distal Intergenic	chr1	1435523	1442882	7360	+	64856	uc001afr.3	-3237	ENSG00000179403	VWA1	von Willebrand factor A domain containing 1
chr1	1433060	1434643	1584	*	1585	1434382	15.66	9.31879	5.55371	5.72686	TBX2_Input_peak_85	Promoter (<=1kb)	chr1	1435523	1442882	7360	+	64856	uc001afr.3	-880	ENSG00000179403	VWA1	von Willebrand factor A domain containing 1
chr1	1451929	1452339	411	*	412	1452117	12.42	10.7039	7.03365	6.90087	TBX2_Input_peak_86	Promoter (2-3kb)	chr1	1449689	1470158	20470	+	219293	uc001aft.2	2240	ENSG00000215915	ATAD3C	ATPase family, AAA domain containing 3C
chr1	1454565	1455736	1172	*	1173	1455425	9.18	7.16632	5.22734	4.04786	TBX2_Input_peak_87	Exon (uc001aft.2/219293, exon 5 of 12)	chr1	1449689	1470158	20470	+	219293	uc001aft.2	4876	ENSG00000215915	ATAD3C	ATPase family, AAA domain containing 3C
chr1	1460490	1461142	653	*	654	1460758	11.88	4.14638	3.22021	1.72232	TBX2_Input_peak_88	Exon (uc001aft.2/219293, exon 10 of 12)	chr1	1471784	1496202	24419	+	83858	uc001afv.3	-10642	ENSG00000160072	ATAD3B	ATPase family, AAA domain containing 3B
chr1	1462352	1462872	521	*	522	1462847	12.96	4.79185	3.49023	2.2224	TBX2_Input_peak_89	Exon (uc001aft.2/219293, exon 11 of 12)	chr1	1471784	1496202	24419	+	83858	uc001afv.3	-8912	ENSG00000160072	ATAD3B	ATPase family, AAA domain containing 3B
chr1	1479413	1479896	484	*	485	1479843	13.5	5.46828	3.62524	2.71512	TBX2_Input_peak_90	Promoter (1-2kb)	chr1	1478026	1483467	5442	+	83858	uc001afw.2	1387	ENSG00000160072	ATAD3B	ATPase family, AAA domain containing 3B
chr1	1489255	1491103	1849	*	1850	1490110	16.2	7.66459	4.30029	4.41819	TBX2_Input_peak_91	Exon (uc001afv.3/83858, exon 13 of 16)	chr1	1485782	1509309	23528	+	83858	uc021oeq.1	3473	ENSG00000160072	ATAD3B	ATPase family, AAA domain containing 3B
chr1	1494527	1494981	455	*	456	1494600	8.64	5.94877	4.82031	3.09132	TBX2_Input_peak_92	Intron (uc001afv.3/83858, intron 15 of 15)	chr1	1485782	1509309	23528	+	83858	uc021oeq.1	8745	ENSG00000160072	ATAD3B	ATPase family, AAA domain containing 3B
chr1	1528870	1529510	641	*	642	1528994	16.74	6.02105	3.58535	3.15922	TBX2_Input_peak_93	Exon (uc001afz.2/55210, exon 15 of 16)	chr1	1534778	1540360	5583	-	339453	uc009vkf.3	10850	ENSG00000205090	TMEM240	transmembrane protein 240
chr1	1542144	1543785	1642	*	1643	1542288	14.58	7.84389	4.85237	4.57774	TBX2_Input_peak_94	Promoter (1-2kb)	chr1	1534778	1540360	5583	-	339453	uc009vkf.3	-1784	ENSG00000205090	TMEM240	transmembrane protein 240
chr1	1598413	1598882	470	*	471	1598858	11.88	3.94019	3.0974	1.55141	TBX2_Input_peak_95	Promoter (1-2kb)	chr1	1598008	1600096	2089	-	643988	uc021oes.1	1214	ENSG00000228594	C1orf233	chromosome 1 open reading frame 233
chr1	1616837	1617302	466	*	467	1616976	15.12	9.31879	5.37369	5.72686	TBX2_Input_peak_96	Promoter (<=1kb)	chr1	1616310	1630610	14301	+	142678	uc010nyq.2	527	ENSG00000197530	MIB2	mindbomb E3 ubiquitin protein ligase 2
chr1	1619031	1619510	480	*	481	1619231	10.8	4.90064	3.81584	2.32595	TBX2_Input_peak_97	Promoter (2-3kb)	chr1	1616310	1630610	14301	+	142678	uc010nyq.2	2721	ENSG00000197530	MIB2	mindbomb E3 ubiquitin protein ligase 2
chr1	1621571	1622211	641	*	642	1621882	12.96	6.55657	4.57272	3.57394	TBX2_Input_peak_98	Promoter (1-2kb)	chr1	1623774	1630610	6837	+	142678	uc009vkh.3	-1563	ENSG00000197530	MIB2	mindbomb E3 ubiquitin protein ligase 2
chr1	1626124	1627263	1140	*	1141	1626749	12.42	6.55657	4.39584	3.57394	TBX2_Input_peak_99	Promoter (1-2kb)	chr1	1624991	1630610	5620	+	142678	uc001agn.3	1133	ENSG00000197530	MIB2	mindbomb E3 ubiquitin protein ligase 2
chr1	1628027	1628509	483	*	484	1628442	13.5	7.29511	4.68897	4.15032	TBX2_Input_peak_100	Promoter (<=1kb)	chr1	1629106	1630610	1505	+	142678	uc001ago.3	-597	ENSG00000197530	MIB2	mindbomb E3 ubiquitin protein ligase 2
chr1	1630328	1630742	415	*	416	1630726	9.72	4.33257	3.57357	1.86829	TBX2_Input_peak_101	Promoter (1-2kb)	chr1	1629106	1630610	1505	+	142678	uc001ago.3	1222	ENSG00000197530	MIB2	mindbomb E3 ubiquitin protein ligase 2
chr1	1753714	1754597	884	*	885	1753891	12.42	4.56384	3.22726	2.02598	TBX2_Input_peak_102	3' UTR	chr1	1751232	1758642	7411	-	65220	uc010nyv.2	4045	ENSG00000008130	NADK	NAD kinase
chr1	1755498	1755957	460	*	461	1755719	15.66	4.1611	2.77685	1.73494	TBX2_Input_peak_103	Promoter (2-3kb)	chr1	1751232	1758642	7411	-	65220	uc010nyv.2	2685	ENSG00000008130	NADK	NAD kinase
chr1	1757549	1758126	578	*	579	1757556	11.34	4.14638	3.0852	1.72232	TBX2_Input_peak_104	Promoter (<=1kb)	chr1	1751232	1758642	7411	-	65220	uc010nyv.2	516	ENSG00000008130	NADK	NAD kinase
chr1	1758963	1760591	1629	*	1630	1758968	16.2	3.75727	2.45731	1.38651	TBX2_Input_peak_105	Promoter (<=1kb)	chr1	1751232	1758642	7411	-	65220	uc010nyv.2	-321	ENSG00000008130	NADK	NAD kinase
chr1	1855358	1855750	393	*	394	1855607	8.64	6.45787	5.16556	3.48315	TBX2_Input_peak_106	Intron (uc001aif.4/2782, intron 11 of 11)	chr1	1785285	1891117	105833	-	2782	uc001aif.4	35367	ENSG00000078369	GNB1	guanine nucleotide binding protein (G protein), beta polypeptide 1
chr1	1909285	1909959	675	*	676	1909736	14.58	6.17368	3.89526	3.27613	TBX2_Input_peak_107	Distal Intergenic	chr1	1914827	1917294	2468	+	163688	uc001aih.1	-4868	ENSG00000169885	CALML6	calmodulin-like 6
chr1	1915677	1916289	613	*	614	1916012	13.5	6.48398	4.20572	3.50622	TBX2_Input_peak_108	Promoter (<=1kb)	chr1	1914827	1917294	2468	+	163688	uc001aih.1	850	ENSG00000169885	CALML6	calmodulin-like 6
chr1	1920597	1921504	908	*	909	1920769	15.66	7.21687	4.33574	4.09758	TBX2_Input_peak_109	Promoter (1-2kb)	chr1	1917590	1919301	1712	-	339456	uc001aij.2	-1296	ENSG00000178821	TMEM52	transmembrane protein 52
chr1	1924994	1925456	463	*	464	1925191	11.88	4.14638	3.22021	1.72232	TBX2_Input_peak_110	Intron (uc001aik.3/uc001aik.3, intron 6 of 10)	chr1	1917590	1919301	1712	-	339456	uc001aij.2	-5693	ENSG00000178821	TMEM52	transmembrane protein 52
chr1	1929807	1930565	759	*	760	1930349	13.5	8.93788	5.70945	5.44939	TBX2_Input_peak_111	Distal Intergenic	chr1	1917590	1919301	1712	-	339456	uc001aij.2	-10506	ENSG00000178821	TMEM52	transmembrane protein 52
chr1	1938588	1939363	776	*	777	1938819	12.96	8.98198	6.16801	5.48286	TBX2_Input_peak_112	Distal Intergenic	chr1	1917590	1919301	1712	-	339456	uc001aij.2	-19287	ENSG00000178821	TMEM52	transmembrane protein 52
chr1	1942930	1943458	529	*	530	1943458	16.2	3.75727	2.45731	1.38651	TBX2_Input_peak_113	Distal Intergenic	chr1	1917590	1919301	1712	-	339456	uc001aij.2	-23629	ENSG00000178821	TMEM52	transmembrane protein 52
chr1	1955020	1955575	556	*	557	1955181	10.8	5.55835	4.24991	2.79888	TBX2_Input_peak_114	3' UTR	chr1	1955147	1990975	35829	-	85452	uc009vkz.1	35400	ENSG00000142609	CFAP74	cilia and flagella associated protein 74
chr1	1957774	1958468	695	*	696	1957885	14.04	4.70046	3.0082	2.14819	TBX2_Input_peak_115	Intron (uc001aim.1/85452, intron 2 of 17)	chr1	1955147	1990975	35829	-	85452	uc009vkz.1	32507	ENSG00000142609	CFAP74	cilia and flagella associated protein 74
chr1	1959810	1960253	444	*	445	1959976	10.8	5.08049	3.93359	2.44403	TBX2_Input_peak_116	Exon (uc001aim.1/85452, exon 15 of 18)	chr1	1955147	1990975	35829	-	85452	uc009vkz.1	30722	ENSG00000142609	CFAP74	cilia and flagella associated protein 74
chr1	1964786	1965799	1014	*	1015	1965652	11.34	4.14638	3.0852	1.72232	TBX2_Input_peak_117	Exon (uc001aim.1/85452, exon 13 of 18)	chr1	1955147	1990975	35829	-	85452	uc009vkz.1	25176	ENSG00000142609	CFAP74	cilia and flagella associated protein 74
chr1	1969522	1970747	1226	*	1227	1970457	15.12	9.31879	5.37369	5.72686	TBX2_Input_peak_118	Exon (uc001aim.1/85452, exon 10 of 18)	chr1	1955147	1990975	35829	-	85452	uc009vkz.1	20228	ENSG00000142609	CFAP74	cilia and flagella associated protein 74
chr1	1979651	1980072	422	*	423	1979894	12.42	8.67133	5.72953	5.20202	TBX2_Input_peak_119	Intron (uc001aim.1/85452, intron 12 of 17)	chr1	1955147	1990975	35829	-	85452	uc009vkz.1	10903	ENSG00000142609	CFAP74	cilia and flagella associated protein 74
chr1	1980480	1981442	963	*	964	1981118	14.58	7.45813	4.6249	4.29412	TBX2_Input_peak_120	Intron (uc001aim.1/85452, intron 12 of 17)	chr1	1955147	1990975	35829	-	85452	uc009vkz.1	9533	ENSG00000142609	CFAP74	cilia and flagella associated protein 74
chr1	1982195	1983006	812	*	813	1982409	12.42	7.15421	4.76561	4.04155	TBX2_Input_peak_121	Intron (uc001aim.1/85452, intron 12 of 17)	chr1	1955147	1990975	35829	-	85452	uc009vkz.1	7969	ENSG00000142609	CFAP74	cilia and flagella associated protein 74
chr1	1985215	1985835	621	*	622	1985523	18.36	9.25272	4.84033	5.70398	TBX2_Input_peak_122	3' UTR	chr1	1955147	1990975	35829	-	85452	uc009vkz.1	5140	ENSG00000142609	CFAP74	cilia and flagella associated protein 74
chr1	1986294	1986933	640	*	641	1986487	14.04	6.61296	3.99625	3.61851	TBX2_Input_peak_123	Intron (uc001aim.1/85452, intron 13 of 17)	chr1	1955147	1990975	35829	-	85452	uc009vkz.1	4042	ENSG00000142609	CFAP74	cilia and flagella associated protein 74
chr1	2003551	2004267	717	*	718	2003972	9.72	7.52383	5.74428	4.30459	TBX2_Input_peak_124	Promoter (<=1kb)	chr1	1953313	2003837	50525	-	85452	uc001aim.1	0	ENSG00000142609	CFAP74	cilia and flagella associated protein 74
chr1	2009145	2009702	558	*	559	2009394	12.42	10.953	7.19108	7.08039	TBX2_Input_peak_125	Distal Intergenic	chr1	1953313	2003837	50525	-	85452	uc001aim.1	-5308	ENSG00000142609	CFAP74	cilia and flagella associated protein 74
chr1	2029055	2030400	1346	*	1347	2029207	13.5	5.46828	3.62524	2.71512	TBX2_Input_peak_126	3' UTR	chr1	2019329	2030753	11425	+	2563	uc001aip.2	9726	ENSG00000187730	GABRD	gamma-aminobutyric acid (GABA) A receptor, delta
chr1	2032581	2033420	840	*	841	2032585	9.72	4.33257	3.57357	1.86829	TBX2_Input_peak_127	Downstream (1-2kb)	chr1	2019329	2030753	11425	+	2563	uc001aip.2	13252	ENSG00000187730	GABRD	gamma-aminobutyric acid (GABA) A receptor, delta
chr1	2043161	2043635	475	*	476	2043331	11.88	7.54643	5.40783	4.31573	TBX2_Input_peak_128	Distal Intergenic	chr1	2050470	2185395	134926	+	5590	uc001aiq.3	-6835	ENSG00000067606	PRKCZ	protein kinase C, zeta
chr1	2051085	2051871	787	*	788	2051621	14.04	9.49468	5.6582	5.88673	TBX2_Input_peak_129	Promoter (<=1kb)	chr1	2050470	2185395	134926	+	5590	uc001aiq.3	615	ENSG00000067606	PRKCZ	protein kinase C, zeta
chr1	2067467	2068332	866	*	867	2068183	19.44	13.1909	6.8138	9.09148	TBX2_Input_peak_130	Intron (uc001aiq.3/5590, intron 4 of 17)	chr1	2073647	2185395	111749	+	5590	uc001air.3	-5315	ENSG00000067606	PRKCZ	protein kinase C, zeta
chr1	2070621	2071198	578	*	579	2070922	18.36	11.7152	6.18166	7.76344	TBX2_Input_peak_131	Promoter (2-3kb)	chr1	2073647	2185395	111749	+	5590	uc001air.3	-2449	ENSG00000067606	PRKCZ	protein kinase C, zeta
chr1	2073907	2074382	476	*	477	2074060	12.96	6.6833	4.65364	3.65861	TBX2_Input_peak_132	Promoter (<=1kb)	chr1	2073986	2185395	111410	+	5590	uc010nyw.2	0	ENSG00000067606	PRKCZ	protein kinase C, zeta
chr1	2080350	2082632	2283	*	2284	2081523	16.2	7.66459	4.30029	4.41819	TBX2_Input_peak_133	Intron (uc001aiq.3/5590, intron 4 of 17)	chr1	2073986	2185395	111410	+	5590	uc010nyw.2	6364	ENSG00000067606	PRKCZ	protein kinase C, zeta
chr1	2090352	2090794	443	*	444	2090651	16.74	8.83964	5.08723	5.35475	TBX2_Input_peak_134	Intron (uc001aiq.3/5590, intron 4 of 17)	chr1	2104716	2185395	80680	+	5590	uc001ais.3	-13922	ENSG00000067606	PRKCZ	protein kinase C, zeta
chr1	2093999	2094432	434	*	435	2094017	9.72	3.74019	3.18221	1.37022	TBX2_Input_peak_135	Intron (uc001aiq.3/5590, intron 4 of 17)	chr1	2104716	2185395	80680	+	5590	uc001ais.3	-10284	ENSG00000067606	PRKCZ	protein kinase C, zeta
chr1	2107097	2108038	942	*	943	2107278	12.42	6.6833	4.47363	3.65861	TBX2_Input_peak_136	Promoter (2-3kb)	chr1	2104716	2185395	80680	+	5590	uc001ais.3	2381	ENSG00000067606	PRKCZ	protein kinase C, zeta
chr1	2108506	2109244	739	*	740	2108532	11.34	4.14638	3.0852	1.72232	TBX2_Input_peak_137	Intron (uc001aiq.3/5590, intron 4 of 17)	chr1	2104716	2185395	80680	+	5590	uc001ais.3	3790	ENSG00000067606	PRKCZ	protein kinase C, zeta
chr1	2126756	2127730	975	*	976	2127026	15.66	11.1133	6.66356	7.23185	TBX2_Input_peak_138	Intron (uc001aiq.3/5590, intron 4 of 17)	chr1	2145357	2156728	11372	+	5590	uc009vlb.3	-17627	ENSG00000067606	PRKCZ	protein kinase C, zeta
chr1	2143801	2144705	905	*	906	2144314	14.04	13.4034	8.05916	9.25945	TBX2_Input_peak_139	Promoter (<=1kb)	chr1	2145357	2156728	11372	+	5590	uc009vlb.3	-652	ENSG00000067606	PRKCZ	protein kinase C, zeta
chr1	2158095	2158599	505	*	506	2158404	9.72	4.75996	3.86093	2.20335	TBX2_Input_peak_140	Intron (uc001aiq.3/5590, intron 10 of 17)	chr1	2168848	2185395	16548	+	5590	uc001ait.3	-10249	ENSG00000067606	PRKCZ	protein kinase C, zeta
chr1	2166452	2167041	590	*	591	2166765	15.12	13.5574	7.95496	9.40639	TBX2_Input_peak_141	Promoter (1-2kb)	chr1	2168848	2185395	16548	+	5590	uc001ait.3	-1807	ENSG00000067606	PRKCZ	protein kinase C, zeta
chr1	2172462	2173079	618	*	619	2172792	17.82	16.6166	9.66393	12.2586	TBX2_Input_peak_142	Intron (uc001aiq.3/5590, intron 13 of 17)	chr1	2168848	2185395	16548	+	5590	uc001ait.3	3614	ENSG00000067606	PRKCZ	protein kinase C, zeta
chr1	2173608	2174192	585	*	586	2173797	12.42	9.86206	6.49599	6.16536	TBX2_Input_peak_143	Exon (uc001aiq.3/5590, exon 14 of 18)	chr1	2168848	2185395	16548	+	5590	uc001ait.3	4760	ENSG00000067606	PRKCZ	protein kinase C, zeta
chr1	2177586	2178091	506	*	507	2177870	16.74	13.7861	8.12149	9.59873	TBX2_Input_peak_144	Intron (uc001aiq.3/5590, intron 16 of 17)	chr1	2168848	2185395	16548	+	5590	uc001ait.3	8738	ENSG00000067606	PRKCZ	protein kinase C, zeta
chr1	2179045	2181137	2093	*	2094	2179870	13.5	9.69258	6.19063	6.07121	TBX2_Input_peak_145	Exon (uc001aiu.1/uc001aiu.1, exon 1 of 1)	chr1	2168848	2185395	16548	+	5590	uc001ait.3	10197	ENSG00000067606	PRKCZ	protein kinase C, zeta
chr1	2184594	2185241	648	*	649	2184857	15.66	10.0507	6.0003	6.34613	TBX2_Input_peak_146	3' UTR	chr1	2184460	2194775	10316	-	199990	uc001aiv.3	9534	ENSG00000162585	FAAP20	Fanconi anemia core complex associated protein 20
chr1	2193452	2194061	610	*	611	2193771	15.66	8.92807	5.31955	5.44023	TBX2_Input_peak_147	Promoter (<=1kb)	chr1	2184460	2194775	10316	-	199990	uc001aiv.3	714	ENSG00000162585	FAAP20	Fanconi anemia core complex associated protein 20
chr1	2209370	2209776	407	*	408	2209554	15.66	9.39877	5.60202	5.79541	TBX2_Input_peak_148	Promoter (1-2kb)	chr1	2184460	2207733	23274	-	199990	uc001aix.2	-1637	ENSG00000162585	FAAP20	Fanconi anemia core complex associated protein 20
chr1	2210346	2211181	836	*	837	2210978	16.74	9.955	5.73671	6.25555	TBX2_Input_peak_149	Promoter (1-2kb)	chr1	2189549	2212720	23172	-	199990	uc031tmw.1	1539	ENSG00000162585	FAAP20	Fanconi anemia core complex associated protein 20
chr1	2214337	2214777	441	*	442	2214760	10.8	4.41623	3.5028	1.92378	TBX2_Input_peak_150	Promoter (1-2kb)	chr1	2189549	2212720	23172	-	199990	uc031tmw.1	-1617	ENSG00000162585	FAAP20	Fanconi anemia core complex associated protein 20
chr1	2216089	2216724	636	*	637	2216272	13.5	5.21836	3.48698	2.54288	TBX2_Input_peak_151	Distal Intergenic	chr1	2189549	2212720	23172	-	199990	uc031tmw.1	-3369	ENSG00000162585	FAAP20	Fanconi anemia core complex associated protein 20
chr1	2229694	2230165	472	*	473	2229704	15.12	4.43029	2.80958	1.93756	TBX2_Input_peak_152	Promoter (<=1kb)	chr1	2228695	2310213	81519	+	6497	uc001aja.4	999	ENSG00000157933	SKI	SKI proto-oncogene
chr1	2238516	2239865	1350	*	1351	2239631	17.28	10.0358	5.42639	6.3316	TBX2_Input_peak_153	Intron (uc001aja.4/6497, intron 1 of 6)	chr1	2228695	2310213	81519	+	6497	uc001aja.4	9821	ENSG00000157933	SKI	SKI proto-oncogene
chr1	2253710	2254163	454	*	455	2253856	13.5	5.21836	3.48698	2.54288	TBX2_Input_peak_154	Intron (uc001aja.4/6497, intron 1 of 6)	chr1	2228695	2310213	81519	+	6497	uc001aja.4	25015	ENSG00000157933	SKI	SKI proto-oncogene
chr1	2268030	2268492	463	*	464	2268157	15.66	5.31046	3.33222	2.62336	TBX2_Input_peak_155	Intron (uc001aja.4/6497, intron 1 of 6)	chr1	2228695	2310213	81519	+	6497	uc001aja.4	39335	ENSG00000157933	SKI	SKI proto-oncogene
chr1	2270143	2270750	608	*	609	2270295	18.36	7.28745	3.87226	4.14374	TBX2_Input_peak_156	Intron (uc001aja.4/6497, intron 1 of 6)	chr1	2228695	2310213	81519	+	6497	uc001aja.4	41448	ENSG00000157933	SKI	SKI proto-oncogene
chr1	2278754	2279300	547	*	548	2279150	11.34	6.01226	4.20522	3.1508	TBX2_Input_peak_157	Intron (uc001aja.4/6497, intron 1 of 6)	chr1	2228695	2310213	81519	+	6497	uc001aja.4	50059	ENSG00000157933	SKI	SKI proto-oncogene
chr1	2281739	2282288	550	*	551	2282054	14.04	8.41215	5.01367	5.02195	TBX2_Input_peak_158	Intron (uc001aja.4/6497, intron 1 of 6)	chr1	2228695	2310213	81519	+	6497	uc001aja.4	53044	ENSG00000157933	SKI	SKI proto-oncogene
chr1	2283732	2284187	456	*	457	2283784	18.36	7.28745	3.87226	4.14374	TBX2_Input_peak_159	Intron (uc001aja.4/6497, intron 1 of 6)	chr1	2228695	2310213	81519	+	6497	uc001aja.4	55037	ENSG00000157933	SKI	SKI proto-oncogene
chr1	2297385	2298070	686	*	687	2297775	15.12	6.9063	4.03027	3.85066	TBX2_Input_peak_160	Intron (uc001aja.4/6497, intron 1 of 6)	chr1	2350415	2352661	2247	-	100129534	uc001ajc.4	54591	ENSG00000269896	LOC100129534	small nuclear ribonucleoprotein polypeptide N pseudogene
chr1	2305204	2306374	1171	*	1172	2306140	15.66	5.31046	3.33222	2.62336	TBX2_Input_peak_161	Exon (uc001aja.4/6497, exon 6 of 7)	chr1	2350415	2352661	2247	-	100129534	uc001ajc.4	46287	ENSG00000269896	LOC100129534	small nuclear ribonucleoprotein polypeptide N pseudogene
chr1	2318066	2318619	554	*	555	2318119	15.66	5.31046	3.33222	2.62336	TBX2_Input_peak_162	Distal Intergenic	chr1	2350415	2352661	2247	-	100129534	uc001ajc.4	34042	ENSG00000269896	LOC100129534	small nuclear ribonucleoprotein polypeptide N pseudogene
chr1	2320321	2321127	807	*	808	2320458	15.12	6.83014	3.99022	3.79046	TBX2_Input_peak_163	Distal Intergenic	chr1	2350415	2352661	2247	-	100129534	uc001ajc.4	31534	ENSG00000269896	LOC100129534	small nuclear ribonucleoprotein polypeptide N pseudogene
chr1	2327561	2328457	897	*	898	2328269	15.12	7.63713	4.4224	4.39655	TBX2_Input_peak_164	Intron (uc001ajb.1/79906, intron 2 of 13)	chr1	2350415	2352661	2247	-	100129534	uc001ajc.4	24204	ENSG00000269896	LOC100129534	small nuclear ribonucleoprotein polypeptide N pseudogene
chr1	2329619	2330279	661	*	662	2330261	14.58	4.70046	3.11621	2.14819	TBX2_Input_peak_165	Intron (uc001ajb.1/79906, intron 2 of 13)	chr1	2350415	2352661	2247	-	100129534	uc001ajc.4	22382	ENSG00000269896	LOC100129534	small nuclear ribonucleoprotein polypeptide N pseudogene
chr1	2332625	2333265	641	*	642	2332725	12.42	5.09676	3.52879	2.46015	TBX2_Input_peak_166	Exon (uc009vld.3/79906, exon 12 of 12)	chr1	2350415	2352661	2247	-	100129534	uc001ajc.4	19396	ENSG00000269896	LOC100129534	small nuclear ribonucleoprotein polypeptide N pseudogene
chr1	2335866	2337257	1392	*	1393	2337032	18.36	5.85335	3.22689	3.05352	TBX2_Input_peak_167	Exon (uc001ajb.1/79906, exon 11 of 14)	chr1	2350415	2352661	2247	-	100129534	uc001ajc.4	15404	ENSG00000269896	LOC100129534	small nuclear ribonucleoprotein polypeptide N pseudogene
chr1	2339543	2340033	491	*	492	2339801	18.9	11.4475	6.19783	7.52671	TBX2_Input_peak_168	Intron (uc001ajb.1/79906, intron 4 of 13)	chr1	2350415	2352661	2247	-	100129534	uc001ajc.4	12628	ENSG00000269896	LOC100129534	small nuclear ribonucleoprotein polypeptide N pseudogene
chr1	2345183	2345584	402	*	403	2345234	13.5	5.87253	3.85277	3.05495	TBX2_Input_peak_169	Intron (uc001ajb.1/79906, intron 4 of 13)	chr1	2350415	2352661	2247	-	100129534	uc001ajc.4	7077	ENSG00000269896	LOC100129534	small nuclear ribonucleoprotein polypeptide N pseudogene
chr1	2350681	2351474	794	*	795	2351174	16.74	10.2068	5.88703	6.45814	TBX2_Input_peak_170	Promoter (1-2kb)	chr1	2350415	2352661	2247	-	100129534	uc001ajc.4	1187	ENSG00000269896	LOC100129534	small nuclear ribonucleoprotein polypeptide N pseudogene
chr1	2356100	2357618	1519	*	1520	2357060	14.58	10.7434	6.65173	6.93712	TBX2_Input_peak_171	Exon (uc001ajb.1/79906, exon 10 of 14)	chr1	2350415	2352661	2247	-	100129534	uc001ajc.4	-3439	ENSG00000269896	LOC100129534	small nuclear ribonucleoprotein polypeptide N pseudogene
chr1	2358866	2359450	585	*	586	2359090	15.66	10.789	6.45955	6.9707	TBX2_Input_peak_172	Intron (uc001ajb.1/79906, intron 6 of 13)	chr1	2350415	2352661	2247	-	100129534	uc001ajc.4	-6205	ENSG00000269896	LOC100129534	small nuclear ribonucleoprotein polypeptide N pseudogene
chr1	2372808	2374141	1334	*	1335	2373101	17.82	8.44714	4.70532	5.0476	TBX2_Input_peak_173	Intron (uc001ajb.1/79906, intron 7 of 13)	chr1	2321257	2391554	70298	-	79906	uc001ajb.1	17413	ENSG00000116151	MORN1	MORN repeat containing 1
chr1	2375504	2376476	973	*	974	2375856	16.2	10.3369	5.7836	6.56432	TBX2_Input_peak_174	Intron (uc001ajb.1/79906, intron 8 of 13)	chr1	2321257	2391554	70298	-	79906	uc001ajb.1	15078	ENSG00000116151	MORN1	MORN repeat containing 1
chr1	2376935	2378691	1757	*	1758	2378525	18.9	9.25272	4.97534	5.70398	TBX2_Input_peak_175	3' UTR	chr1	2321257	2391554	70298	-	79906	uc001ajb.1	12863	ENSG00000116151	MORN1	MORN repeat containing 1
chr1	2381222	2381685	464	*	465	2381447	15.12	9.15828	5.28025	5.61403	TBX2_Input_peak_176	Intron (uc001ajb.1/79906, intron 8 of 13)	chr1	2321257	2391554	70298	-	79906	uc001ajb.1	9869	ENSG00000116151	MORN1	MORN repeat containing 1
chr1	2401972	2402706	735	*	736	2402605	14.04	6.17368	3.76025	3.27613	TBX2_Input_peak_177	3' UTR	chr1	2404802	2412571	7770	-	5192	uc001ajg.3	9865	ENSG00000157911	PEX10	peroxisomal biogenesis factor 10
chr1	2405923	2406998	1076	*	1077	2406739	14.04	8.72056	5.19522	5.24919	TBX2_Input_peak_178	Exon (uc001ajg.3/5192, exon 4 of 6)	chr1	2404802	2412571	7770	-	5192	uc001ajg.3	5573	ENSG00000157911	PEX10	peroxisomal biogenesis factor 10
chr1	2415515	2416723	1209	*	1210	2416561	14.58	7.18803	4.46781	4.06925	TBX2_Input_peak_179	Promoter (2-3kb)	chr1	2404802	2412571	7770	-	5192	uc001ajg.3	-2944	ENSG00000157911	PEX10	peroxisomal biogenesis factor 10
chr1	2426432	2429136	2705	*	2706	2428842	17.82	6.60524	3.76426	3.61553	TBX2_Input_peak_180	Distal Intergenic	chr1	2404802	2412571	7770	-	5192	uc001ajg.3	-13861	ENSG00000157911	PEX10	peroxisomal biogenesis factor 10
chr1	2430305	2431167	863	*	864	2431135	12.96	6.37498	4.45743	3.44757	TBX2_Input_peak_181	Distal Intergenic	chr1	2404802	2412571	7770	-	5192	uc001ajg.3	-17734	ENSG00000157911	PEX10	peroxisomal biogenesis factor 10
chr1	2432713	2433252	540	*	541	2432775	11.88	4.14638	3.22021	1.72232	TBX2_Input_peak_182	Distal Intergenic	chr1	2404802	2412571	7770	-	5192	uc001ajg.3	-20142	ENSG00000157911	PEX10	peroxisomal biogenesis factor 10
chr1	2437924	2438469	546	*	547	2438216	12.96	8.52349	5.86129	5.11703	TBX2_Input_peak_183	Distal Intergenic	chr1	2404802	2412571	7770	-	5192	uc001ajg.3	-25353	ENSG00000157911	PEX10	peroxisomal biogenesis factor 10
chr1	2440956	2441530	575	*	576	2441193	10.26	7.4084	5.24978	4.25236	TBX2_Input_peak_184	Distal Intergenic	chr1	2404802	2412571	7770	-	5192	uc001ajg.3	-28385	ENSG00000157911	PEX10	peroxisomal biogenesis factor 10
chr1	2446074	2447272	1199	*	1200	2446555	12.96	9.3147	6.39098	5.72686	TBX2_Input_peak_185	Distal Intergenic	chr1	2476315	2505525	29211	+	9651	uc001aji.1	-29043	ENSG00000149527	PLCH2	phospholipase C, eta 2
chr1	2448155	2448760	606	*	607	2448564	9.72	6.28994	4.90768	3.36586	TBX2_Input_peak_186	Distal Intergenic	chr1	2476315	2505525	29211	+	9651	uc001aji.1	-27555	ENSG00000149527	PLCH2	phospholipase C, eta 2
chr1	2808386	2809259	874	*	875	2809242	11.88	3.94019	3.0974	1.55141	TBX2_Input_peak_187	Distal Intergenic	chr1	2641368	2789665	148298	-	100287898	uc021oey.1	-18721	ENSG00000215912	TTC34	tetratricopeptide repeat domain 34
chr1	2809922	2810371	450	*	451	2810026	12.96	6.7465	4.69413	3.70891	TBX2_Input_peak_188	Distal Intergenic	chr1	2641368	2789665	148298	-	100287898	uc021oey.1	-20257	ENSG00000215912	TTC34	tetratricopeptide repeat domain 34
chr1	2830628	2831259	632	*	633	2831002	13.5	7.53305	4.83366	4.30459	TBX2_Input_peak_189	Distal Intergenic	chr1	2641368	2789665	148298	-	100287898	uc021oey.1	-40963	ENSG00000215912	TTC34	tetratricopeptide repeat domain 34
chr1	2832801	2833340	540	*	541	2832973	14.58	6.17368	3.89526	3.27613	TBX2_Input_peak_190	Distal Intergenic	chr1	2641368	2789665	148298	-	100287898	uc021oey.1	-43136	ENSG00000215912	TTC34	tetratricopeptide repeat domain 34
chr1	2867994	2868705	712	*	713	2868186	9.72	5.19465	4.15644	2.52176	TBX2_Input_peak_191	Distal Intergenic	chr1	2641368	2789665	148298	-	100287898	uc021oey.1	-78329	ENSG00000215912	TTC34	tetratricopeptide repeat domain 34
chr1	2877056	2879124	2069	*	2070	2878759	18.36	12.1886	6.45377	8.1825	TBX2_Input_peak_192	Distal Intergenic	chr1	2641368	2789665	148298	-	100287898	uc021oey.1	-87391	ENSG00000215912	TTC34	tetratricopeptide repeat domain 34
chr1	2881445	2881891	447	*	448	2881595	11.88	5.74947	4.21896	2.97476	TBX2_Input_peak_193	Distal Intergenic	chr1	2641368	2789665	148298	-	100287898	uc021oey.1	-91780	ENSG00000215912	TTC34	tetratricopeptide repeat domain 34
chr1	2883372	2884123	752	*	753	2883620	11.34	5.27406	3.75102	2.59524	TBX2_Input_peak_194	Distal Intergenic	chr1	2641368	2789665	148298	-	100287898	uc021oey.1	-93707	ENSG00000215912	TTC34	tetratricopeptide repeat domain 34
chr1	2891192	2892274	1083	*	1084	2892062	11.34	8.59937	5.8612	5.16558	TBX2_Input_peak_195	Distal Intergenic	chr1	2641368	2789665	148298	-	100287898	uc021oey.1	-101527	ENSG00000215912	TTC34	tetratricopeptide repeat domain 34
chr1	2908123	2908537	415	*	416	2908278	14.04	6.17368	3.76025	3.27613	TBX2_Input_peak_196	Distal Intergenic	chr1	3021482	3022903	1422	+	140625	uc001ajz.3	-112945	ENSG00000169717	ACTRT2	actin-related protein T2
chr1	2909810	2910535	726	*	727	2909944	10.8	5.08049	3.93359	2.44403	TBX2_Input_peak_197	Distal Intergenic	chr1	3021482	3022903	1422	+	140625	uc001ajz.3	-110947	ENSG00000169717	ACTRT2	actin-related protein T2
chr1	2910982	2911509	528	*	529	2910983	8.64	4.73713	3.98147	2.18207	TBX2_Input_peak_198	Distal Intergenic	chr1	3021482	3022903	1422	+	140625	uc001ajz.3	-109973	ENSG00000169717	ACTRT2	actin-related protein T2
chr1	2916995	2917603	609	*	610	2917015	10.8	5.08049	3.93359	2.44403	TBX2_Input_peak_199	Distal Intergenic	chr1	3021482	3022903	1422	+	140625	uc001ajz.3	-103879	ENSG00000169717	ACTRT2	actin-related protein T2
chr1	2919878	2920516	639	*	640	2920369	11.34	5.86499	4.1136	3.05352	TBX2_Input_peak_200	Distal Intergenic	chr1	3021482	3022903	1422	+	140625	uc001ajz.3	-100966	ENSG00000169717	ACTRT2	actin-related protein T2
chr1	2921078	2922298	1221	*	1222	2922232	11.34	4.14638	3.0852	1.72232	TBX2_Input_peak_201	Distal Intergenic	chr1	3021482	3022903	1422	+	140625	uc001ajz.3	-99184	ENSG00000169717	ACTRT2	actin-related protein T2
chr1	2923465	2924257	793	*	794	2924032	10.8	5.08049	3.93359	2.44403	TBX2_Input_peak_202	Distal Intergenic	chr1	3021482	3022903	1422	+	140625	uc001ajz.3	-97225	ENSG00000169717	ACTRT2	actin-related protein T2
chr1	2931138	2931649	512	*	513	2931549	7.56	3.77001	3.42376	1.39773	TBX2_Input_peak_203	Distal Intergenic	chr1	3021482	3022903	1422	+	140625	uc001ajz.3	-89833	ENSG00000169717	ACTRT2	actin-related protein T2
chr1	2934297	2934998	702	*	703	2934435	10.8	5.74449	4.37431	2.97069	TBX2_Input_peak_204	Distal Intergenic	chr1	3021482	3022903	1422	+	140625	uc001ajz.3	-86484	ENSG00000169717	ACTRT2	actin-related protein T2
chr1	2945909	2946739	831	*	832	2946043	9.18	4.33257	3.39355	1.86829	TBX2_Input_peak_205	Distal Intergenic	chr1	3021482	3022903	1422	+	140625	uc001ajz.3	-74743	ENSG00000169717	ACTRT2	actin-related protein T2
chr1	2966994	2967701	708	*	709	2967531	14.58	7.45813	4.6249	4.29412	TBX2_Input_peak_206	Distal Intergenic	chr1	3021482	3022903	1422	+	140625	uc001ajz.3	-53781	ENSG00000169717	ACTRT2	actin-related protein T2
chr1	2973321	2973839	519	*	520	2973398	8.64	5.85664	4.75717	3.05352	TBX2_Input_peak_207	Distal Intergenic	chr1	3021482	3022903	1422	+	140625	uc001ajz.3	-47643	ENSG00000169717	ACTRT2	actin-related protein T2
chr1	2979908	2980433	526	*	527	2980408	10.26	5.08049	3.75358	2.44403	TBX2_Input_peak_208	Distal Intergenic	chr1	3021482	3022903	1422	+	140625	uc001ajz.3	-41049	ENSG00000169717	ACTRT2	actin-related protein T2
chr1	3001604	3002032	429	*	430	3001997	8.1	4.38611	3.52831	1.90151	TBX2_Input_peak_209	Distal Intergenic	chr1	3021482	3022903	1422	+	140625	uc001ajz.3	-19450	ENSG00000169717	ACTRT2	actin-related protein T2
chr1	3003183	3003766	584	*	585	3003275	11.88	5.86499	4.29362	3.05352	TBX2_Input_peak_210	Distal Intergenic	chr1	3021482	3022903	1422	+	140625	uc001ajz.3	-17716	ENSG00000169717	ACTRT2	actin-related protein T2
chr1	3012620	3013265	646	*	647	3012979	12.42	6.6833	4.47363	3.65861	TBX2_Input_peak_211	Distal Intergenic	chr1	3021482	3022903	1422	+	140625	uc001ajz.3	-8217	ENSG00000169717	ACTRT2	actin-related protein T2
chr1	3018134	3018722	589	*	590	3018294	8.1	5.94877	4.55029	3.09132	TBX2_Input_peak_212	Promoter (2-3kb)	chr1	3021482	3022903	1422	+	140625	uc001ajz.3	-2760	ENSG00000169717	ACTRT2	actin-related protein T2
chr1	3022050	3022591	542	*	543	3022309	9.72	6.95302	5.36035	3.8544	TBX2_Input_peak_213	Promoter (<=1kb)	chr1	3021482	3022903	1422	+	140625	uc001ajz.3	568	ENSG00000169717	ACTRT2	actin-related protein T2
chr1	3030162	3030556	395	*	396	3030441	11.88	6.92896	4.99393	3.8544	TBX2_Input_peak_214	Distal Intergenic	chr1	3021482	3022903	1422	+	140625	uc001ajz.3	8680	ENSG00000169717	ACTRT2	actin-related protein T2
chr1	3032574	3033196	623	*	624	3032876	12.42	8.67133	5.72953	5.20202	TBX2_Input_peak_215	Distal Intergenic	chr1	3021482	3022903	1422	+	140625	uc001ajz.3	11092	ENSG00000169717	ACTRT2	actin-related protein T2
chr1	3038694	3039254	561	*	562	3038879	14.58	8.41215	5.19368	5.02195	TBX2_Input_peak_216	Distal Intergenic	chr1	3021482	3022903	1422	+	140625	uc001ajz.3	17212	ENSG00000169717	ACTRT2	actin-related protein T2
chr1	3042414	3042871	458	*	459	3042642	13.5	11.3449	7.25048	7.4269	TBX2_Input_peak_217	Distal Intergenic	chr1	3059617	3063786	4170	-	440556	uc001aka.3	20915	ENSG00000177133	LINC00982	long intergenic non-protein coding RNA 982
chr1	3063710	3064264	555	*	556	3063821	13.5	7.53305	4.83366	4.30459	TBX2_Input_peak_218	Promoter (<=1kb)	chr1	3059617	3063786	4170	-	440556	uc001aka.3	0	ENSG00000177133	LINC00982	long intergenic non-protein coding RNA 982
chr1	3072728	3073173	446	*	447	3072776	13.5	5.87253	3.85277	3.05495	TBX2_Input_peak_219	Intron (uc001akc.3/63976, intron 1 of 16)	chr1	3069178	3438621	369444	+	63976	uc001akc.3	3550	ENSG00000142611	PRDM16	PR domain containing 16
chr1	3082685	3083466	782	*	783	3083268	14.58	6.17368	3.89526	3.27613	TBX2_Input_peak_220	Intron (uc001akc.3/63976, intron 1 of 16)	chr1	3069178	3438621	369444	+	63976	uc001akc.3	13507	ENSG00000142611	PRDM16	PR domain containing 16
chr1	3092223	3092706	484	*	485	3092569	7.02	4.09655	3.42405	1.68877	TBX2_Input_peak_221	Intron (uc001akc.3/63976, intron 1 of 16)	chr1	3069178	3438621	369444	+	63976	uc001akc.3	23045	ENSG00000142611	PRDM16	PR domain containing 16
chr1	3093877	3094306	430	*	431	3094202	8.64	4.93011	4.11569	2.34751	TBX2_Input_peak_222	Intron (uc001akc.3/63976, intron 1 of 16)	chr1	3069178	3438621	369444	+	63976	uc001akc.3	24699	ENSG00000142611	PRDM16	PR domain containing 16
chr1	3104356	3104920	565	*	566	3104565	13.5	12.1634	7.7698	8.16503	TBX2_Input_peak_223	Intron (uc001akc.3/63976, intron 1 of 16)	chr1	3127975	3128035	61	+	100422968	uc021oez.1	-23055	NA	MIR4251	microRNA 4251
chr1	3112396	3112867	472	*	473	3112496	12.42	9.3147	6.14376	5.72686	TBX2_Input_peak_224	Intron (uc001akc.3/63976, intron 1 of 16)	chr1	3127975	3128035	61	+	100422968	uc021oez.1	-15108	NA	MIR4251	microRNA 4251
chr1	3114028	3114496	469	*	470	3114226	14.04	8.41215	5.01367	5.02195	TBX2_Input_peak_225	Intron (uc001akc.3/63976, intron 1 of 16)	chr1	3127975	3128035	61	+	100422968	uc021oez.1	-13479	NA	MIR4251	microRNA 4251
chr1	3115099	3116730	1632	*	1633	3115638	15.66	6.9063	4.16528	3.85066	TBX2_Input_peak_226	Intron (uc001akc.3/63976, intron 1 of 16)	chr1	3127975	3128035	61	+	100422968	uc021oez.1	-11245	NA	MIR4251	microRNA 4251
chr1	3119297	3120091	795	*	796	3119968	12.96	6.6833	4.65364	3.65861	TBX2_Input_peak_227	Intron (uc001akc.3/63976, intron 1 of 16)	chr1	3127975	3128035	61	+	100422968	uc021oez.1	-7884	NA	MIR4251	microRNA 4251
chr1	3125394	3125872	479	*	480	3125659	13.5	7.60183	4.87571	4.36311	TBX2_Input_peak_228	Promoter (2-3kb)	chr1	3127975	3128035	61	+	100422968	uc021oez.1	-2103	NA	MIR4251	microRNA 4251
chr1	3128616	3129242	627	*	628	3128988	14.58	10.0828	6.23158	6.36803	TBX2_Input_peak_229	Promoter (<=1kb)	chr1	3127975	3128035	61	+	100422968	uc021oez.1	641	NA	MIR4251	microRNA 4251
chr1	3148149	3148575	427	*	428	3148402	10.8	7.71858	5.71182	4.46573	TBX2_Input_peak_230	Intron (uc001akc.3/63976, intron 1 of 16)	chr1	3127975	3128035	61	+	100422968	uc021oez.1	20174	NA	MIR4251	microRNA 4251
chr1	3156809	3157311	503	*	504	3157056	14.04	9.92953	5.92208	6.23057	TBX2_Input_peak_231	Intron (uc001akc.3/63976, intron 1 of 16)	chr1	3127975	3128035	61	+	100422968	uc021oez.1	28834	NA	MIR4251	microRNA 4251
chr1	3161557	3162177	621	*	622	3161950	11.88	5.86499	4.29362	3.05352	TBX2_Input_peak_232	Intron (uc001akc.3/63976, intron 1 of 16)	chr1	3127975	3128035	61	+	100422968	uc021oez.1	33582	NA	MIR4251	microRNA 4251
chr1	3164417	3165231	815	*	816	3164908	14.58	10.7434	6.65173	6.93712	TBX2_Input_peak_233	Intron (uc001akc.3/63976, intron 1 of 16)	chr1	3127975	3128035	61	+	100422968	uc021oez.1	36442	NA	MIR4251	microRNA 4251
chr1	3170256	3171031	776	*	777	3170658	12.42	10.0593	6.62255	6.34849	TBX2_Input_peak_234	Intron (uc001akc.3/63976, intron 1 of 16)	chr1	3127975	3128035	61	+	100422968	uc021oez.1	42281	NA	MIR4251	microRNA 4251
chr1	3171641	3172119	479	*	480	3171848	12.42	10.1966	6.71044	6.44986	TBX2_Input_peak_235	Intron (uc001akc.3/63976, intron 1 of 16)	chr1	3127975	3128035	61	+	100422968	uc021oez.1	43666	NA	MIR4251	microRNA 4251
chr1	3173329	3173869	541	*	542	3173592	15.66	13.7287	8.33056	9.55311	TBX2_Input_peak_236	Intron (uc001akc.3/63976, intron 1 of 16)	chr1	3127975	3128035	61	+	100422968	uc021oez.1	45354	NA	MIR4251	microRNA 4251
chr1	3178961	3179839	879	*	880	3179652	11.88	5.86499	4.29362	3.05352	TBX2_Input_peak_237	Intron (uc001akc.3/63976, intron 1 of 16)	chr1	3127975	3128035	61	+	100422968	uc021oez.1	50986	NA	MIR4251	microRNA 4251
chr1	3185799	3186238	440	*	441	3186165	11.34	4.14638	3.0852	1.72232	TBX2_Input_peak_238	5' UTR	chr1	3127975	3128035	61	+	100422968	uc021oez.1	57824	NA	MIR4251	microRNA 4251
chr1	3211457	3212971	1515	*	1516	3211815	15.66	10.1909	6.08685	6.44986	TBX2_Input_peak_239	Intron (uc001akc.3/63976, intron 2 of 16)	chr1	3127975	3128035	61	+	100422968	uc021oez.1	83482	NA	MIR4251	microRNA 4251
chr1	3227083	3227713	631	*	632	3227465	13.5	7.53305	4.83366	4.30459	TBX2_Input_peak_240	Intron (uc001akc.3/63976, intron 2 of 16)	chr1	3127975	3128035	61	+	100422968	uc021oez.1	99108	NA	MIR4251	microRNA 4251
chr1	3235041	3235686	646	*	647	3235167	9.72	3.74019	3.18221	1.37022	TBX2_Input_peak_241	Intron (uc001akc.3/63976, intron 2 of 16)	chr1	3127975	3128035	61	+	100422968	uc021oez.1	107066	NA	MIR4251	microRNA 4251
chr1	3238601	3239057	457	*	458	3238775	13.5	8.93788	5.70945	5.44939	TBX2_Input_peak_242	Intron (uc001akc.3/63976, intron 2 of 16)	chr1	3127975	3128035	61	+	100422968	uc021oez.1	110626	NA	MIR4251	microRNA 4251
chr1	3240823	3242207	1385	*	1386	3242028	15.12	5.31046	3.22422	2.62336	TBX2_Input_peak_243	Intron (uc001akc.3/63976, intron 2 of 16)	chr1	3127975	3128035	61	+	100422968	uc021oez.1	112848	NA	MIR4251	microRNA 4251
chr1	3247415	3247872	458	*	459	3247744	17.82	5.26629	3.13688	2.5879	TBX2_Input_peak_244	Intron (uc001akc.3/63976, intron 3 of 16)	chr1	3127975	3128035	61	+	100422968	uc021oez.1	119440	NA	MIR4251	microRNA 4251
chr1	3275732	3276196	465	*	466	3276001	13.5	5.87253	3.85277	3.05495	TBX2_Input_peak_245	Intron (uc001akc.3/63976, intron 3 of 16)	chr1	3127975	3128035	61	+	100422968	uc021oez.1	147757	NA	MIR4251	microRNA 4251
chr1	3289134	3289730	597	*	598	3289585	13.5	4.11731	2.90019	1.70552	TBX2_Input_peak_246	Intron (uc001akc.3/63976, intron 3 of 16)	chr1	3127975	3128035	61	+	100422968	uc021oez.1	161159	NA	MIR4251	microRNA 4251
chr1	3312128	3312640	513	*	514	3312465	14.58	10.9219	6.76577	7.08039	TBX2_Input_peak_247	Intron (uc001akc.3/63976, intron 3 of 16)	chr1	3454583	3481113	26531	+	27237	uc001akg.4	-141943	ENSG00000130762	ARHGEF16	Rho guanine nucleotide exchange factor (GEF) 16
chr1	3323263	3323671	409	*	410	3323422	11.34	7.41531	5.09662	4.25724	TBX2_Input_peak_248	Intron (uc001akc.3/63976, intron 3 of 16)	chr1	3454583	3481113	26531	+	27237	uc001akg.4	-130912	ENSG00000130762	ARHGEF16	Rho guanine nucleotide exchange factor (GEF) 16
chr1	3330871	3331939	1069	*	1070	3331102	16.2	10.2513	5.73372	6.48591	TBX2_Input_peak_249	Intron (uc001akc.3/63976, intron 3 of 16)	chr1	3454583	3481113	26531	+	27237	uc001akg.4	-122644	ENSG00000130762	ARHGEF16	Rho guanine nucleotide exchange factor (GEF) 16
chr1	3349125	3349755	631	*	632	3349438	10.8	4.68402	3.67509	2.1362	TBX2_Input_peak_250	Intron (uc001akc.3/63976, intron 3 of 16)	chr1	3454583	3481113	26531	+	27237	uc001akg.4	-104828	ENSG00000130762	ARHGEF16	Rho guanine nucleotide exchange factor (GEF) 16
chr1	3393519	3394789	1271	*	1272	3394480	12.96	10.953	7.48044	7.08039	TBX2_Input_peak_251	Intron (uc001akc.3/63976, intron 4 of 16)	chr1	3454583	3481113	26531	+	27237	uc001akg.4	-59794	ENSG00000130762	ARHGEF16	Rho guanine nucleotide exchange factor (GEF) 16
chr1	3402846	3403713	868	*	869	3402977	16.2	4.70182	2.86686	2.14876	TBX2_Input_peak_252	5' UTR	chr1	3454583	3481113	26531	+	27237	uc001akg.4	-50870	ENSG00000130762	ARHGEF16	Rho guanine nucleotide exchange factor (GEF) 16
chr1	3404526	3405156	631	*	632	3404956	14.04	7.64714	4.57175	4.40617	TBX2_Input_peak_253	5' UTR	chr1	3454583	3481113	26531	+	27237	uc001akg.4	-49427	ENSG00000130762	ARHGEF16	Rho guanine nucleotide exchange factor (GEF) 16
chr1	3415214	3415807	594	*	595	3415449	11.34	7.16492	4.93566	4.04786	TBX2_Input_peak_254	Intron (uc001akc.3/63976, intron 10 of 16)	chr1	3454583	3481113	26531	+	27237	uc001akg.4	-38776	ENSG00000130762	ARHGEF16	Rho guanine nucleotide exchange factor (GEF) 16
chr1	3424856	3426008	1153	*	1154	3425783	17.28	10.0358	5.42639	6.3316	TBX2_Input_peak_255	Exon (uc001akc.3/63976, exon 13 of 17)	chr1	3454583	3481113	26531	+	27237	uc001akg.4	-28575	ENSG00000130762	ARHGEF16	Rho guanine nucleotide exchange factor (GEF) 16
chr1	3433218	3434255	1038	*	1039	3433794	15.12	6.9063	4.03027	3.85066	TBX2_Input_peak_256	3' UTR	chr1	3454583	3481113	26531	+	27237	uc001akg.4	-20328	ENSG00000130762	ARHGEF16	Rho guanine nucleotide exchange factor (GEF) 16
chr1	3452018	3452677	660	*	661	3452256	14.04	6.17368	3.76025	3.27613	TBX2_Input_peak_257	Promoter (1-2kb)	chr1	3454583	3481113	26531	+	27237	uc001akg.4	-1906	ENSG00000130762	ARHGEF16	Rho guanine nucleotide exchange factor (GEF) 16
chr1	3453364	3454103	740	*	741	3453670	13.5	10.7776	6.88715	6.96856	TBX2_Input_peak_258	Promoter (<=1kb)	chr1	3454583	3481113	26531	+	27237	uc001akg.4	-480	ENSG00000130762	ARHGEF16	Rho guanine nucleotide exchange factor (GEF) 16
chr1	3459893	3460292	400	*	401	3460126	10.8	8.05502	5.9388	4.73683	TBX2_Input_peak_259	Intron (uc001akg.4/27237, intron 1 of 14)	chr1	3454583	3481113	26531	+	27237	uc001akg.4	5310	ENSG00000130762	ARHGEF16	Rho guanine nucleotide exchange factor (GEF) 16
chr1	3461589	3463669	2081	*	2082	3462792	11.34	8.77317	5.97321	5.29824	TBX2_Input_peak_260	Promoter (2-3kb)	chr1	3466005	3481113	15109	+	27237	uc001aki.3	-2336	ENSG00000130762	ARHGEF16	Rho guanine nucleotide exchange factor (GEF) 16
chr1	3465158	3465960	803	*	804	3465752	14.58	8.41215	5.19368	5.02195	TBX2_Input_peak_261	Promoter (<=1kb)	chr1	3466005	3481113	15109	+	27237	uc001aki.3	-45	ENSG00000130762	ARHGEF16	Rho guanine nucleotide exchange factor (GEF) 16
chr1	3477814	3479025	1212	*	1213	3478642	17.28	8.44714	4.57031	5.0476	TBX2_Input_peak_262	Exon (uc001akg.4/27237, exon 11 of 15)	chr1	3471607	3474457	2851	+	27237	uc009vli.1	6207	ENSG00000130762	ARHGEF16	Rho guanine nucleotide exchange factor (GEF) 16
chr1	3479704	3480547	844	*	845	3479844	12.96	6.6833	4.65364	3.65861	TBX2_Input_peak_263	Exon (uc001akg.4/27237, exon 14 of 15)	chr1	3471607	3474457	2851	+	27237	uc009vli.1	8097	ENSG00000130762	ARHGEF16	Rho guanine nucleotide exchange factor (GEF) 16
chr1	3481846	3482875	1030	*	1031	3482705	10.26	5.08049	3.75358	2.44403	TBX2_Input_peak_264	Downstream (<1kb)	chr1	3471607	3474457	2851	+	27237	uc009vli.1	10239	ENSG00000130762	ARHGEF16	Rho guanine nucleotide exchange factor (GEF) 16
chr1	3483418	3484109	692	*	693	3483486	10.26	6.04338	4.36581	3.16422	TBX2_Input_peak_265	Downstream (2-3kb)	chr1	3471607	3474457	2851	+	27237	uc009vli.1	11811	ENSG00000130762	ARHGEF16	Rho guanine nucleotide exchange factor (GEF) 16
chr1	3491632	3492070	439	*	440	3492061	13.5	4.11731	2.90019	1.70552	TBX2_Input_peak_266	Intron (uc001akk.3/1953, intron 2 of 29)	chr1	3471607	3474457	2851	+	27237	uc009vli.1	20025	ENSG00000130762	ARHGEF16	Rho guanine nucleotide exchange factor (GEF) 16
chr1	3495688	3496457	770	*	771	3496278	12.96	5.8745	4.144	3.05495	TBX2_Input_peak_267	Exon (uc001akk.3/1953, exon 24 of 30)	chr1	3471607	3474457	2851	+	27237	uc009vli.1	24081	ENSG00000130762	ARHGEF16	Rho guanine nucleotide exchange factor (GEF) 16
chr1	3497035	3497962	928	*	929	3497323	14.04	4.70046	3.0082	2.14819	TBX2_Input_peak_268	Exon (uc001akk.3/1953, exon 22 of 30)	chr1	3471607	3474457	2851	+	27237	uc009vli.1	25428	ENSG00000130762	ARHGEF16	Rho guanine nucleotide exchange factor (GEF) 16
chr1	3498488	3499266	779	*	780	3499245	11.88	4.48089	3.42232	1.94974	TBX2_Input_peak_269	Exon (uc001akk.3/1953, exon 21 of 30)	chr1	3471607	3474457	2851	+	27237	uc009vli.1	26881	ENSG00000130762	ARHGEF16	Rho guanine nucleotide exchange factor (GEF) 16
chr1	3509714	3510412	699	*	700	3509828	11.88	6.29458	4.57385	3.36956	TBX2_Input_peak_270	Exon (uc001akk.3/1953, exon 8 of 30)	chr1	3487942	3531448	43507	-	1953	uc001akk.3	21036	ENSG00000162591	MEGF6	multiple EGF-like-domains 6
chr1	3514510	3515084	575	*	576	3514629	11.88	4.48089	3.42232	1.94974	TBX2_Input_peak_271	Exon (uc001akk.3/1953, exon 4 of 30)	chr1	3487942	3531448	43507	-	1953	uc001akk.3	16364	ENSG00000162591	MEGF6	multiple EGF-like-domains 6
chr1	3515876	3517422	1547	*	1548	3516632	14.58	6.17368	3.89526	3.27613	TBX2_Input_peak_272	Intron (uc001akk.3/1953, intron 28 of 29)	chr1	3487942	3531448	43507	-	1953	uc001akk.3	14026	ENSG00000162591	MEGF6	multiple EGF-like-domains 6
chr1	3521024	3521751	728	*	729	3521394	12.96	6.6833	4.65364	3.65861	TBX2_Input_peak_273	Intron (uc001akk.3/1953, intron 28 of 29)	chr1	3487942	3531448	43507	-	1953	uc001akk.3	9697	ENSG00000162591	MEGF6	multiple EGF-like-domains 6
chr1	3523013	3523546	534	*	535	3523533	8.64	4.07426	3.52203	1.67412	TBX2_Input_peak_274	Intron (uc001akk.3/1953, intron 28 of 29)	chr1	3487942	3531448	43507	-	1953	uc001akk.3	7902	ENSG00000162591	MEGF6	multiple EGF-like-domains 6
chr1	3529747	3530956	1210	*	1211	3529838	12.96	4.79185	3.49023	2.2224	TBX2_Input_peak_275	Promoter (<=1kb)	chr1	3487942	3531448	43507	-	1953	uc001akk.3	492	ENSG00000162591	MEGF6	multiple EGF-like-domains 6
chr1	3533139	3534303	1165	*	1166	3534068	12.42	6.65045	4.45343	3.65248	TBX2_Input_peak_276	Promoter (1-2kb)	chr1	3487942	3531448	43507	-	1953	uc001akk.3	-1691	ENSG00000162591	MEGF6	multiple EGF-like-domains 6
chr1	3538130	3538888	759	*	760	3538325	11.34	4.14638	3.0852	1.72232	TBX2_Input_peak_277	Intron (uc001akl.3/1953, intron 33 of 36)	chr1	3487942	3531448	43507	-	1953	uc001akk.3	-6682	ENSG00000162591	MEGF6	multiple EGF-like-domains 6
chr1	3541298	3542005	708	*	709	3541558	9.18	4.3084	3.37823	1.86829	TBX2_Input_peak_278	Intron (uc001akl.3/1953, intron 33 of 36)	chr1	3487942	3531448	43507	-	1953	uc001akk.3	-9850	ENSG00000162591	MEGF6	multiple EGF-like-domains 6
chr1	3543230	3544017	788	*	789	3544015	15.12	4.1611	2.68685	1.73494	TBX2_Input_peak_279	Intron (uc001akl.3/1953, intron 33 of 36)	chr1	3487942	3531448	43507	-	1953	uc001akk.3	-11782	ENSG00000162591	MEGF6	multiple EGF-like-domains 6
chr1	3547762	3548342	581	*	582	3548114	9.72	3.74019	3.18221	1.37022	TBX2_Input_peak_280	Intron (uc001akl.3/1953, intron 33 of 36)	chr1	3560696	3560790	95	-	693135	uc021ofa.1	12448	ENSG00000207776	MIR551A	microRNA 551a
chr1	3567567	3568041	475	*	476	3567593	12.96	4.56384	3.35712	2.02598	TBX2_Input_peak_281	Intron (uc001akl.3/1953, intron 33 of 36)	chr1	3560696	3560790	95	-	693135	uc021ofa.1	-6777	ENSG00000207776	MIR551A	microRNA 551a
chr1	3578562	3579001	440	*	441	3578892	12.42	4.79185	3.35522	2.2224	TBX2_Input_peak_282	Intron (uc001akl.3/1953, intron 33 of 36)	chr1	3560696	3560790	95	-	693135	uc021ofa.1	-17772	ENSG00000207776	MIR551A	microRNA 551a
chr1	3583347	3583909	563	*	564	3583505	49.14	7.26566	2.27925	4.12393	TBX2_Input_peak_283	Intron (uc001akl.3/1953, intron 34 of 36)	chr1	3560696	3560790	95	-	693135	uc021ofa.1	-22557	ENSG00000207776	MIR551A	microRNA 551a
chr1	3591912	3592447	536	*	537	3592194	12.42	7.48764	4.97485	4.30459	TBX2_Input_peak_284	Intron (uc001akl.3/1953, intron 34 of 36)	chr1	3487942	3611495	123554	-	1953	uc001akl.3	19048	ENSG00000162591	MEGF6	multiple EGF-like-domains 6
chr1	3603900	3604428	529	*	530	3604197	11.88	5.74947	4.21896	2.97476	TBX2_Input_peak_285	Intron (uc001akl.3/1953, intron 36 of 36)	chr1	3487942	3611495	123554	-	1953	uc001akl.3	7067	ENSG00000162591	MEGF6	multiple EGF-like-domains 6
chr1	3631346	3631974	629	*	630	3631566	15.66	13.7287	8.33056	9.55311	TBX2_Input_peak_286	3' UTR	chr1	3625024	3630130	5107	+	127262	uc031pkw.1	6322	ENSG00000158109	TPRG1L	tumor protein p63 regulated 1-like
chr1	3632726	3634681	1956	*	1957	3633489	12.96	10.953	7.48044	7.08039	TBX2_Input_peak_287	3' UTR	chr1	3625024	3630130	5107	+	127262	uc031pkw.1	7702	ENSG00000158109	TPRG1L	tumor protein p63 regulated 1-like
chr1	3640294	3640761	468	*	469	3640627	11.34	7.04523	4.85894	3.93789	TBX2_Input_peak_288	Intron (uc001ako.3/49856, intron 9 of 11)	chr1	3630767	3650107	19341	-	49856	uc001ako.3	9346	ENSG00000116213	WRAP73	WD repeat containing, antisense to TP73
chr1	3650909	3652081	1173	*	1174	3651043	14.04	8.41215	5.01367	5.02195	TBX2_Input_peak_289	Promoter (<=1kb)	chr1	3652565	3736201	83637	+	7161	uc001akp.3	-484	ENSG00000078900	TP73	tumor protein p73
chr1	3668975	3669697	723	*	724	3669104	18.36	5.85335	3.22689	3.05352	TBX2_Input_peak_290	Intron (uc001akp.3/7161, intron 1 of 13)	chr1	3652565	3736201	83637	+	7161	uc001akp.3	16410	ENSG00000078900	TP73	tumor protein p73
chr1	3678451	3679128	678	*	679	3678940	10.8	6.98489	5.21364	3.8818	TBX2_Input_peak_291	Intron (uc001akp.3/7161, intron 1 of 13)	chr1	3690672	3729751	39080	+	7161	uc010nzj.2	-11544	ENSG00000078900	TP73	tumor protein p73
chr1	3682021	3682594	574	*	575	3682350	11.88	5.86499	4.29362	3.05352	TBX2_Input_peak_292	5' UTR	chr1	3690672	3729751	39080	+	7161	uc010nzj.2	-8078	ENSG00000078900	TP73	tumor protein p73
chr1	3685527	3686198	672	*	673	3685944	15.66	6.9063	4.16528	3.85066	TBX2_Input_peak_293	Intron (uc001akp.3/7161, intron 3 of 13)	chr1	3690672	3729751	39080	+	7161	uc010nzj.2	-4474	ENSG00000078900	TP73	tumor protein p73
chr1	3689910	3690757	848	*	849	3690473	11.34	6.10407	4.26257	3.22367	TBX2_Input_peak_294	Promoter (<=1kb)	chr1	3690672	3729751	39080	+	7161	uc010nzj.2	0	ENSG00000078900	TP73	tumor protein p73
chr1	3691369	3691786	418	*	419	3691535	14.58	8.37347	5.17023	5.01028	TBX2_Input_peak_295	Promoter (<=1kb)	chr1	3690672	3729751	39080	+	7161	uc010nzj.2	697	ENSG00000078900	TP73	tumor protein p73
chr1	3693612	3694411	800	*	801	3693783	14.58	7.84389	4.85237	4.57774	TBX2_Input_peak_296	Promoter (2-3kb)	chr1	3690672	3729751	39080	+	7161	uc010nzj.2	2940	ENSG00000078900	TP73	tumor protein p73
chr1	3712373	3713075	703	*	704	3712893	7.56	4.68103	4.06578	2.1338	TBX2_Input_peak_297	Intron (uc001akp.3/7161, intron 4 of 13)	chr1	3698046	3708534	10489	+	7161	uc009vll.3	14327	ENSG00000078900	TP73	tumor protein p73
chr1	3717256	3718541	1286	*	1287	3717292	12.42	4.79185	3.35522	2.2224	TBX2_Input_peak_298	Intron (uc001akp.3/7161, intron 4 of 13)	chr1	3727478	3736201	8724	+	7161	uc010nzl.2	-8937	ENSG00000078900	TP73	tumor protein p73
chr1	3722461	3723740	1280	*	1281	3723550	11.88	6.92896	4.99393	3.8544	TBX2_Input_peak_299	Exon (uc001akp.3/7161, exon 6 of 14)	chr1	3727478	3736201	8724	+	7161	uc010nzl.2	-3738	ENSG00000078900	TP73	tumor protein p73
chr1	3727112	3728195	1084	*	1085	3728056	14.04	5.2929	3.30323	2.60982	TBX2_Input_peak_300	Promoter (<=1kb)	chr1	3727478	3736201	8724	+	7161	uc010nzl.2	0	ENSG00000078900	TP73	tumor protein p73
chr1	3729799	3730320	522	*	523	3730182	13.5	8.79983	5.62205	5.31835	TBX2_Input_peak_301	Promoter (2-3kb)	chr1	3727478	3736201	8724	+	7161	uc010nzl.2	2321	ENSG00000078900	TP73	tumor protein p73
chr1	3732264	3733572	1309	*	1310	3732735	19.98	13.2933	7.05466	9.19051	TBX2_Input_peak_302	3' UTR	chr1	3727478	3736201	8724	+	7161	uc010nzl.2	4786	ENSG00000078900	TP73	tumor protein p73
chr1	3734267	3734908	642	*	643	3734424	15.12	9.39877	5.42045	5.79541	TBX2_Input_peak_303	3' UTR	chr1	3727478	3736201	8724	+	7161	uc010nzl.2	6789	ENSG00000078900	TP73	tumor protein p73
chr1	3736260	3736890	631	*	632	3736842	12.96	4.79185	3.49023	2.2224	TBX2_Input_peak_304	Exon (uc001akt.4/57212, exon 6 of 6)	chr1	3727478	3736201	8724	+	7161	uc010nzl.2	8782	ENSG00000078900	TP73	tumor protein p73
chr1	3762358	3762755	398	*	399	3762677	12.96	6.7465	4.69413	3.70891	TBX2_Input_peak_305	Exon (uc001akv.2/148870, exon 6 of 12)	chr1	3752401	3771645	19245	+	148870	uc001akv.2	9957	ENSG00000162592	CCDC27	coiled-coil domain containing 27
chr1	3763582	3764173	592	*	593	3763897	15.12	9.31879	5.37369	5.72686	TBX2_Input_peak_306	Exon (uc001akv.2/148870, exon 8 of 12)	chr1	3772761	3775982	3222	+	388588	uc031pkx.2	-8588	ENSG00000235169	SMIM1	small integral membrane protein 1 (Vel blood group)
chr1	3774465	3774886	422	*	423	3774644	11.34	5.86499	4.1136	3.05352	TBX2_Input_peak_307	Promoter (1-2kb)	chr1	3772787	3775982	3196	+	388588	uc001akw.5	1678	ENSG00000235169	SMIM1	small integral membrane protein 1 (Vel blood group)
chr1	3777480	3778448	969	*	970	3777890	12.96	9.1454	6.27752	5.6053	TBX2_Input_peak_308	Downstream (1-2kb)	chr1	3772787	3775982	3196	+	388588	uc001akw.5	4693	ENSG00000235169	SMIM1	small integral membrane protein 1 (Vel blood group)
chr1	3780850	3781293	444	*	445	3781055	12.96	6.6833	4.65364	3.65861	TBX2_Input_peak_309	3' UTR	chr1	3772787	3775982	3196	+	388588	uc001akw.5	8063	ENSG00000235169	SMIM1	small integral membrane protein 1 (Vel blood group)
chr1	3790512	3791234	723	*	724	3790668	12.42	4.79185	3.35522	2.2224	TBX2_Input_peak_310	Intron (uc001akx.1/57470, intron 6 of 6)	chr1	3780220	3796504	16285	-	57470	uc001akx.1	5270	ENSG00000130764	LRRC47	leucine rich repeat containing 47
chr1	3827694	3828196	503	*	504	3827844	13.5	5.46828	3.62524	2.71512	TBX2_Input_peak_311	Intron (uc001aky.2/9731, intron 7 of 21)	chr1	3816280	3837152	20873	-	9731	uc031pky.1	8956	ENSG00000116198	CEP104	centrosomal protein 104kDa
chr1	3869565	3870136	572	*	573	3869749	10.8	5.08049	3.93359	2.44403	TBX2_Input_peak_312	Exon (uc001alb.4/1677, exon 5 of 7)	chr1	3857267	3866000	8734	+	1677	uc009vln.2	12298	ENSG00000169598	DFFB	DNA fragmentation factor, 40kDa, beta polypeptide (caspase-activated DNase)
chr1	3876683	3877112	430	*	431	3876909	16.2	13.7861	7.87428	9.59873	TBX2_Input_peak_313	Intron (uc001alb.4/1677, intron 6 of 6)	chr1	3857267	3866000	8734	+	1677	uc009vln.2	19416	ENSG00000169598	DFFB	DNA fragmentation factor, 40kDa, beta polypeptide (caspase-activated DNase)
chr1	3910450	3911124	675	*	676	3910561	10.26	5.29657	3.8895	2.61261	TBX2_Input_peak_314	Intron (uc001alg.3/100133612, intron 2 of 3)	chr1	3900404	3915447	15044	+	100133612	uc001alg.3	10046	ENSG00000236423	LINC01134	long intergenic non-protein coding RNA 1134
chr1	3912282	3913214	933	*	934	3912510	11.88	5.86499	4.29362	3.05352	TBX2_Input_peak_315	Intron (uc001alg.3/100133612, intron 2 of 3)	chr1	3900404	3915447	15044	+	100133612	uc001alg.3	11878	ENSG00000236423	LINC01134	long intergenic non-protein coding RNA 1134
chr1	3914529	3915118	590	*	591	3914785	13.5	7.53305	4.83366	4.30459	TBX2_Input_peak_316	Exon (uc001alg.3/100133612, exon 4 of 4)	chr1	3900404	3915447	15044	+	100133612	uc001alg.3	14125	ENSG00000236423	LINC01134	long intergenic non-protein coding RNA 1134
chr1	3999386	3999915	530	*	531	3999491	8.64	5.35837	4.41324	2.65256	TBX2_Input_peak_317	Distal Intergenic	chr1	3940612	3952583	11972	+	728716	uc001ali.2	58774	NA	LINC01346	long intergenic non-protein coding RNA 1346
chr1	4061226	4061845	620	*	621	4061574	15.12	13.7287	8.06054	9.55311	TBX2_Input_peak_318	Distal Intergenic	chr1	3940612	3952583	11972	+	728716	uc001ali.2	120614	NA	LINC01346	long intergenic non-protein coding RNA 1346
chr1	4626308	4626825	518	*	519	4626694	7.56	5.43683	4.58684	2.68919	TBX2_Input_peak_319	Distal Intergenic	chr1	4655045	4777794	122750	+	55966	uc001alm.1	-28220	ENSG00000196581	AJAP1	adherens junctions associated protein 1
chr1	4652482	4652964	483	*	484	4652798	12.42	7.84859	5.20331	4.57774	TBX2_Input_peak_320	Promoter (2-3kb)	chr1	4655045	4777794	122750	+	55966	uc001alm.1	-2081	ENSG00000196581	AJAP1	adherens junctions associated protein 1
chr1	4653839	4654262	424	*	425	4654120	11.88	9.76177	6.89326	6.09018	TBX2_Input_peak_321	Promoter (<=1kb)	chr1	4655045	4777794	122750	+	55966	uc001alm.1	-783	ENSG00000196581	AJAP1	adherens junctions associated protein 1
chr1	4666393	4666815	423	*	424	4666660	8.1	6.45787	4.8762	3.48315	TBX2_Input_peak_322	Intron (uc001alm.1/55966, intron 1 of 5)	chr1	4655045	4777794	122750	+	55966	uc001alm.1	11348	ENSG00000196581	AJAP1	adherens junctions associated protein 1
chr1	4689258	4689664	407	*	408	4689490	11.88	9.08008	6.44042	5.54587	TBX2_Input_peak_323	Intron (uc001alm.1/55966, intron 1 of 5)	chr1	4655045	4777794	122750	+	55966	uc001alm.1	34213	ENSG00000196581	AJAP1	adherens junctions associated protein 1
chr1	4691858	4692274	417	*	418	4692192	10.8	5.08049	3.93359	2.44403	TBX2_Input_peak_324	Intron (uc001alm.1/55966, intron 1 of 5)	chr1	4655045	4777794	122750	+	55966	uc001alm.1	36813	ENSG00000196581	AJAP1	adherens junctions associated protein 1
chr1	4723913	4724364	452	*	453	4724171	14.04	8.41215	5.01367	5.02195	TBX2_Input_peak_325	Intron (uc001alm.1/55966, intron 2 of 5)	chr1	4655045	4777794	122750	+	55966	uc001alm.1	68868	ENSG00000196581	AJAP1	adherens junctions associated protein 1
chr1	5667503	5668255	753	*	754	5667910	13.5	7.53305	4.83366	4.30459	TBX2_Input_peak_326	Exon (uc001alp.1/uc001alp.1, exon 1 of 3)	chr1	5564071	5564143	73	+	100616489	uc021ofm.1	103432	ENSG00000264341	MIR4417	microRNA 4417
chr1	5713360	5713762	403	*	404	5713606	11.88	9.08008	6.44042	5.54587	TBX2_Input_peak_327	Distal Intergenic	chr1	5862672	5862741	70	-	100616421	uc021ofn.1	148979	ENSG00000264101	MIR4689	microRNA 4689
chr1	5766284	5766682	399	*	400	5766455	8.64	6.45787	5.16556	3.48315	TBX2_Input_peak_328	Distal Intergenic	chr1	5862672	5862741	70	-	100616421	uc021ofn.1	96059	ENSG00000264101	MIR4689	microRNA 4689
chr1	5833968	5835127	1160	*	1161	5834598	11.88	9.33979	6.61377	5.74301	TBX2_Input_peak_329	Distal Intergenic	chr1	5862672	5862741	70	-	100616421	uc021ofn.1	27614	ENSG00000264101	MIR4689	microRNA 4689
chr1	5874724	5875786	1063	*	1064	5874828	14.04	5.2929	3.30323	2.60982	TBX2_Input_peak_330	Exon (uc001alq.2/261734, exon 21 of 30)	chr1	5862811	5868375	5565	-	261734	uc001alr.1	-6349	ENSG00000131697	NPHP4	nephronophthisis 4
chr1	5887903	5888301	399	*	400	5888075	16.74	7.66459	4.4353	4.41819	TBX2_Input_peak_331	Intron (uc001alq.2/261734, intron 13 of 29)	chr1	5886495	5905483	18989	-	261734	uc009vlu.2	17182	ENSG00000131697	NPHP4	nephronophthisis 4
chr1	5908281	5909208	928	*	929	5908657	15.12	13.7287	8.06054	9.55311	TBX2_Input_peak_332	Promoter (2-3kb)	chr1	5886495	5905483	18989	-	261734	uc009vlu.2	-2798	ENSG00000131697	NPHP4	nephronophthisis 4
chr1	5999690	6000179	490	*	491	5999945	15.12	9.31879	5.37369	5.72686	TBX2_Input_peak_333	Intron (uc009vlv.2/8514, intron 1 of 15)	chr1	5862810	5992473	129664	-	261734	uc001alq.2	-7217	ENSG00000131697	NPHP4	nephronophthisis 4
chr1	6051332	6051761	430	*	431	6051602	13.5	12.1634	7.7698	8.16503	TBX2_Input_peak_334	5' UTR	chr1	6045921	6101193	55273	+	8514	uc001aly.2	5411	ENSG00000069424	KCNAB2	potassium channel, voltage gated subfamily A regulatory beta subunit 2
chr1	6065275	6066289	1015	*	1016	6066153	11.34	9.08008	6.17041	5.54587	TBX2_Input_peak_335	Intron (uc009vlv.2/8514, intron 3 of 15)	chr1	6045921	6101193	55273	+	8514	uc001aly.2	19354	ENSG00000069424	KCNAB2	potassium channel, voltage gated subfamily A regulatory beta subunit 2
chr1	6077561	6078031	471	*	472	6077745	14.04	6.17368	3.76025	3.27613	TBX2_Input_peak_336	Intron (uc009vlv.2/8514, intron 5 of 15)	chr1	6045921	6101193	55273	+	8514	uc001aly.2	31640	ENSG00000069424	KCNAB2	potassium channel, voltage gated subfamily A regulatory beta subunit 2
chr1	6088983	6089582	600	*	601	6089259	14.58	8.41215	5.19368	5.02195	TBX2_Input_peak_337	Exon (uc009vlv.2/8514, exon 9 of 16)	chr1	6101787	6131748	29962	-	26038	uc001alz.2	42166	ENSG00000116254	CHD5	chromodomain helicase DNA binding protein 5
chr1	6095163	6095588	426	*	427	6095283	9.72	6.04052	4.73646	3.16422	TBX2_Input_peak_338	Exon (uc009vlv.2/8514, exon 12 of 16)	chr1	6101787	6131748	29962	-	26038	uc001alz.2	36160	ENSG00000116254	CHD5	chromodomain helicase DNA binding protein 5
chr1	6106109	6106552	444	*	445	6106226	8.64	4.38611	3.73769	1.90151	TBX2_Input_peak_339	3' UTR	chr1	6101787	6131748	29962	-	26038	uc001alz.2	25196	ENSG00000116254	CHD5	chromodomain helicase DNA binding protein 5
chr1	6146159	6146762	604	*	605	6146574	9.72	4.67986	3.8068	2.1338	TBX2_Input_peak_340	Promoter (<=1kb)	chr1	6121105	6146871	25767	-	26038	uc001amc.1	109	ENSG00000116254	CHD5	chromodomain helicase DNA binding protein 5
chr1	6199054	6199595	542	*	543	6199369	16.2	10.2513	5.73372	6.48591	TBX2_Input_peak_341	Promoter (<=1kb)	chr1	6185020	6199619	14600	-	6146	uc001amd.3	24	ENSG00000116251	RPL22	ribosomal protein L22
chr1	6210797	6211262	466	*	467	6210989	12.96	7.04855	4.88883	3.94047	TBX2_Input_peak_342	Promoter (1-2kb)	chr1	6208881	6218369	9489	+	388591	uc010nzp.1	1916	ENSG00000158286	RNF207	ring finger protein 207
chr1	6245641	6246192	552	*	553	6245780	16.2	4.70182	2.86686	2.14876	TBX2_Input_peak_343	Promoter (1-2kb)	chr1	6244192	6245578	1387	+	390992	uc009vly.2	1449	ENSG00000173673	HES3	hes family bHLH transcription factor 3
chr1	6254646	6255125	480	*	481	6254869	16.74	10.47	6.04544	6.68263	TBX2_Input_peak_344	5' UTR	chr1	6247346	6260975	13630	-	387509	uc001amp.2	5850	ENSG00000158292	GPR153	G protein-coupled receptor 153
chr1	6274304	6274783	480	*	481	6274496	11.34	5.27406	3.75102	2.59524	TBX2_Input_peak_345	Intron (uc001amq.3/11332, intron 1 of 8)	chr1	6247346	6260975	13630	-	387509	uc001amp.2	-13329	ENSG00000158292	GPR153	G protein-coupled receptor 153
chr1	6279143	6279920	778	*	779	6279777	11.34	6.59908	4.57449	3.61317	TBX2_Input_peak_346	Intron (uc001amq.3/11332, intron 1 of 8)	chr1	6247346	6260975	13630	-	387509	uc001amp.2	-18168	ENSG00000158292	GPR153	G protein-coupled receptor 153
chr1	6281239	6281786	548	*	549	6281536	11.88	7.82167	5.59326	4.56394	TBX2_Input_peak_347	Exon (uc001amq.3/11332, exon 8 of 9)	chr1	6247346	6260975	13630	-	387509	uc001amp.2	-20264	ENSG00000158292	GPR153	G protein-coupled receptor 153
chr1	6288023	6288550	528	*	529	6288190	10.26	8.23443	5.78191	4.90169	TBX2_Input_peak_348	Intron (uc001amq.3/11332, intron 2 of 8)	chr1	6247346	6260975	13630	-	387509	uc001amp.2	-27048	ENSG00000158292	GPR153	G protein-coupled receptor 153
chr1	6291800	6292387	588	*	589	6292257	9.18	5.19465	3.94706	2.52176	TBX2_Input_peak_349	Intron (uc001amq.3/11332, intron 2 of 8)	chr1	6247346	6260975	13630	-	387509	uc001amp.2	-30825	ENSG00000158292	GPR153	G protein-coupled receptor 153
chr1	6305333	6305852	520	*	521	6305597	9.72	5.19465	4.15644	2.52176	TBX2_Input_peak_350	Intron (uc001amq.3/11332, intron 3 of 8)	chr1	6247346	6260975	13630	-	387509	uc001amp.2	-44358	ENSG00000158292	GPR153	G protein-coupled receptor 153
chr1	6460168	6460816	649	*	650	6460338	12.42	4.79185	3.35522	2.2224	TBX2_Input_peak_351	3' UTR	chr1	6461154	6466195	5042	-	8718	uc001ana.3	5379	ENSG00000215788	TNFRSF25	tumor necrosis factor receptor superfamily, member 25
chr1	6467412	6468411	1000	*	1001	6468085	15.12	9.31879	5.37369	5.72686	TBX2_Input_peak_352	Promoter (1-2kb)	chr1	6461154	6466195	5042	-	8718	uc001ana.3	-1217	ENSG00000215788	TNFRSF25	tumor necrosis factor receptor superfamily, member 25
chr1	6470605	6471169	565	*	566	6470808	13.5	6.65171	4.3043	3.65248	TBX2_Input_peak_353	Promoter (<=1kb)	chr1	6466092	6471583	5492	-	57449	uc001anj.1	414	ENSG00000171680	PLEKHG5	pleckstrin homology domain containing, family G (with RhoGef domain) member 5
chr1	6472975	6473625	651	*	652	6473275	17.28	11.2084	6.09375	7.31207	TBX2_Input_peak_354	Promoter (1-2kb)	chr1	6466092	6471583	5492	-	57449	uc001anj.1	-1392	ENSG00000171680	PLEKHG5	pleckstrin homology domain containing, family G (with RhoGef domain) member 5
chr1	6477351	6477753	403	*	404	6477584	10.8	7.4084	5.50154	4.25236	TBX2_Input_peak_355	Promoter (<=1kb)	chr1	6466092	6477658	11567	-	57449	uc009vma.1	0	ENSG00000171680	PLEKHG5	pleckstrin homology domain containing, family G (with RhoGef domain) member 5
chr1	6489101	6490045	945	*	946	6490045	9.18	4.33257	3.39355	1.86829	TBX2_Input_peak_356	Promoter (<=1kb)	chr1	6466092	6490594	24503	-	57449	uc001anl.2	549	ENSG00000171680	PLEKHG5	pleckstrin homology domain containing, family G (with RhoGef domain) member 5
chr1	6504009	6504501	493	*	494	6504361	13.5	8.79983	5.62205	5.31835	TBX2_Input_peak_357	Intron (uc001anp.2/57449, intron 21 of 21)	chr1	6466092	6497424	31333	-	57449	uc001ano.1	-6585	ENSG00000171680	PLEKHG5	pleckstrin homology domain containing, family G (with RhoGef domain) member 5
chr1	6505915	6506929	1015	*	1016	6506234	16.74	5.94584	3.54824	3.09132	TBX2_Input_peak_358	Intron (uc001anp.2/57449, intron 21 of 21)	chr1	6466092	6497424	31333	-	57449	uc001ano.1	-8491	ENSG00000171680	PLEKHG5	pleckstrin homology domain containing, family G (with RhoGef domain) member 5
chr1	6579412	6580495	1084	*	1085	6580216	15.66	10.789	6.45955	6.9707	TBX2_Input_peak_359	Promoter (<=1kb)	chr1	6579991	6589280	9290	+	3104	uc001anx.4	0	ENSG00000204859	ZBTB48	zinc finger and BTB domain containing 48
chr1	6586359	6586794	436	*	437	6586472	12.96	7.60471	5.25189	4.36469	TBX2_Input_peak_360	Promoter (1-2kb)	chr1	6585302	6589280	3979	+	3104	uc001any.2	1057	ENSG00000204859	ZBTB48	zinc finger and BTB domain containing 48
chr1	6632682	6633214	533	*	534	6632933	10.8	5.94095	4.50621	3.09132	TBX2_Input_peak_361	3' UTR	chr1	6625150	6633582	8433	+	90326	uc001aod.3	7532	ENSG00000041988	THAP3	THAP domain containing, apoptosis associated protein 3
chr1	6634268	6634945	678	*	679	6634616	14.04	9.78058	5.83143	6.09018	TBX2_Input_peak_362	3' UTR	chr1	6625150	6633582	8433	+	90326	uc001aod.3	9118	ENSG00000041988	THAP3	THAP domain containing, apoptosis associated protein 3
chr1	6961409	6962484	1076	*	1077	6962276	12.42	10.9391	7.18227	7.08039	TBX2_Input_peak_363	Intron (uc001aoi.3/23261, intron 3 of 22)	chr1	6785324	6872047	86724	+	23261	uc001aoh.3	176085	ENSG00000171735	CAMTA1	calmodulin binding transcription activator 1
chr1	7558093	7558587	495	*	496	7558253	8.64	5.35837	4.41324	2.65256	TBX2_Input_peak_364	Intron (uc001aoi.3/23261, intron 6 of 22)	chr1	7671994	7745022	73029	+	23261	uc010nzv.1	-113407	ENSG00000171735	CAMTA1	calmodulin binding transcription activator 1
chr1	7640315	7640890	576	*	577	7640537	12.96	6.7465	4.69413	3.70891	TBX2_Input_peak_365	Exon (uc001aoi.3/23261, exon 7 of 23)	chr1	7671994	7745022	73029	+	23261	uc010nzv.1	-31104	ENSG00000171735	CAMTA1	calmodulin binding transcription activator 1
chr1	7952309	7952821	513	*	514	7952412	15.66	6.9063	4.16528	3.85066	TBX2_Input_peak_366	Distal Intergenic	chr1	7961654	7985282	23629	+	11315	uc001aou.4	-8833	ENSG00000116288	PARK7	parkinson protein 7
chr1	8026311	8026755	445	*	446	8026443	19.44	10.0802	5.11035	6.3671	TBX2_Input_peak_367	Promoter (<=1kb)	chr1	8011719	8026333	14615	-	54206	uc001aoz.3	0	ENSG00000116285	ERRFI1	ERBB receptor feedback inhibitor 1
chr1	8330332	8330810	479	*	480	8330620	12.42	6.6833	4.47363	3.65861	TBX2_Input_peak_368	Promoter (<=1kb)	chr1	8330138	8344167	14030	+	50651	uc001apc.3	194	ENSG00000162426	SLC45A1	solute carrier family 45, member 1
chr1	8355383	8356707	1325	*	1326	8355555	12.42	9.3147	6.14376	5.72686	TBX2_Input_peak_369	Exon (uc001apd.3/473, exon 11 of 13)	chr1	8330138	8344167	14030	+	50651	uc001apc.3	25245	ENSG00000162426	SLC45A1	solute carrier family 45, member 1
chr1	8358219	8359097	879	*	880	8358407	16.74	7.66459	4.4353	4.41819	TBX2_Input_peak_370	Exon (uc001apd.3/473, exon 10 of 13)	chr1	8330138	8344167	14030	+	50651	uc001apc.3	28081	ENSG00000162426	SLC45A1	solute carrier family 45, member 1
chr1	8360618	8361267	650	*	651	8361069	16.74	7.66459	4.4353	4.41819	TBX2_Input_peak_371	Exon (uc001apd.3/473, exon 8 of 13)	chr1	8330138	8344167	14030	+	50651	uc001apc.3	30480	ENSG00000162426	SLC45A1	solute carrier family 45, member 1
chr1	9038766	9039443	678	*	679	9039418	15.12	5.31046	3.22422	2.62336	TBX2_Input_peak_372	Exon (uc010nzy.2/6518, exon 7 of 10)	chr1	9036946	9049260	12315	-	6518	uc010nzy.2	9817	ENSG00000142583	SLC2A5	solute carrier family 2 (facilitated glucose/fructose transporter), member 5
chr1	9071583	9072147	565	*	566	9071684	12.96	6.6833	4.65364	3.65861	TBX2_Input_peak_373	Promoter (1-2kb)	chr1	9036946	9069828	32883	-	6518	uc001apo.3	-1755	ENSG00000142583	SLC2A5	solute carrier family 2 (facilitated glucose/fructose transporter), member 5
chr1	9323013	9323476	464	*	465	9323249	13.5	7.60183	4.87571	4.36311	TBX2_Input_peak_374	Intron (uc010oae.2/80176, intron 1 of 2)	chr1	9292882	9369531	76650	+	80176	uc010oae.2	30131	ENSG00000171621	SPSB1	splA/ryanodine receptor domain and SOCS box containing 1
chr1	9324295	9325086	792	*	793	9325000	8.1	5.94877	4.55029	3.09132	TBX2_Input_peak_375	Intron (uc010oae.2/80176, intron 1 of 2)	chr1	9355707	9369531	13825	+	80176	uc001apv.3	-30621	ENSG00000171621	SPSB1	splA/ryanodine receptor domain and SOCS box containing 1
chr1	9349185	9349660	476	*	477	9349384	11.88	9.77461	6.90172	6.09018	TBX2_Input_peak_376	Intron (uc010oae.2/80176, intron 1 of 2)	chr1	9355707	9369531	13825	+	80176	uc001apv.3	-6047	ENSG00000171621	SPSB1	splA/ryanodine receptor domain and SOCS box containing 1
chr1	9601057	9601473	417	*	418	9601301	14.04	9.78058	5.83143	6.09018	TBX2_Input_peak_377	Exon (uc001apy.3/199953, exon 5 of 6)	chr1	9596859	9614877	18019	+	199953	uc021ofz.1	4198	ENSG00000188807	TMEM201	transmembrane protein 201
chr1	9610395	9610849	455	*	456	9610705	14.58	6.17368	3.89526	3.27613	TBX2_Input_peak_378	Exon (uc021ofy.1/199953, exon 9 of 11)	chr1	9596859	9614877	18019	+	199953	uc021ofz.1	13536	ENSG00000188807	TMEM201	transmembrane protein 201
chr1	9627147	9627970	824	*	825	9627155	14.04	4.70046	3.0082	2.14819	TBX2_Input_peak_379	Distal Intergenic	chr1	9651732	9715769	64038	+	5293	uc001aqa.2	-23762	ENSG00000171608	PIK3CD	phosphatidylinositol-4,5-bisphosphate 3-kinase, catalytic subunit delta
chr1	9652484	9652925	442	*	443	9652843	10.26	4.41623	3.34251	1.92378	TBX2_Input_peak_380	Promoter (<=1kb)	chr1	9651732	9715769	64038	+	5293	uc001aqa.2	752	ENSG00000171608	PIK3CD	phosphatidylinositol-4,5-bisphosphate 3-kinase, catalytic subunit delta
chr1	9687509	9688118	610	*	611	9687624	8.1	5.24545	4.09207	2.5677	TBX2_Input_peak_381	Exon (uc021oga.1/uc021oga.1, exon 1 of 2)	chr1	9691467	9729114	37648	+	5293	uc010oaf.2	-3349	ENSG00000171608	PIK3CD	phosphatidylinositol-4,5-bisphosphate 3-kinase, catalytic subunit delta
chr1	9717117	9717911	795	*	796	9717371	15.12	9.27719	5.34943	5.72686	TBX2_Input_peak_382	Exon (uc001aqb.4/5293, exon 8 of 24)	chr1	9710105	9729114	19010	+	5293	uc001aqe.4	7012	ENSG00000171608	PIK3CD	phosphatidylinositol-4,5-bisphosphate 3-kinase, catalytic subunit delta
chr1	9720843	9722290	1448	*	1449	9721226	12.96	7.26252	5.02786	4.1208	TBX2_Input_peak_383	Exon (uc001aqb.4/5293, exon 13 of 24)	chr1	9710105	9729114	19010	+	5293	uc001aqe.4	10738	ENSG00000171608	PIK3CD	phosphatidylinositol-4,5-bisphosphate 3-kinase, catalytic subunit delta
chr1	9730024	9730419	396	*	397	9730284	10.8	4.41623	3.5028	1.92378	TBX2_Input_peak_384	3' UTR	chr1	9729021	9733546	4526	-	22883	uc001aqf.3	3127	ENSG00000171603	CLSTN1	calsyntenin 1
chr1	9731104	9732046	943	*	944	9731321	14.58	6.17368	3.89526	3.27613	TBX2_Input_peak_385	Promoter (1-2kb)	chr1	9729021	9733546	4526	-	22883	uc001aqf.3	1500	ENSG00000171603	CLSTN1	calsyntenin 1
chr1	9744298	9744822	525	*	526	9744599	14.04	12.363	7.42199	8.3442	TBX2_Input_peak_386	Exon (uc001aqh.3/22883, exon 8 of 19)	chr1	9729021	9733546	4526	-	22883	uc001aqf.3	-10752	ENSG00000171603	CLSTN1	calsyntenin 1
chr1	9842941	9843450	510	*	511	9843277	8.64	5.85664	4.75717	3.05352	TBX2_Input_peak_387	Distal Intergenic	chr1	9729021	9824492	95472	-	22883	uc001aqh.3	-18449	ENSG00000171603	CLSTN1	calsyntenin 1
chr1	10629549	10630423	875	*	876	10629768	14.04	6.17368	3.76025	3.27613	TBX2_Input_peak_388	3' UTR	chr1	10658007	10661398	3392	-	54897	uc001arq.1	30975	ENSG00000130940	CASZ1	castor zinc finger 1
chr1	10634482	10636430	1949	*	1950	10636214	18.36	8.89251	4.65573	5.40532	TBX2_Input_peak_389	Distal Intergenic	chr1	10658007	10661398	3392	-	54897	uc001arq.1	24968	ENSG00000130940	CASZ1	castor zinc finger 1
chr1	10639785	10640282	498	*	499	10640281	15.12	4.1611	2.68685	1.73494	TBX2_Input_peak_390	Exon (uc001aro.5/54897, exon 21 of 21)	chr1	10658007	10661398	3392	-	54897	uc001arq.1	21116	ENSG00000130940	CASZ1	castor zinc finger 1
chr1	10642027	10643230	1204	*	1205	10642513	17.28	8.44714	4.57031	5.0476	TBX2_Input_peak_391	Exon (uc001aro.5/54897, exon 19 of 21)	chr1	10658007	10661398	3392	-	54897	uc001arq.1	18168	ENSG00000130940	CASZ1	castor zinc finger 1
chr1	10643632	10644252	621	*	622	10643677	10.8	4.48108	3.54434	1.94974	TBX2_Input_peak_392	Intron (uc001aro.5/54897, intron 3 of 20)	chr1	10658007	10661398	3392	-	54897	uc001arq.1	17146	ENSG00000130940	CASZ1	castor zinc finger 1
chr1	10652899	10653974	1076	*	1077	10653495	11.34	5.66582	3.99047	2.89724	TBX2_Input_peak_393	3' UTR	chr1	10658007	10661398	3392	-	54897	uc001arq.1	7424	ENSG00000130940	CASZ1	castor zinc finger 1
chr1	10674314	10674864	551	*	552	10674437	12.96	6.55657	4.57272	3.57394	TBX2_Input_peak_394	Intron (uc001aro.5/54897, intron 17 of 20)	chr1	10658007	10661398	3392	-	54897	uc001arq.1	-12916	ENSG00000130940	CASZ1	castor zinc finger 1
chr1	10678279	10679203	925	*	926	10678540	11.88	5.92261	4.33097	3.09132	TBX2_Input_peak_395	Intron (uc001aro.5/54897, intron 17 of 20)	chr1	10652984	10694450	41467	-	54897	uc009vmx.2	15247	ENSG00000130940	CASZ1	castor zinc finger 1
chr1	10697696	10698256	561	*	562	10698016	15.12	13.7287	8.06054	9.55311	TBX2_Input_peak_396	Intron (uc001aro.5/54897, intron 18 of 20)	chr1	10652984	10694450	41467	-	54897	uc009vmx.2	-3246	ENSG00000130940	CASZ1	castor zinc finger 1
chr1	10701108	10701875	768	*	769	10701280	13.5	9.69258	6.19063	6.07121	TBX2_Input_peak_397	Intron (uc001aro.5/54897, intron 18 of 20)	chr1	10652984	10694450	41467	-	54897	uc009vmx.2	-6658	ENSG00000130940	CASZ1	castor zinc finger 1
chr1	10708881	10709329	449	*	450	10709078	13.5	5.46828	3.62524	2.71512	TBX2_Input_peak_398	Intron (uc001aro.5/54897, intron 19 of 20)	chr1	10652984	10694450	41467	-	54897	uc009vmx.2	-14431	ENSG00000130940	CASZ1	castor zinc finger 1
chr1	10737281	10737820	540	*	541	10737786	13.5	4.17594	2.93052	1.74834	TBX2_Input_peak_399	Intron (uc001aro.5/54897, intron 19 of 20)	chr1	10652984	10694450	41467	-	54897	uc009vmx.2	-42831	ENSG00000130940	CASZ1	castor zinc finger 1
chr1	10744244	10744698	455	*	456	10744446	14.04	13.4034	8.05916	9.25945	TBX2_Input_peak_400	Intron (uc001aro.5/54897, intron 19 of 20)	chr1	10652984	10694450	41467	-	54897	uc009vmx.2	-49794	ENSG00000130940	CASZ1	castor zinc finger 1
chr1	10782545	10783256	712	*	713	10782650	7.56	5.43683	4.58684	2.68919	TBX2_Input_peak_401	Intron (uc001aro.5/54897, intron 20 of 20)	chr1	10636606	10796676	160071	-	54897	uc001aro.5	13420	ENSG00000130940	CASZ1	castor zinc finger 1
chr1	10787253	10787681	429	*	430	10787480	11.34	5.86499	4.1136	3.05352	TBX2_Input_peak_402	Intron (uc001aro.5/54897, intron 20 of 20)	chr1	10636606	10796676	160071	-	54897	uc001aro.5	8995	ENSG00000130940	CASZ1	castor zinc finger 1
chr1	10788504	10788920	417	*	418	10788793	12.96	4.79185	3.49023	2.2224	TBX2_Input_peak_403	Intron (uc001aro.5/54897, intron 20 of 20)	chr1	10636606	10796676	160071	-	54897	uc001aro.5	7756	ENSG00000130940	CASZ1	castor zinc finger 1
chr1	10795509	10795912	404	*	405	10795550	12.96	4.56384	3.35712	2.02598	TBX2_Input_peak_404	Promoter (<=1kb)	chr1	10636606	10796676	160071	-	54897	uc001aro.5	764	ENSG00000130940	CASZ1	castor zinc finger 1
chr1	10824559	10825138	580	*	581	10824947	11.88	8.27125	5.89654	4.91495	TBX2_Input_peak_405	Distal Intergenic	chr1	10636606	10796676	160071	-	54897	uc001aro.5	-27883	ENSG00000130940	CASZ1	castor zinc finger 1
chr1	10827431	10827920	490	*	491	10827568	11.34	9.77461	6.61236	6.09018	TBX2_Input_peak_406	Distal Intergenic	chr1	10636606	10796676	160071	-	54897	uc001aro.5	-30755	ENSG00000130940	CASZ1	castor zinc finger 1
chr1	10856947	10857552	606	*	607	10857097	12.96	7.84859	5.41268	4.57774	TBX2_Input_peak_407	Distal Intergenic	chr1	10636606	10796676	160071	-	54897	uc001aro.5	-60271	ENSG00000130940	CASZ1	castor zinc finger 1
chr1	10900840	10901917	1078	*	1079	10901484	15.12	13.5574	7.95496	9.40639	TBX2_Input_peak_408	Distal Intergenic	chr1	10946473	10964271	17799	-	148345	uc001arr.2	62354	ENSG00000175262	C1orf127	chromosome 1 open reading frame 127
chr1	10910006	10910516	511	*	512	10910245	14.58	8.41215	5.19368	5.02195	TBX2_Input_peak_409	Distal Intergenic	chr1	10946473	10964271	17799	-	148345	uc001arr.2	53755	ENSG00000175262	C1orf127	chromosome 1 open reading frame 127
chr1	11012844	11013237	394	*	395	11012973	18.36	7.28745	3.87226	4.14374	TBX2_Input_peak_410	Promoter (<=1kb)	chr1	11012622	11025492	12871	+	23435	uc001art.3	222	ENSG00000120948	TARDBP	TAR DNA binding protein
chr1	11044713	11045570	858	*	859	11044862	11.34	5.86499	4.1136	3.05352	TBX2_Input_peak_411	Promoter (1-2kb)	chr1	11026523	11047239	20717	-	10747	uc001aru.3	1669	ENSG00000009724	MASP2	mannan-binding lectin serine peptidase 2
chr1	11046563	11047346	784	*	785	11047133	15.12	5.31046	3.22422	2.62336	TBX2_Input_peak_412	Promoter (<=1kb)	chr1	11026523	11047239	20717	-	10747	uc001aru.3	0	ENSG00000009724	MASP2	mannan-binding lectin serine peptidase 2
chr1	11262167	11262627	461	*	462	11262382	11.88	5.86499	4.29362	3.05352	TBX2_Input_peak_413	Promoter (<=1kb)	chr1	11106531	11262551	156021	-	2475	uc001asd.3	0	ENSG00000198793	MTOR	mechanistic target of rapamycin (serine/threonine kinase)
chr1	11479176	11480182	1007	*	1008	11479966	17.28	7.3491	4.01483	4.19978	TBX2_Input_peak_414	Promoter (<=1kb)	chr1	11479238	11481881	2644	+	57540	uc009vmz.1	0	ENSG00000204624	PTCHD2	patched domain containing 2
chr1	11501468	11501871	404	*	405	11501532	15.66	6.9063	4.16528	3.85066	TBX2_Input_peak_415	Promoter (<=1kb)	chr1	11500990	11526871	25882	+	57540	uc001asi.1	478	ENSG00000204624	PTCHD2	patched domain containing 2
chr1	11534609	11535157	549	*	550	11535059	13.5	6.65171	4.3043	3.65248	TBX2_Input_peak_416	Exon (uc001ash.4/57540, exon 19 of 21)	chr1	11500990	11526871	25882	+	57540	uc001asi.1	33619	ENSG00000204624	PTCHD2	patched domain containing 2
chr1	11648561	11649310	750	*	751	11648802	12.42	8.98198	5.92942	5.48286	TBX2_Input_peak_417	3' UTR	chr1	11649087	11654344	5258	-	26232	uc009vnb.1	5034	ENSG00000116661	FBXO2	F-box protein 2
chr1	11653663	11654359	697	*	698	11653852	10.26	7.12098	5.06338	4.00926	TBX2_Input_peak_418	Promoter (<=1kb)	chr1	11649087	11654344	5258	-	26232	uc009vnb.1	0	ENSG00000116661	FBXO2	F-box protein 2
chr1	11714777	11715205	429	*	430	11714987	11.88	7.54643	5.40783	4.31573	TBX2_Input_peak_419	Exon (uc001asr.1/374946, exon 6 of 7)	chr1	11736085	11750771	14687	+	57085	uc001ast.3	-20880	ENSG00000177674	AGTRAP	angiotensin II receptor-associated protein
chr1	11736031	11736518	488	*	489	11736473	16.2	4.70182	2.86686	2.14876	TBX2_Input_peak_420	Promoter (<=1kb)	chr1	11736085	11750771	14687	+	57085	uc001ast.3	0	ENSG00000177674	AGTRAP	angiotensin II receptor-associated protein
chr1	11765788	11766950	1163	*	1164	11766406	10.8	8.63056	6.323	5.16558	TBX2_Input_peak_421	Exon (uc001asy.1/uc001asy.1, exon 2 of 2)	chr1	11785730	11796490	10761	-	4524	uc031plg.1	29540	ENSG00000177000	MTHFR	methylenetetrahydrofolate reductase (NAD(P)H)
chr1	11776359	11776812	454	*	455	11776550	15.66	11.8219	7.11283	7.86026	TBX2_Input_peak_422	Exon (uc001asz.3/uc001asz.3, exon 3 of 14)	chr1	11785730	11796490	10761	-	4524	uc031plg.1	19678	ENSG00000177000	MTHFR	methylenetetrahydrofolate reductase (NAD(P)H)
chr1	11878528	11878926	399	*	400	11878771	16.2	6.6391	3.77763	3.64398	TBX2_Input_peak_423	Distal Intergenic	chr1	11857464	11858935	1472	-	4879	uc001atj.3	-19593	ENSG00000120937	NPPB	natriuretic peptide B
chr1	11898517	11899047	531	*	532	11898884	13.5	5.21836	3.48698	2.54288	TBX2_Input_peak_424	Distal Intergenic	chr1	11908154	11908272	119	+	26829	uc031ton.1	-9107	ENSG00000199347	RNU5E-1	RNA, U5E small nuclear 1
chr1	11957782	11958481	700	*	701	11957948	10.8	4.41623	3.5028	1.92378	TBX2_Input_peak_425	Exon (uc001atm.3/5351, exon 8 of 19)	chr1	11980181	12013515	33335	+	9927	uc001atn.4	-21700	ENSG00000116688	MFN2	mitofusin 2
chr1	11964601	11965034	434	*	435	11964862	12.42	9.3147	6.14376	5.72686	TBX2_Input_peak_426	Exon (uc001atm.3/5351, exon 13 of 19)	chr1	11980181	12013515	33335	+	9927	uc001atn.4	-15147	ENSG00000116688	MFN2	mitofusin 2
chr1	12008603	12009116	514	*	515	12008667	9.72	4.33257	3.57357	1.86829	TBX2_Input_peak_427	Intron (uc001atn.4/9927, intron 17 of 18)	chr1	12019242	12032049	12808	+	60672	uc001ato.2	-10126	ENSG00000116691	MIIP	migration and invasion inhibitory protein
chr1	12021831	12022387	557	*	558	12022188	10.8	6.4845	4.87359	3.50622	TBX2_Input_peak_428	Promoter (2-3kb)	chr1	12019242	12032049	12808	+	60672	uc001ato.2	2589	ENSG00000116691	MIIP	migration and invasion inhibitory protein
chr1	12029164	12029902	739	*	740	12029767	13.5	8.79983	5.62205	5.31835	TBX2_Input_peak_429	Promoter (<=1kb)	chr1	12029158	12029222	65	+	102466982	uc031top.1	6	ENSG00000276869	MIR6729	microRNA 6729
chr1	12063394	12063935	542	*	543	12063564	10.26	6.72642	4.80734	3.69396	TBX2_Input_peak_430	Promoter (<=1kb)	chr1	12063377	12144207	80831	+	943	uc001atq.3	17	ENSG00000120949	TNFRSF8	tumor necrosis factor receptor superfamily, member 8
chr1	12552382	12552875	494	*	495	12552738	11.34	7.41531	5.09662	4.25724	TBX2_Input_peak_431	Distal Intergenic	chr1	12578957	12579023	67	-	102466722	uc031tpc.1	26148	ENSG00000276830	MIR6730	microRNA 6730
chr1	12595472	12596382	911	*	912	12595623	12.42	5.8745	3.9837	3.05495	TBX2_Input_peak_432	Promoter (<=1kb)	chr1	12580523	12596093	15571	-	9249	uc001aue.1	0	ENSG00000162496	DHRS3	dehydrogenase/reductase (SDR family) member 3
chr1	13394872	13395578	707	*	708	13395024	12.96	6.6833	4.65364	3.65861	TBX2_Input_peak_433	Exon (uc031tqa.1/uc031tqa.1, exon 1 of 1)	chr1	13389628	13392631	3004	+	654348	uc009vnz.2	5244	ENSG00000204479	PRAMEF16	PRAME family member 16
chr1	13433811	13434342	532	*	533	13434059	13.5	5.46828	3.62524	2.71512	TBX2_Input_peak_434	Distal Intergenic	chr1	13410450	13421328	10879	+	645425	uc009vnv.1	23361	ENSG00000204478	PRAMEF20	PRAME family member 20
chr1	13583008	13584437	1430	*	1431	13584241	16.74	7.66459	4.4353	4.41819	TBX2_Input_peak_435	Promoter (<=1kb)	chr1	13583757	13617957	34201	+	10630	uc001avc.3	0	ENSG00000162493	PDPN	podoplanin
chr1	14957515	14958030	516	*	517	14957889	8.64	5.94877	4.82031	3.09132	TBX2_Input_peak_436	Promoter (2-3kb)	chr1	14960684	15068155	107472	+	23254	uc001avr.2	-2654	ENSG00000189337	KAZN	kazrin, periplakin interacting protein
chr1	15055956	15056412	457	*	458	15056193	17.82	15.7445	9.10989	11.44	TBX2_Input_peak_437	Exon (uc009vog.1/23254, exon 5 of 8)	chr1	15101208	15118048	16841	+	23254	uc001avs.4	-44796	ENSG00000189337	KAZN	kazrin, periplakin interacting protein
chr1	15428803	15429216	414	*	415	15429055	14.04	6.61296	3.99625	3.61851	TBX2_Input_peak_438	3' UTR	chr1	15438442	15446658	8217	+	11330	uc001awi.1	-9226	ENSG00000162438	CTRC	chymotrypsin C (caldecrin)
chr1	15726966	15727407	442	*	443	15727229	12.96	8.24136	5.67321	4.9076	TBX2_Input_peak_439	Exon (uc010obo.2/23207, exon 9 of 20)	chr1	15736314	15741389	5076	+	284723	uc001axb.1	-8907	ENSG00000162461	SLC25A34	solute carrier family 25, member 34
chr1	15730417	15732017	1601	*	1602	15731157	12.96	7.72497	5.33108	4.47101	TBX2_Input_peak_440	Exon (uc010obo.2/23207, exon 15 of 20)	chr1	15736314	15741389	5076	+	284723	uc001axb.1	-4297	ENSG00000162461	SLC25A34	solute carrier family 25, member 34
chr1	15732499	15732978	480	*	481	15732917	10.8	5.13255	3.96781	2.48162	TBX2_Input_peak_441	Exon (uc010obo.2/23207, exon 18 of 20)	chr1	15736314	15741389	5076	+	284723	uc001axb.1	-3336	ENSG00000162461	SLC25A34	solute carrier family 25, member 34
chr1	15735131	15737021	1891	*	1892	15736449	12.96	4.79185	3.49023	2.2224	TBX2_Input_peak_442	Promoter (<=1kb)	chr1	15736314	15741389	5076	+	284723	uc001axb.1	0	ENSG00000162461	SLC25A34	solute carrier family 25, member 34
chr1	15738022	15738500	479	*	480	15738127	12.96	6.6833	4.65364	3.65861	TBX2_Input_peak_443	Promoter (1-2kb)	chr1	15736314	15741389	5076	+	284723	uc001axb.1	1708	ENSG00000162461	SLC25A34	solute carrier family 25, member 34
chr1	15744055	15744521	467	*	468	15744214	11.88	4.14638	3.22021	1.72232	TBX2_Input_peak_444	Promoter (1-2kb)	chr1	15742492	15747797	5306	+	388595	uc001axc.4	1563	ENSG00000162460	TMEM82	transmembrane protein 82
chr1	15836961	15837620	660	*	661	15837476	10.26	6.72642	4.80734	3.69396	TBX2_Input_peak_445	Intron (uc001axj.2/729614, intron 1 of 1)	chr1	15847864	15940455	92592	+	23013	uc001axk.1	-10244	ENSG00000065526	SPEN	spen family transcriptional repressor
chr1	15934174	15934604	431	*	432	15934483	8.1	6.45787	4.8762	3.48315	TBX2_Input_peak_446	Exon (uc001axk.1/23013, exon 11 of 15)	chr1	15941869	15976132	34264	-	7709	uc001axl.4	41528	ENSG00000116809	ZBTB17	zinc finger and BTB domain containing 17
chr1	15935583	15936090	508	*	509	15935676	10.26	8.63056	6.03364	5.16558	TBX2_Input_peak_447	Exon (uc001axk.1/23013, exon 11 of 15)	chr1	15941869	15976132	34264	-	7709	uc001axl.4	40042	ENSG00000116809	ZBTB17	zinc finger and BTB domain containing 17
chr1	15941935	15942371	437	*	438	15942365	14.04	4.30141	2.81505	1.86457	TBX2_Input_peak_448	3' UTR	chr1	15941869	15976132	34264	-	7709	uc001axl.4	33761	ENSG00000116809	ZBTB17	zinc finger and BTB domain containing 17
chr1	15944790	15946265	1476	*	1477	15945371	16.2	7.66459	4.30029	4.41819	TBX2_Input_peak_449	3' UTR	chr1	15941869	15976132	34264	-	7709	uc001axl.4	29867	ENSG00000116809	ZBTB17	zinc finger and BTB domain containing 17
chr1	16131723	16132634	912	*	913	16132257	18.9	12.1886	6.63378	8.1825	TBX2_Input_peak_450	Exon (uc001aya.2/1969, exon 12 of 17)	chr1	16124337	16156087	31751	-	1969	uc001aya.2	23453	ENSG00000142627	EPHA2	EPH receptor A2
chr1	16133645	16134065	421	*	422	16133879	11.88	7.82167	5.59326	4.56394	TBX2_Input_peak_451	Exon (uc001aya.2/1969, exon 9 of 17)	chr1	16124337	16156087	31751	-	1969	uc001aya.2	22022	ENSG00000142627	EPHA2	EPH receptor A2
chr1	16148333	16148786	454	*	455	16148594	14.58	10.0828	6.23158	6.36803	TBX2_Input_peak_452	Exon (uc001aya.2/1969, exon 3 of 17)	chr1	16124337	16156087	31751	-	1969	uc001aya.2	7301	ENSG00000142627	EPHA2	EPH receptor A2
chr1	16162426	16162865	440	*	441	16162573	19.98	13.1909	6.99381	9.09148	TBX2_Input_peak_453	Distal Intergenic	chr1	16124337	16156087	31751	-	1969	uc001aya.2	-6339	ENSG00000142627	EPHA2	EPH receptor A2
chr1	16202144	16202671	528	*	529	16202432	15.12	11.6366	6.7682	7.68953	TBX2_Input_peak_454	Exon (uc009voo.3/128272, exon 8 of 11)	chr1	16198104	16207210	9107	-	128272	uc009voo.3	4539	ENSG00000142632	ARHGEF19	Rho guanine nucleotide exchange factor (GEF) 19
chr1	16207961	16208954	994	*	995	16208764	11.34	7.41531	5.09662	4.25724	TBX2_Input_peak_455	Promoter (<=1kb)	chr1	16198104	16207210	9107	-	128272	uc009voo.3	-751	ENSG00000142632	ARHGEF19	Rho guanine nucleotide exchange factor (GEF) 19
chr1	16209989	16210603	615	*	616	16210274	11.88	7.41531	5.31965	4.25724	TBX2_Input_peak_456	Promoter (2-3kb)	chr1	16198104	16212609	14506	-	128272	uc001ayc.1	2006	ENSG00000142632	ARHGEF19	Rho guanine nucleotide exchange factor (GEF) 19
chr1	16226750	16227181	432	*	433	16227069	11.88	8.95412	6.35606	5.45946	TBX2_Input_peak_457	Distal Intergenic	chr1	16231687	16237164	5478	-	79363	uc001ayd.3	9983	ENSG00000132881	RSG1	REM2 and RAB-like small GTPase 1
chr1	16227880	16228435	556	*	557	16228046	9.18	6.04052	4.49787	3.16422	TBX2_Input_peak_458	Distal Intergenic	chr1	16231687	16237164	5478	-	79363	uc001ayd.3	8729	ENSG00000132881	RSG1	REM2 and RAB-like small GTPase 1
chr1	16393210	16393663	454	*	455	16393408	11.88	9.77461	6.90172	6.09018	TBX2_Input_peak_459	Exon (uc010ocb.2/26099, exon 2 of 4)	chr1	16367030	16396112	29083	+	26099	uc010ocb.2	26180	ENSG00000055070	SZRD1	SUZ RNA binding domain containing 1
chr1	16483992	16484931	940	*	941	16484196	13.5	7.53305	4.83366	4.30459	TBX2_Input_peak_460	Exon (uc001ayt.2/114819, exon 8 of 15)	chr1	16478255	16491084	12830	-	114819	uc001ays.2	6153	ENSG00000080947	CROCCP3	ciliary rootlet coiled-coil, rootletin pseudogene 3
chr1	16625687	16626146	460	*	461	16625925	31.86	7.60861	2.98748	4.36829	TBX2_Input_peak_461	Promoter (<=1kb)	chr1	16618256	16626499	8244	-	84809	uc010ocf.2	353	NA	CROCCP2	ciliary rootlet coiled-coil, rootletin pseudogene 2
chr1	16630654	16631608	955	*	956	16630996	25.38	10.5157	4.39697	6.72133	TBX2_Input_peak_462	Promoter (<=1kb)	chr1	16618256	16631109	12854	-	84809	uc001aze.3	0	NA	CROCCP2	ciliary rootlet coiled-coil, rootletin pseudogene 2
chr1	16632986	16633479	494	*	495	16633257	24.84	16.3338	7.41005	11.9833	TBX2_Input_peak_463	Promoter (<=1kb)	chr1	16618262	16633346	15085	-	84809	uc001azf.3	0	NA	CROCCP2	ciliary rootlet coiled-coil, rootletin pseudogene 2
chr1	16724837	16725469	633	*	634	16725139	35.1	25.6604	9.02563	21.0443	TBX2_Input_peak_464	Distal Intergenic	chr1	16691218	16720157	28940	-	284729	uc001azn.1	-4680	ENSG00000268869	ESPNP	espin pseudogene
chr1	16727583	16727981	399	*	400	16727888	14.04	6.61296	3.99625	3.61851	TBX2_Input_peak_465	Distal Intergenic	chr1	16733952	16734461	510	-	729574	uc031tqz.1	6480	ENSG00000237847	FAM231A	family with sequence similarity 231, member A
chr1	16904811	16905248	438	*	439	16905140	12.96	7.84859	5.41268	4.57774	TBX2_Input_peak_466	Intron (uc009voy.1/9696, intron 1 of 8)	chr1	16895980	16896143	164	+	26863	uc031trd.1	8831	ENSG00000206737	RNVU1-18	RNA, variant U1 small nuclear 18
chr1	16922411	16922879	469	*	470	16922790	11.88	6.70604	4.84559	3.67671	TBX2_Input_peak_467	Promoter (<=1kb)	chr1	16922663	16954357	31695	+	9696	uc009voz.1	0	ENSG00000058453	CROCC	ciliary rootlet coiled-coil, rootletin
chr1	16929763	16930485	723	*	724	16929950	22.68	8.20033	3.86152	4.87248	TBX2_Input_peak_468	5' UTR	chr1	16922663	16954357	31695	+	9696	uc009voz.1	7100	ENSG00000058453	CROCC	ciliary rootlet coiled-coil, rootletin
chr1	16936458	16936925	468	*	469	16936746	23.22	12.0543	5.31944	8.07971	TBX2_Input_peak_469	Promoter (2-3kb)	chr1	16939894	16972979	33086	+	9696	uc001azu.2	-2969	ENSG00000058453	CROCC	ciliary rootlet coiled-coil, rootletin
chr1	16938376	16939277	902	*	903	16938982	17.28	6.60524	3.65625	3.61553	TBX2_Input_peak_470	Promoter (<=1kb)	chr1	16939894	16972979	33086	+	9696	uc001azu.2	-617	ENSG00000058453	CROCC	ciliary rootlet coiled-coil, rootletin
chr1	16940012	16940445	434	*	435	16940229	16.74	8.17414	4.71367	4.84682	TBX2_Input_peak_471	Promoter (<=1kb)	chr1	16939894	16972979	33086	+	9696	uc001azu.2	118	ENSG00000058453	CROCC	ciliary rootlet coiled-coil, rootletin
chr1	16969643	16970051	409	*	410	16969802	15.66	7.38069	4.4267	4.228	TBX2_Input_peak_472	Promoter (1-2kb)	chr1	16968203	16972979	4777	+	9696	uc001azv.2	1440	ENSG00000058453	CROCC	ciliary rootlet coiled-coil, rootletin
chr1	17433247	17433663	417	*	418	17433409	12.42	7.84859	5.20331	4.57774	TBX2_Input_peak_473	Intron (uc001bal.3/55920, intron 11 of 11)	chr1	17406755	17438563	31809	-	55920	uc001bal.3	4900	ENSG00000179051	RCC2	regulator of chromosome condensation 2
chr1	17438684	17439194	511	*	512	17439187	12.42	4.79185	3.35522	2.2224	TBX2_Input_peak_474	Promoter (<=1kb)	chr1	17406755	17438563	31809	-	55920	uc001bal.3	-121	ENSG00000179051	RCC2	regulator of chromosome condensation 2
chr1	17603248	17603917	670	*	671	17603818	8.64	5.94877	4.82031	3.09132	TBX2_Input_peak_475	5' UTR	chr1	17615088	17697875	82788	+	55160	uc001baq.3	-11171	ENSG00000074964	ARHGEF10L	Rho guanine nucleotide exchange factor (GEF) 10-like
chr1	17634629	17635063	435	*	436	17634799	11.88	5.86499	4.29362	3.05352	TBX2_Input_peak_476	Exon (uc009vpe.1/55160, exon 17 of 27)	chr1	17625956	17697875	71920	+	55160	uc009vpf.3	8673	ENSG00000074964	ARHGEF10L	Rho guanine nucleotide exchange factor (GEF) 10-like
chr1	17655906	17656535	630	*	631	17656057	11.34	8.95412	6.08958	5.45946	TBX2_Input_peak_477	Exon (uc009vpe.1/55160, exon 23 of 27)	chr1	17625956	17697875	71920	+	55160	uc009vpf.3	29950	ENSG00000074964	ARHGEF10L	Rho guanine nucleotide exchange factor (GEF) 10-like
chr1	17664322	17664826	505	*	506	17664487	11.88	7.96633	5.69083	4.6834	TBX2_Input_peak_478	Exon (uc009vpe.1/55160, exon 25 of 27)	chr1	17694047	17697875	3829	+	55160	uc001bas.3	-29221	ENSG00000074964	ARHGEF10L	Rho guanine nucleotide exchange factor (GEF) 10-like
chr1	17677864	17678304	441	*	442	17678077	9.72	7.52383	5.74428	4.30459	TBX2_Input_peak_479	Intron (uc009vpe.1/55160, intron 25 of 26)	chr1	17694047	17697875	3829	+	55160	uc001bas.3	-15743	ENSG00000074964	ARHGEF10L	Rho guanine nucleotide exchange factor (GEF) 10-like
chr1	17694713	17695172	460	*	461	17695009	8.1	5.59752	4.32227	2.83128	TBX2_Input_peak_480	Promoter (<=1kb)	chr1	17694047	17697875	3829	+	55160	uc001bas.3	666	ENSG00000074964	ARHGEF10L	Rho guanine nucleotide exchange factor (GEF) 10-like
chr1	17696983	17697436	454	*	455	17697255	19.98	7.99138	4.19629	4.6834	TBX2_Input_peak_481	Promoter (2-3kb)	chr1	17694047	17697875	3829	+	55160	uc001bas.3	2936	ENSG00000074964	ARHGEF10L	Rho guanine nucleotide exchange factor (GEF) 10-like
chr1	17825602	17826037	436	*	437	17825812	9.72	7.52383	5.74428	4.30459	TBX2_Input_peak_482	Exon (uc001bat.3/81569, exon 3 of 3)	chr1	17755313	17827063	71751	+	81569	uc001bat.3	70289	ENSG00000117148	ACTL8	actin-like 8
chr1	18109966	18110523	558	*	559	18110418	14.04	6.17368	3.76025	3.27613	TBX2_Input_peak_483	Promoter (2-3kb)	chr1	18107746	18378483	270738	+	84966	uc001bau.2	2220	ENSG00000117154	IGSF21	immunoglobin superfamily, member 21
chr1	18480832	18483334	2503	*	2504	18482786	16.2	7.34861	4.13629	4.19972	TBX2_Input_peak_484	Promoter (<=1kb)	chr1	18480930	18485986	5057	+	127707	uc001bax.3	0	ENSG00000179023	KLHDC7A	kelch domain containing 7A
chr1	18604691	18605116	426	*	427	18604804	10.26	8.63056	6.03364	5.16558	TBX2_Input_peak_485	Distal Intergenic	chr1	18631006	18736138	105133	+	5081	uc001bay.3	-25890	ENSG00000009709	PAX7	paired box 7
chr1	18631061	18631748	688	*	689	18631254	14.58	11.4948	7.13263	7.55208	TBX2_Input_peak_486	Promoter (<=1kb)	chr1	18631006	18736138	105133	+	5081	uc001bay.3	55	ENSG00000009709	PAX7	paired box 7
chr1	18637604	18638050	447	*	448	18637866	16.74	14.2632	8.42608	10.0548	TBX2_Input_peak_487	Intron (uc001bay.3/5081, intron 4 of 7)	chr1	18631006	18736138	105133	+	5081	uc001bay.3	6598	ENSG00000009709	PAX7	paired box 7
chr1	18640917	18641607	691	*	692	18641283	9.72	6.28994	4.90768	3.36586	TBX2_Input_peak_488	Intron (uc001bay.3/5081, intron 4 of 7)	chr1	18631006	18736138	105133	+	5081	uc001bay.3	9911	ENSG00000009709	PAX7	paired box 7
chr1	18642974	18644076	1103	*	1104	18643599	12.96	4.79185	3.49023	2.2224	TBX2_Input_peak_489	Intron (uc001bay.3/5081, intron 4 of 7)	chr1	18631006	18736138	105133	+	5081	uc001bay.3	11968	ENSG00000009709	PAX7	paired box 7
chr1	18702840	18703345	506	*	507	18703133	15.12	13.7287	8.06054	9.55311	TBX2_Input_peak_490	Exon (uc001bay.3/5081, exon 7 of 8)	chr1	18631006	18736138	105133	+	5081	uc001bay.3	71834	ENSG00000009709	PAX7	paired box 7
chr1	18854410	18854963	554	*	555	18854684	18.9	7.37379	4.0219	4.2229	TBX2_Input_peak_491	Exon (uc001bba.1/80834, exon 3 of 6)	chr1	18839599	18859661	20063	-	80834	uc001bba.1	4698	ENSG00000179002	TAS1R2	taste receptor, type 1, member 2
chr1	18885459	18885939	481	*	482	18885628	8.64	5.85664	4.75717	3.05352	TBX2_Input_peak_492	Promoter (2-3kb)	chr1	18883202	18883275	74	-	100616120	uc021ohm.2	-2184	ENSG00000265606	MIR4695	microRNA 4695
chr1	18938884	18939339	456	*	457	18938938	8.1	5.35837	4.16603	2.65256	TBX2_Input_peak_493	Intron (uc001bbd.2/126917, intron 8 of 8)	chr1	18904280	18956332	52053	-	126917	uc001bbd.2	16993	ENSG00000169991	IFFO2	intermediate filament family orphan 2
chr1	19065888	19066340	453	*	454	19066153	11.88	8.27125	5.89654	4.91495	TBX2_Input_peak_494	Distal Intergenic	chr1	19074506	19081646	7141	-	23352	uc001bbf.3	15306	ENSG00000127481	UBR4	ubiquitin protein ligase E3 component n-recognin 4
chr1	19067158	19067590	433	*	434	19067428	15.66	12.8469	7.76745	8.77031	TBX2_Input_peak_495	Distal Intergenic	chr1	19074506	19081646	7141	-	23352	uc001bbf.3	14056	ENSG00000127481	UBR4	ubiquitin protein ligase E3 component n-recognin 4
chr1	19251647	19252096	450	*	451	19251958	11.88	5.92261	4.33097	3.09132	TBX2_Input_peak_496	Promoter (<=1kb)	chr1	19251581	19260128	8548	+	51154	uc001bbs.3	66	ENSG00000053372	MRTO4	MRT4 homolog, ribosome maturation factor
chr1	19342373	19342822	450	*	451	19342568	12.96	6.65045	4.63263	3.65248	TBX2_Input_peak_497	3' UTR	chr1	19312246	19329300	17055	+	54896	uc001bby.3	30127	ENSG00000040487	PQLC2	PQ loop repeat containing 2
chr1	19344441	19345110	670	*	671	19344601	11.88	4.14638	3.22021	1.72232	TBX2_Input_peak_498	Intron (uc010ocz.2/832, intron 2 of 8)	chr1	19312246	19329300	17055	+	54896	uc001bby.3	32195	ENSG00000040487	PQLC2	PQ loop repeat containing 2
chr1	19656750	19657142	393	*	394	19657001	13.5	7.53305	4.83366	4.30459	TBX2_Input_peak_499	3' UTR	chr1	19665287	19680966	15680	+	3362	uc001bcl.4	-8145	ENSG00000158748	HTR6	5-hydroxytryptamine (serotonin) receptor 6, G protein-coupled
chr1	19665292	19665713	422	*	423	19665481	10.8	8.05502	5.9388	4.73683	TBX2_Input_peak_500	Promoter (<=1kb)	chr1	19665287	19680966	15680	+	3362	uc001bcl.4	5	ENSG00000158748	HTR6	5-hydroxytryptamine (serotonin) receptor 6, G protein-coupled
chr1	19683124	19683532	409	*	410	19683336	15.66	9.31879	5.55371	5.72686	TBX2_Input_peak_501	Exon (uc001bcn.3/255104, exon 16 of 16)	chr1	19665287	19680966	15680	+	3362	uc001bcl.4	17837	ENSG00000158748	HTR6	5-hydroxytryptamine (serotonin) receptor 6, G protein-coupled
chr1	19984394	19985056	663	*	664	19984585	16.2	9.15166	5.10579	5.60787	TBX2_Input_peak_502	Distal Intergenic	chr1	19975431	19980439	5009	-	5320	uc001bcv.3	-3955	ENSG00000188257	PLA2G2A	phospholipase A2, group IIA (platelets, synovial fluid)
chr1	20149588	20150302	715	*	716	20150075	11.34	5.86499	4.1136	3.05352	TBX2_Input_peak_503	3' UTR	chr1	20139330	20150386	11057	+	64600	uc009vpp.1	10258	ENSG00000158786	PLA2G2F	phospholipase A2, group IIF
chr1	20185864	20186386	523	*	524	20186184	12.42	10.953	7.19108	7.08039	TBX2_Input_peak_504	Promoter (<=1kb)	chr1	20186085	20193449	7365	+	127733	uc001bdb.3	0	ENSG00000162543	UBXN10	UBX domain protein 10
chr1	20242845	20243293	449	*	450	20243113	12.42	10.1966	6.71044	6.44986	TBX2_Input_peak_505	Distal Intergenic	chr1	20290919	20339222	48304	+	127731	uc001bdd.2	-47626	ENSG00000158816	VWA5B1	von Willebrand factor A domain containing 5B1
chr1	20291553	20291949	397	*	398	20291685	9.72	4.33257	3.57357	1.86829	TBX2_Input_peak_506	Promoter (<=1kb)	chr1	20290919	20339222	48304	+	127731	uc001bdd.2	634	ENSG00000158816	VWA5B1	von Willebrand factor A domain containing 5B1
chr1	20343134	20343579	446	*	447	20343253	15.12	5.31046	3.22422	2.62336	TBX2_Input_peak_507	Exon (uc009vps.2/127731, exon 16 of 22)	chr1	20332766	20354894	22129	+	127731	uc001bde.3	10368	ENSG00000158816	VWA5B1	von Willebrand factor A domain containing 5B1
chr1	20448750	20449203	454	*	455	20449001	12.96	10.953	7.48044	7.08039	TBX2_Input_peak_508	Distal Intergenic	chr1	20359801	20428794	68994	-	339505	uc001bdf.2	-19956	NA	LINC01141	long intergenic non-protein coding RNA 1141
chr1	20483925	20485126	1202	*	1203	20484282	15.66	5.31046	3.33222	2.62336	TBX2_Input_peak_509	Promoter (1-2kb)	chr1	20482391	20486235	3845	-	55450	uc001bdh.3	1109	ENSG00000162545	CAMK2N1	calcium/calmodulin-dependent protein kinase II inhibitor 1
chr1	20661218	20661625	408	*	409	20661306	8.1	5.35837	4.16603	2.65256	TBX2_Input_peak_510	Promoter (<=1kb)	chr1	20651767	20661544	9778	-	1650	uc001bdo.1	0	ENSG00000244038	DDOST	dolichyl-diphosphooligosaccharide--protein glycosyltransferase subunit (non-catalytic)
chr1	20725827	20727050	1224	*	1225	20726689	15.66	4.1611	2.77685	1.73494	TBX2_Input_peak_511	5' UTR	chr1	20719732	20732640	12909	-	400745	uc001bdt.1	5590	ENSG00000189410	SH2D5	SH2 domain containing 5
chr1	21034997	21035610	614	*	615	21034998	13.5	4.11731	2.90019	1.70552	TBX2_Input_peak_512	Intron (uc009vpz.3/8672, intron 29 of 29)	chr1	20806292	21050994	244703	-	8672	uc009vpz.3	15384	ENSG00000075151	EIF4G3	eukaryotic translation initiation factor 4 gamma, 3
chr1	21052712	21053124	413	*	414	21052954	17.28	8.44714	4.57031	5.0476	TBX2_Input_peak_513	Promoter (1-2kb)	chr1	20806292	21050994	244703	-	8672	uc009vpz.3	-1718	ENSG00000075151	EIF4G3	eukaryotic translation initiation factor 4 gamma, 3
chr1	21217419	21218617	1199	*	1200	21217976	12.96	10.1966	6.98046	6.44986	TBX2_Input_peak_514	3' UTR	chr1	20806292	21176888	370597	-	8672	uc001bee.3	-40531	ENSG00000075151	EIF4G3	eukaryotic translation initiation factor 4 gamma, 3
chr1	21219546	21220136	591	*	592	21219852	14.58	13.4034	8.34852	9.25945	TBX2_Input_peak_515	3' UTR	chr1	20806292	21176888	370597	-	8672	uc001bee.3	-42658	ENSG00000075151	EIF4G3	eukaryotic translation initiation factor 4 gamma, 3
chr1	21388639	21389144	506	*	507	21388640	7.56	5.42853	4.58122	2.68919	TBX2_Input_peak_516	Distal Intergenic	chr1	21217247	21345541	128295	-	1889	uc001bem.2	-43098	ENSG00000117298	ECE1	endothelin converting enzyme 1
chr1	21574687	21575129	443	*	444	21574768	15.12	5.31046	3.22422	2.62336	TBX2_Input_peak_517	Intron (uc001bet.3/249, intron 9 of 11)	chr1	21551279	21578412	27134	+	249	uc001beu.4	23408	ENSG00000162551	ALPL	alkaline phosphatase, liver/bone/kidney
chr1	21599447	21599916	470	*	471	21599595	11.88	6.92896	4.99393	3.8544	TBX2_Input_peak_518	Exon (uc001bev.3/5909, exon 19 of 23)	chr1	21596215	21620050	23836	-	5909	uc001bev.3	20134	ENSG00000076864	RAP1GAP	RAP1 GTPase activating protein
chr1	21603393	21603917	525	*	526	21603690	12.42	6.6833	4.47363	3.65861	TBX2_Input_peak_519	Exon (uc001bev.3/5909, exon 16 of 23)	chr1	21596215	21620050	23836	-	5909	uc001bev.3	16133	ENSG00000076864	RAP1GAP	RAP1 GTPase activating protein
chr1	21639253	21640007	755	*	756	21639926	11.88	4.14638	3.22021	1.72232	TBX2_Input_peak_520	Intron (uc001bew.3/5909, intron 23 of 24)	chr1	21596215	21651855	55641	-	5909	uc001bew.3	11848	ENSG00000076864	RAP1GAP	RAP1 GTPase activating protein
chr1	21814348	21814935	588	*	589	21814844	12.96	6.6833	4.65364	3.65861	TBX2_Input_peak_521	Promoter (2-3kb)	chr1	21812265	21825221	12957	+	401944	uc001bfg.1	2083	ENSG00000187942	LDLRAD2	low density lipoprotein receptor class A domain containing 2
chr1	21822637	21823677	1041	*	1042	21823334	14.58	8.41215	5.19368	5.02195	TBX2_Input_peak_522	Promoter (1-2kb)	chr1	21821450	21822548	1099	+	401944	uc001bfh.1	1187	ENSG00000187942	LDLRAD2	low density lipoprotein receptor class A domain containing 2
chr1	21838641	21839093	453	*	454	21838907	15.12	10.789	6.25018	6.9707	TBX2_Input_peak_523	Exon (uc001bfj.3/3339, exon 74 of 97)	chr1	21822244	21830713	8470	-	3339	uc001bfi.3	-7928	ENSG00000142798	HSPG2	heparan sulfate proteoglycan 2
chr1	21840954	21842318	1365	*	1366	21842183	12.96	6.6833	4.65364	3.65861	TBX2_Input_peak_524	Exon (uc001bfj.3/3339, exon 68 of 97)	chr1	21822244	21830713	8470	-	3339	uc001bfi.3	-10241	ENSG00000142798	HSPG2	heparan sulfate proteoglycan 2
chr1	21842750	21843365	616	*	617	21842781	10.26	5.13255	3.78623	2.48162	TBX2_Input_peak_525	Exon (uc001bfj.3/3339, exon 66 of 97)	chr1	21822244	21830713	8470	-	3339	uc001bfi.3	-12037	ENSG00000142798	HSPG2	heparan sulfate proteoglycan 2
chr1	21847424	21848231	808	*	809	21848009	16.74	12.1698	7.09553	8.17089	TBX2_Input_peak_526	Exon (uc001bfj.3/3339, exon 60 of 97)	chr1	21822244	21830713	8470	-	3339	uc001bfi.3	-16711	ENSG00000142798	HSPG2	heparan sulfate proteoglycan 2
chr1	21864762	21865168	407	*	408	21864943	10.8	6.04338	4.57518	3.16422	TBX2_Input_peak_527	Exon (uc001bfj.3/3339, exon 36 of 97)	chr1	21887215	21896310	9096	-	3339	uc009vqe.1	31142	ENSG00000142798	HSPG2	heparan sulfate proteoglycan 2
chr1	21874357	21874975	619	*	620	21874905	14.58	5.2929	3.42183	2.60982	TBX2_Input_peak_528	Exon (uc001bfj.3/3339, exon 26 of 97)	chr1	21887215	21896310	9096	-	3339	uc009vqe.1	21335	ENSG00000142798	HSPG2	heparan sulfate proteoglycan 2
chr1	21880446	21881520	1075	*	1076	21880753	14.58	8.41215	5.19368	5.02195	TBX2_Input_peak_529	Exon (uc001bfj.3/3339, exon 14 of 97)	chr1	21887215	21896310	9096	-	3339	uc009vqe.1	14790	ENSG00000142798	HSPG2	heparan sulfate proteoglycan 2
chr1	21884686	21885593	908	*	909	21884688	13.5	4.11731	2.90019	1.70552	TBX2_Input_peak_530	Exon (uc001bfj.3/3339, exon 10 of 97)	chr1	21887215	21896310	9096	-	3339	uc009vqe.1	10717	ENSG00000142798	HSPG2	heparan sulfate proteoglycan 2
chr1	21887928	21888799	872	*	873	21887977	10.8	5.08049	3.93359	2.44403	TBX2_Input_peak_531	Exon (uc001bfj.3/3339, exon 7 of 97)	chr1	21887215	21896310	9096	-	3339	uc009vqe.1	7511	ENSG00000142798	HSPG2	heparan sulfate proteoglycan 2
chr1	21904356	21904924	569	*	570	21904767	13.5	8.79983	5.62205	5.31835	TBX2_Input_peak_532	Intron (uc001bfj.3/3339, intron 96 of 96)	chr1	21887215	21896310	9096	-	3339	uc009vqe.1	-8046	ENSG00000142798	HSPG2	heparan sulfate proteoglycan 2
chr1	22119872	22120637	766	*	767	22120208	15.66	9.39877	5.60202	5.79541	TBX2_Input_peak_533	3' UTR	chr1	22117305	22143026	25722	-	54361	uc001bfs.4	22389	ENSG00000162552	WNT4	wingless-type MMTV integration site family, member 4
chr1	22133702	22134194	493	*	494	22133728	10.26	5.13255	3.78623	2.48162	TBX2_Input_peak_534	Intron (uc001bfs.4/54361, intron 4 of 4)	chr1	22117305	22143026	25722	-	54361	uc001bfs.4	8832	ENSG00000162552	WNT4	wingless-type MMTV integration site family, member 4
chr1	22239257	22239751	495	*	496	22239560	15.12	9.31879	5.37369	5.72686	TBX2_Input_peak_535	Distal Intergenic	chr1	22266239	22266300	62	+	100616433	uc031tso.1	-26488	ENSG00000266564	MIR4418	microRNA 4418
chr1	22243496	22244170	675	*	676	22243818	12.42	10.1966	6.71044	6.44986	TBX2_Input_peak_536	Distal Intergenic	chr1	22266239	22266300	62	+	100616433	uc031tso.1	-22069	ENSG00000266564	MIR4418	microRNA 4418
chr1	22257801	22258264	464	*	465	22258062	11.34	9.77461	6.61236	6.09018	TBX2_Input_peak_537	Distal Intergenic	chr1	22266239	22266300	62	+	100616433	uc031tso.1	-7975	ENSG00000266564	MIR4418	microRNA 4418
chr1	22262567	22262969	403	*	404	22262788	9.72	7.52383	5.74428	4.30459	TBX2_Input_peak_538	Distal Intergenic	chr1	22266239	22266300	62	+	100616433	uc031tso.1	-3270	ENSG00000266564	MIR4418	microRNA 4418
chr1	22285556	22286177	622	*	623	22285767	15.66	9.31879	5.55371	5.72686	TBX2_Input_peak_539	Distal Intergenic	chr1	22266239	22266300	62	+	100616433	uc031tso.1	19317	ENSG00000266564	MIR4418	microRNA 4418
chr1	22576306	22576979	674	*	675	22576853	11.88	8.95412	6.35606	5.45946	TBX2_Input_peak_540	Exon (uc001bfw.3/2046, exon 3 of 5)	chr1	22563511	22589619	26109	+	2046	uc001bfw.3	12795	ENSG00000070886	EPHA8	EPH receptor A8
chr1	22597396	22597861	466	*	467	22597605	12.42	7.37362	4.90309	4.2229	TBX2_Input_peak_541	Exon (uc001bfx.1/2046, exon 10 of 17)	chr1	22563511	22589619	26109	+	2046	uc001bfw.3	33885	ENSG00000070886	EPHA8	EPH receptor A8
chr1	22618389	22618838	450	*	451	22618525	10.26	7.26204	5.15489	4.1208	TBX2_Input_peak_542	Distal Intergenic	chr1	22633258	22633366	109	-	102466615	uc031tsp.1	14528	NA	MIR6127	microRNA 6127
chr1	22676849	22677405	557	*	558	22677171	16.2	15.9468	9.2053	11.6351	TBX2_Input_peak_543	Distal Intergenic	chr1	22653189	22661536	8348	+	713	uc001bgd.3	23660	ENSG00000173369	C1QB	complement component 1, q subcomponent, B chain
chr1	22736371	22736856	486	*	487	22736653	18.36	12.1886	6.45377	8.1825	TBX2_Input_peak_544	Intron (uc009vqj.1/2048, intron 1 of 16)	chr1	22719517	22719598	82	+	100616391	uc021oib.1	16854	ENSG00000265422	MIR4684	microRNA 4684
chr1	22771977	22772550	574	*	575	22772275	14.04	13.4034	8.05916	9.25945	TBX2_Input_peak_545	Intron (uc009vqj.1/2048, intron 1 of 16)	chr1	22719517	22719598	82	+	100616391	uc021oib.1	52460	ENSG00000265422	MIR4684	microRNA 4684
chr1	22801832	22802244	413	*	414	22801966	9.72	7.33569	5.61853	4.18822	TBX2_Input_peak_546	Intron (uc009vqj.1/2048, intron 3 of 16)	chr1	22863159	22863226	68	-	100422914	uc021oic.1	60982	ENSG00000264014	MIR4253	microRNA 4253
chr1	22853633	22854053	421	*	422	22853754	11.34	5.86499	4.1136	3.05352	TBX2_Input_peak_547	Intron (uc009vqj.1/2048, intron 3 of 16)	chr1	22863159	22863226	68	-	100422914	uc021oic.1	9173	ENSG00000264014	MIR4253	microRNA 4253
chr1	22876365	22877135	771	*	772	22876931	9.72	7.52383	5.74428	4.30459	TBX2_Input_peak_548	Intron (uc009vqj.1/2048, intron 5 of 16)	chr1	22863159	22863226	68	-	100422914	uc021oic.1	-13139	ENSG00000264014	MIR4253	microRNA 4253
chr1	22916275	22916764	490	*	491	22916509	12.96	9.49028	6.50861	5.88343	TBX2_Input_peak_549	Downstream (<1kb)	chr1	22863159	22863226	68	-	100422914	uc021oic.1	-53049	ENSG00000264014	MIR4253	microRNA 4253
chr1	23423655	23424931	1277	*	1278	23423873	12.42	10.1966	6.71044	6.44986	TBX2_Input_peak_550	Promoter (<=1kb)	chr1	23381062	23424768	43707	-	6920	uc031tsv.1	0	ENSG00000204219	TCEA3	transcription elongation factor A (SII), 3
chr1	23436460	23437065	606	*	607	23436831	16.2	10.3369	5.7836	6.56432	TBX2_Input_peak_551	Promoter (<=1kb)	chr1	23428563	23436677	8115	-	55616	uc001bgy.1	0	ENSG00000088280	ASAP3	ArfGAP with SH3 domain, ankyrin repeat and PH domain 3
chr1	23503816	23504517	702	*	703	23503931	10.26	7.26204	5.15489	4.1208	TBX2_Input_peak_552	Exon (uc031tsz.1/uc031tsz.1, exon 1 of 1)	chr1	23442501	23484564	42064	-	55616	uc001bhc.1	-19252	ENSG00000088280	ASAP3	ArfGAP with SH3 domain, ankyrin repeat and PH domain 3
chr1	23688138	23688900	763	*	764	23688351	14.58	11.4948	7.13263	7.55208	TBX2_Input_peak_553	Promoter (2-3kb)	chr1	23691779	23696426	4648	+	6135	uc001bhk.4	-2879	ENSG00000142676	RPL11	ribosomal protein L11
chr1	23935532	23935952	421	*	422	23935808	9.18	4.33257	3.39355	1.86829	TBX2_Input_peak_554	Exon (uc031ttd.1/uc031ttd.1, exon 1 of 1)	chr1	23929070	23929147	78	+	100616492	uc021oik.1	6462	ENSG00000264926	MIR378F	microRNA 378f
chr1	23979741	23980211	471	*	472	23980036	11.88	8.27125	5.89654	4.91495	TBX2_Input_peak_555	Promoter (<=1kb)	chr1	23966446	23980463	14018	-	10772	uc001bij.3	252	ENSG00000188529	SRSF10	serine/arginine-rich splicing factor 10
chr1	24489733	24490377	645	*	646	24490024	11.88	8.27125	5.89654	4.91495	TBX2_Input_peak_556	Distal Intergenic	chr1	24502351	24537020	34670	+	11123	uc021ojc.1	-11974	ENSG00000117602	RCAN3	RCAN family member 3
chr1	24903998	24904885	888	*	889	24904675	10.26	4.41623	3.34251	1.92378	TBX2_Input_peak_557	Intron (uc001bjq.3/864, intron 1 of 4)	chr1	24919345	24919416	72	-	102465437	uc031ttz.1	14531	ENSG00000278034	MIR6731	microRNA 6731
chr1	24931242	24932078	837	*	838	24931860	18.36	7.28745	3.87226	4.14374	TBX2_Input_peak_558	Promoter (<=1kb)	chr1	24899511	24930279	30769	-	864	uc001bjq.3	-963	ENSG00000020633	RUNX3	runt-related transcription factor 3
chr1	25020807	25021274	468	*	469	25020901	10.26	7.26204	5.15489	4.1208	TBX2_Input_peak_559	Promoter (2-3kb)	chr1	25023503	25023586	84	+	100616365	uc031tua.1	-2229	ENSG00000264371	MIR4425	microRNA 4425
chr1	25246584	25248116	1533	*	1534	25247133	14.04	9.78058	5.83143	6.09018	TBX2_Input_peak_560	Promoter (<=1kb)	chr1	25242249	25247494	5246	-	57035	uc001bjw.3	0	ENSG00000117616	RSRP1	arginine/serine-rich protein 1
chr1	25615959	25616469	511	*	512	25616230	10.8	5.08049	3.93359	2.44403	TBX2_Input_peak_561	Promoter (<=1kb)	chr1	25617468	25786207	168740	+	57134	uc001bkm.3	-999	ENSG00000117643	MAN1C1	mannosidase, alpha, class 1C, member 1
chr1	25646058	25646592	535	*	536	25646295	9.18	7.52383	5.45492	4.30459	TBX2_Input_peak_562	Intron (uc001bkm.3/57134, intron 1 of 11)	chr1	25617468	25786207	168740	+	57134	uc001bkm.3	28590	ENSG00000117643	MAN1C1	mannosidase, alpha, class 1C, member 1
chr1	25746369	25746930	562	*	563	25746692	8.1	5.94877	4.55029	3.09132	TBX2_Input_peak_563	Exon (uc001bkm.3/57134, exon 3 of 12)	chr1	25800176	25818222	18047	+	57190	uc021ojk.1	-53246	ENSG00000162430	SEPN1	selenoprotein N, 1
chr1	25863436	25863870	435	*	436	25863654	11.34	7.6818	5.26844	4.4321	TBX2_Input_peak_564	5' UTR	chr1	25831913	25859458	27546	-	79000	uc031tuh.1	-3978	ENSG00000127423	AUNIP	aurora kinase A and ninein interacting protein
chr1	26224997	26225458	462	*	463	26225245	15.66	5.31046	3.33222	2.62336	TBX2_Input_peak_565	Promoter (<=1kb)	chr1	26225320	26229840	4521	+	101928303	uc001blq.3	0	ENSG00000236155	LOC101928303	uncharacterized LOC101928303
chr1	26360097	26360773	677	*	678	26360131	15.12	5.95325	3.54043	3.095	TBX2_Input_peak_566	Distal Intergenic	chr1	26321859	26354130	32272	-	55057	uc001bmd.4	-5967	ENSG00000176092	AIM1L	absent in melanoma 1-like
chr1	26361251	26362005	755	*	756	26361821	11.88	5.86499	4.29362	3.05352	TBX2_Input_peak_567	3' UTR	chr1	26321859	26354130	32272	-	55057	uc001bmd.4	-7121	ENSG00000176092	AIM1L	absent in melanoma 1-like
chr1	26595674	26596366	693	*	694	26595766	18.9	9.25272	4.97534	5.70398	TBX2_Input_peak_568	Exon (uc031tul.1/uc031tul.1, exon 1 of 1)	chr1	26554542	26554593	52	+	100302190	uc021ojp.1	41132	ENSG00000238705	MIR1976	microRNA 1976
chr1	26695285	26695680	396	*	397	26695486	15.12	10.789	6.25018	6.9707	TBX2_Input_peak_569	Promoter (<=1kb)	chr1	26696031	26775707	79677	+	8289	uc001bmt.1	-351	ENSG00000117713	ARID1A	AT rich interactive domain 1A (SWI-like)
chr1	26804446	26805077	632	*	633	26804733	11.88	9.77461	6.90172	6.09018	TBX2_Input_peak_570	Exon (uc031tuo.1/uc031tuo.1, exon 1 of 1)	chr1	26788188	26798403	10216	+	55650	uc001bna.3	16258	ENSG00000060642	PIGV	phosphatidylinositol glycan anchor biosynthesis, class V
chr1	26864232	26864709	478	*	479	26864268	7.02	3.92793	3.31238	1.54368	TBX2_Input_peak_571	Promoter (1-2kb)	chr1	26863142	26864456	1315	+	2810	uc001bnc.1	1090	ENSG00000175793	SFN	stratifin
chr1	26921649	26922087	439	*	440	26921956	14.04	8.41215	5.01367	5.02195	TBX2_Input_peak_572	Promoter (<=1kb)	chr1	26921722	26946871	25150	+	10726	uc001bng.2	0	ENSG00000090273	NUDC	nudC nuclear distribution protein
chr1	27005900	27006477	578	*	579	27006197	17.28	16.2172	9.14062	11.8724	TBX2_Input_peak_573	3' UTR	chr1	27005020	27012842	7823	-	115572	uc010ofj.2	6365	ENSG00000158246	FAM46B	family with sequence similarity 46, member B
chr1	27100126	27101021	896	*	897	27100687	12.42	4.56384	3.22726	2.02598	TBX2_Input_peak_574	3' UTR	chr1	27098809	27104022	5214	-	6548	uc001bnl.3	3001	ENSG00000090020	SLC9A1	solute carrier family 9, subfamily A (NHE1, cation proton antiporter 1), member 1
chr1	27343031	27343478	448	*	449	27343304	10.8	8.63056	6.323	5.16558	TBX2_Input_peak_575	Promoter (1-2kb)	chr1	27341992	27353932	11941	+	84958	uc001bnv.2	1039	ENSG00000142765	SYTL1	synaptotagmin-like 1
chr1	27350804	27351522	719	*	720	27350958	18.9	7.28745	3.98027	4.14374	TBX2_Input_peak_576	3' UTR	chr1	27344873	27352047	7175	+	84958	uc001bnx.2	5931	ENSG00000142765	SYTL1	synaptotagmin-like 1
chr1	27363994	27364399	406	*	407	27364213	14.04	7.45813	4.4646	4.29412	TBX2_Input_peak_577	Promoter (2-3kb)	chr1	27358156	27361867	3712	-	9064	uc001bnz.1	-2127	ENSG00000142733	MAP3K6	mitogen-activated protein kinase kinase kinase 6
chr1	27519281	27519692	412	*	413	27519545	12.42	6.6833	4.47363	3.65861	TBX2_Input_peak_578	Distal Intergenic	chr1	27404230	27490167	85938	-	10163	uc031tuw.1	-29114	ENSG00000158195	WASF2	WAS protein family, member 2
chr1	27521318	27521718	401	*	402	27521544	9.18	6.55869	4.83525	3.57394	TBX2_Input_peak_579	Distal Intergenic	chr1	27404230	27490167	85938	-	10163	uc031tuw.1	-31151	ENSG00000158195	WASF2	WAS protein family, member 2
chr1	27548621	27552265	3645	*	3646	27548957	14.58	9.78058	6.0408	6.09018	TBX2_Input_peak_580	5' UTR	chr1	27534245	27603632	69388	-	27245	uc009vsy.3	51367	ENSG00000126705	AHDC1	AT hook, DNA binding motif, containing 1
chr1	27589820	27590293	474	*	475	27590248	9.72	6.28994	4.90768	3.36586	TBX2_Input_peak_581	Intron (uc009vsy.3/27245, intron 6 of 6)	chr1	27534245	27603632	69388	-	27245	uc009vsy.3	13339	ENSG00000126705	AHDC1	AT hook, DNA binding motif, containing 1
chr1	27592223	27593692	1470	*	1471	27593214	12.96	10.953	7.48044	7.08039	TBX2_Input_peak_582	Intron (uc009vsy.3/27245, intron 6 of 6)	chr1	27534245	27603632	69388	-	27245	uc009vsy.3	9940	ENSG00000126705	AHDC1	AT hook, DNA binding motif, containing 1
chr1	27634005	27635402	1398	*	1399	27635163	12.42	10.1966	6.71044	6.44986	TBX2_Input_peak_583	Promoter (<=1kb)	chr1	27612290	27635216	22927	-	2268	uc001bom.3	0	ENSG00000000938	FGR	FGR proto-oncogene, Src family tyrosine kinase
chr1	28236116	28236538	423	*	424	28236242	10.8	5.08049	3.93359	2.44403	TBX2_Input_peak_584	Promoter (<=1kb)	chr1	28236091	28238105	2015	+	93974	uc001bpp.3	25	ENSG00000130770	ATPIF1	ATPase inhibitory factor 1
chr1	28314949	28315342	394	*	395	28315039	11.88	9.54585	6.75062	5.93252	TBX2_Input_peak_585	Distal Intergenic	chr1	28329002	28335350	6349	+	54797	uc021okc.1	-13660	ENSG00000130772	MED18	mediator complex subunit 18
chr1	29259266	29259727	462	*	463	29259532	10.26	5.08049	3.75358	2.44403	TBX2_Input_peak_586	Exon (uc001bru.3/10076, exon 4 of 31)	chr1	29236516	29326813	90298	+	10076	uc001bru.3	22750	ENSG00000060656	PTPRU	protein tyrosine phosphatase, receptor type, U
chr1	29260543	29260953	411	*	412	29260742	17.82	6.60524	3.76426	3.61553	TBX2_Input_peak_587	Exon (uc001bru.3/10076, exon 7 of 31)	chr1	29236516	29326813	90298	+	10076	uc001bru.3	24027	ENSG00000060656	PTPRU	protein tyrosine phosphatase, receptor type, U
chr1	29279902	29280351	450	*	451	29280174	15.66	14.6713	8.92724	10.4241	TBX2_Input_peak_588	Exon (uc001bru.3/10076, exon 11 of 31)	chr1	29320210	29326813	6604	+	10076	uc001brx.3	-39859	ENSG00000060656	PTPRU	protein tyrosine phosphatase, receptor type, U
chr1	29549977	29550569	593	*	594	29550182	11.88	9.77461	6.90172	6.09018	TBX2_Input_peak_589	Distal Intergenic	chr1	29320210	29326813	6604	+	10076	uc001brx.3	229767	ENSG00000060656	PTPRU	protein tyrosine phosphatase, receptor type, U
chr1	30010613	30011165	553	*	554	30010867	15.12	12.6274	7.37984	8.55931	TBX2_Input_peak_590	Distal Intergenic	chr1	30013952	30037609	23658	-	101929406	uc001bry.3	26444	ENSG00000233399	LOC101929406	uncharacterized LOC101929406
chr1	30685378	30685817	440	*	441	30685552	12.42	4.79185	3.35522	2.2224	TBX2_Input_peak_591	Distal Intergenic	chr1	30718772	30726746	7975	+	100129196	uc001bsb.1	-32955	ENSG00000186056	MATN1-AS1	MATN1 antisense RNA 1
chr1	30717676	30718320	645	*	646	30718202	11.34	5.86499	4.1136	3.05352	TBX2_Input_peak_592	Promoter (<=1kb)	chr1	30718772	30726746	7975	+	100129196	uc001bsb.1	-452	ENSG00000186056	MATN1-AS1	MATN1 antisense RNA 1
chr1	30723386	30723834	449	*	450	30723676	11.34	9.14279	6.21058	5.60525	TBX2_Input_peak_593	Promoter (<=1kb)	chr1	30711277	30723585	12309	-	4146	uc001brz.3	0	ENSG00000162510	MATN1	matrilin 1, cartilage matrix protein
chr1	30885584	30886011	428	*	429	30885758	11.88	8.27125	5.89654	4.91495	TBX2_Input_peak_594	Intron (uc001bse.2/9672, intron 4 of 4)	chr1	30869466	30878740	9275	-	9672	uc001bsd.2	-6844	ENSG00000162512	SDC3	syndecan 3
chr1	30902271	30902756	486	*	487	30902663	9.18	4.33257	3.39355	1.86829	TBX2_Input_peak_595	Intron (uc001bse.2/9672, intron 4 of 4)	chr1	30869466	30908633	39168	-	9672	uc001bse.2	5877	ENSG00000162512	SDC3	syndecan 3
chr1	31175949	31176358	410	*	411	31176222	7.56	4.47138	3.91881	1.94406	TBX2_Input_peak_596	Distal Intergenic	chr1	31179745	31188187	8443	-	79570	uc010ogc.2	11829	ENSG00000084628	NKAIN1	Na+/K+ transporting ATPase interacting 1
chr1	31413630	31414205	576	*	577	31413744	15.12	4.1611	2.68685	1.73494	TBX2_Input_peak_597	Promoter (<=1kb)	chr1	31413813	31434680	20868	+	347735	uc001bsu.3	0	ENSG00000168528	SERINC2	serine incorporator 2
chr1	31576935	31577460	526	*	527	31577240	18.9	12.1886	6.63378	8.1825	TBX2_Input_peak_598	Promoter (<=1kb)	chr1	31577134	31586268	9135	+	64129	uc010ogk.1	0	ENSG00000142910	TINAGL1	tubulointerstitial nephritis antigen-like 1
chr1	31703886	31704288	403	*	404	31704065	10.8	5.08049	3.93359	2.44403	TBX2_Input_peak_599	Promoter (<=1kb)	chr1	31652247	31704167	51921	-	1307	uc001btk.1	0	ENSG00000084636	COL16A1	collagen, type XVI, alpha 1
chr1	31741763	31742416	654	*	655	31742089	11.34	8.95412	6.08958	5.45946	TBX2_Input_peak_600	Promoter (2-3kb)	chr1	31727117	31744731	17615	-	576	uc010ogo.2	2315	ENSG00000121753	ADGRB2	adhesion G protein-coupled receptor B2
chr1	31755952	31756365	414	*	415	31756131	12.96	5.8745	4.144	3.05495	TBX2_Input_peak_601	Promoter (<=1kb)	chr1	31727117	31756815	29699	-	576	uc010ogp.2	450	ENSG00000121753	ADGRB2	adhesion G protein-coupled receptor B2
chr1	31772760	31773255	496	*	497	31772961	12.96	6.7465	4.69413	3.70891	TBX2_Input_peak_602	Distal Intergenic	chr1	31741800	31764893	23094	-	576	uc031twa.1	-7867	ENSG00000121753	ADGRB2	adhesion G protein-coupled receptor B2
chr1	31814009	31814475	467	*	468	31814285	12.42	9.67257	6.37418	6.05276	TBX2_Input_peak_603	Promoter (1-2kb)	chr1	31790422	31816051	25630	-	90853	uc001bts.2	1576	ENSG00000134668	SPOCD1	SPOC domain containing 1
chr1	32240033	32240507	475	*	476	32240068	14.58	4.70046	3.11621	2.14819	TBX2_Input_peak_604	Promoter (<=1kb)	chr1	32231660	32240664	9005	-	339483	uc001but.3	157	NA	MTMR9LP	myotubularin related protein 9-like, pseudogene
chr1	32361208	32361781	574	*	575	32361607	18.36	9.83276	5.14412	6.14027	TBX2_Input_peak_605	Promoter (<=1kb)	chr1	32361270	32362243	974	-	100128071	uc021oku.1	462	ENSG00000225828	FAM229A	family with sequence similarity 229, member A
chr1	32893233	32893859	627	*	628	32893464	10.8	7.4084	5.50154	4.25236	TBX2_Input_peak_606	Exon (uc001bwh.3/3208, exon 3 of 4)	chr1	32886497	32894646	8150	+	3208	uc001bwh.3	6736	ENSG00000121905	HPCA	hippocalcin
chr1	33159481	33160054	574	*	575	33159810	17.82	14.4973	8.31534	10.2802	TBX2_Input_peak_607	Exon (uc001bxb.3/55223, exon 3 of 5)	chr1	33145402	33182070	36669	-	55223	uc001bxb.3	22016	ENSG00000116525	TRIM62	tripartite motif containing 62
chr1	33161406	33161815	410	*	411	33161556	12.96	6.6833	4.65364	3.65861	TBX2_Input_peak_608	Intron (uc001bxb.3/55223, intron 3 of 4)	chr1	33145402	33182070	36669	-	55223	uc001bxb.3	20255	ENSG00000116525	TRIM62	tripartite motif containing 62
chr1	33181117	33182172	1056	*	1057	33181977	11.88	8.43221	6.00508	5.03627	TBX2_Input_peak_609	Promoter (<=1kb)	chr1	33145402	33182070	36669	-	55223	uc001bxb.3	0	ENSG00000116525	TRIM62	tripartite motif containing 62
chr1	33280196	33280639	444	*	445	33280411	14.04	8.41215	5.01367	5.02195	TBX2_Input_peak_610	Exon (uc001bxc.1/149076, exon 5 of 9)	chr1	33256573	33300719	44147	+	149076	uc001bxc.1	23623	ENSG00000160094	ZNF362	zinc finger protein 362
chr1	33309268	33309808	541	*	542	33309390	12.42	4.79185	3.35522	2.2224	TBX2_Input_peak_611	Intron (uc031plq.1/127550, intron 1 of 4)	chr1	33306766	33321098	14333	-	127550	uc031plq.1	11290	ENSG00000184389	A3GALT2	alpha 1,3-galactosyltransferase 2
chr1	33509173	33509676	504	*	505	33509277	13.5	7.53305	4.83366	4.30459	TBX2_Input_peak_612	Exon (uc031twq.1/uc031twq.1, exon 1 of 1)	chr1	33472651	33492612	19962	+	7579	uc001bxk.2	36522	ENSG00000121903	ZSCAN20	zinc finger and SCAN domain containing 20
chr1	33633346	33633798	453	*	454	33633561	10.26	8.63056	6.03364	5.16558	TBX2_Input_peak_613	Exon (uc001bxm.2/114784, exon 32 of 71)	chr1	33591807	33709504	117698	-	114784	uc001bxo.1	75706	ENSG00000121904	CSMD2	CUB and Sushi multiple domains 2
chr1	34166336	34166939	604	*	605	34166512	12.42	10.953	7.19108	7.08039	TBX2_Input_peak_614	Promoter (<=1kb)	chr1	34166883	34219130	52248	+	84970	uc001bxs.5	0	ENSG00000142698	C1orf94	chromosome 1 open reading frame 94
chr1	34176974	34177539	566	*	567	34177343	12.96	6.6833	4.65364	3.65861	TBX2_Input_peak_615	Promoter (<=1kb)	chr1	34176952	34219130	42179	+	84970	uc001bxt.3	22	ENSG00000142698	C1orf94	chromosome 1 open reading frame 94
chr1	34761287	34761707	421	*	422	34761564	10.26	5.08049	3.75358	2.44403	TBX2_Input_peak_616	Promoter (1-2kb)	chr1	34759741	34763724	3984	+	127534	uc001bxv.1	1546	ENSG00000189433	GJB4	gap junction protein, beta 4, 30.3kDa
chr1	34781445	34781972	528	*	529	34781492	11.88	4.14638	3.22021	1.72232	TBX2_Input_peak_617	Promoter (<=1kb)	chr1	34781189	34786366	5178	+	2707	uc001bxx.3	256	ENSG00000188910	GJB3	gap junction protein, beta 3, 31kDa
chr1	34785163	34785653	491	*	492	34785354	10.8	5.08049	3.93359	2.44403	TBX2_Input_peak_618	Promoter (2-3kb)	chr1	34782310	34786366	4057	+	2707	uc001bxy.3	2853	ENSG00000188910	GJB3	gap junction protein, beta 3, 31kDa
chr1	34868622	34869054	433	*	434	34868799	11.88	8.59937	6.11769	5.16558	TBX2_Input_peak_619	Exon (uc001byc.3/58512, exon 7 of 10)	chr1	34712754	34859816	147063	-	113444	uc031twy.1	-8806	ENSG00000163866	SMIM12	small integral membrane protein 12
chr1	34904429	34905152	724	*	725	34904830	14.04	6.61296	3.99625	3.61851	TBX2_Input_peak_620	Promoter (<=1kb)	chr1	34865436	34905383	39948	-	58512	uc001byc.3	231	ENSG00000116544	DLGAP3	discs, large (Drosophila) homolog-associated protein 3
chr1	34929969	34930494	526	*	527	34930426	8.1	5.94877	4.55029	3.09132	TBX2_Input_peak_621	Distal Intergenic	chr1	34865436	34905383	39948	-	58512	uc001byc.3	-24586	ENSG00000116544	DLGAP3	discs, large (Drosophila) homolog-associated protein 3
chr1	34947679	34948172	494	*	495	34947928	11.34	9.77461	6.61236	6.09018	TBX2_Input_peak_622	Distal Intergenic	chr1	34975699	34978706	3008	-	653160	uc021olf.1	30534	ENSG00000241014	LOC653160	uncharacterized LOC653160
chr1	35565187	35565990	804	*	805	35565396	12.96	9.1454	6.27752	5.6053	TBX2_Input_peak_623	3' UTR	chr1	35460374	35557950	97577	-	79932	uc010ohw.2	-7237	ENSG00000142687	KIAA0319L	KIAA0319-like
chr1	35574792	35575271	480	*	481	35575046	8.64	5.59752	4.57876	2.83128	TBX2_Input_peak_624	Promoter (1-2kb)	chr1	35573370	35595326	21957	+	339488	uc010ohy.2	1422	ENSG00000116819	TFAP2E	transcription factor AP-2 epsilon (activating enhancer binding protein 2 epsilon)
chr1	35577188	35577726	539	*	540	35577627	11.34	5.86499	4.1136	3.05352	TBX2_Input_peak_625	3' UTR	chr1	35573370	35595326	21957	+	339488	uc010ohy.2	3818	ENSG00000116819	TFAP2E	transcription factor AP-2 epsilon (activating enhancer binding protein 2 epsilon)
chr1	35805911	35806326	416	*	417	35806169	7.56	4.68103	4.06578	2.1338	TBX2_Input_peak_626	Promoter (1-2kb)	chr1	35808227	35857889	49663	+	192670	uc001bzj.2	-1901	ENSG00000134698	AGO4	argonaute RISC catalytic component 4
chr1	36115015	36115510	496	*	497	36115358	11.34	9.77461	6.61236	6.09018	TBX2_Input_peak_627	Distal Intergenic	chr1	36095241	36100249	5009	-	1296	uc001bzv.3	-14766	ENSG00000171812	COL8A2	collagen, type VIII, alpha 2
chr1	36177941	36178943	1003	*	1004	36178142	15.12	9.31879	5.37369	5.72686	TBX2_Input_peak_628	Promoter (<=1kb)	chr1	36177469	36180849	3381	+	55700	uc001cad.4	472	ENSG00000116871	MAP7D1	MAP7 domain containing 1
chr1	36224126	36224605	480	*	481	36224278	9.72	7.16632	5.50462	4.04786	TBX2_Input_peak_629	Promoter (<=1kb)	chr1	36224416	36305356	80941	+	9967	uc001cae.4	0	ENSG00000054118	THRAP3	thyroid hormone receptor associated protein 3
chr1	36306143	36306578	436	*	437	36306332	16.2	5.94584	3.44023	3.09132	TBX2_Input_peak_630	Promoter (<=1kb)	chr1	36306393	36321778	15386	+	79729	uc010oia.1	0	ENSG00000214193	SH3D21	SH3 domain containing 21
chr1	36341623	36342066	444	*	445	36341778	12.96	6.6833	4.65364	3.65861	TBX2_Input_peak_631	3' UTR	chr1	36322031	36324154	2124	-	55194	uc001caj.1	-17469	ENSG00000142694	EVA1B	eva-1 homolog B (C. elegans)
chr1	36401825	36402353	529	*	530	36402067	15.66	12.6274	7.62706	8.55931	TBX2_Input_peak_632	Distal Intergenic	chr1	36393430	36397892	4463	-	84967	uc001cao.1	-3933	ENSG00000181817	LSM10	LSM10, U7 small nuclear RNA associated
chr1	37033229	37033983	755	*	756	37033448	10.8	7.99793	5.90039	4.6834	TBX2_Input_peak_633	Promoter (<=1kb)	chr1	36795527	37034243	238717	-	2899	uc001caz.2	260	ENSG00000163873	GRIK3	glutamate receptor, ionotropic, kainate 3
chr1	37633693	37634610	918	*	919	37634110	12.96	8.82406	6.06227	5.33985	TBX2_Input_peak_634	Promoter (<=1kb)	chr1	37611350	37634923	23574	-	284654	uc031txm.1	313	ENSG00000169218	RSPO1	R-spondin 1
chr1	37753600	37754468	869	*	870	37753750	13.5	7.53305	4.83366	4.30459	TBX2_Input_peak_635	Promoter (<=1kb)	chr1	37713888	37753226	39339	-	284656	uc001cbu.3	-374	ENSG00000183317	EPHA10	EPH receptor A10
chr1	37859682	37860199	518	*	519	37859765	12.42	5.8745	3.9837	3.05495	TBX2_Input_peak_636	Promoter (<=1kb)	chr1	37809567	37859620	50054	-	4520	uc001cce.1	-62	ENSG00000188786	MTF1	metal-regulatory transcription factor 1
chr1	38047586	38047989	404	*	405	38047771	10.26	7.4084	5.24978	4.25236	TBX2_Input_peak_637	Promoter (<=1kb)	chr1	38043851	38046778	2928	-	5453	uc001ccp.1	-808	ENSG00000185668	POU3F1	POU class 3 homeobox 1
chr1	38708718	38709300	583	*	584	38708933	17.82	11.2084	6.27376	7.31207	TBX2_Input_peak_638	Distal Intergenic	chr1	38838197	38859823	21627	-	64121	uc001ccq.3	150523	ENSG00000116954	RRAGC	Ras-related GTP binding C
chr1	38858946	38859413	468	*	469	38859260	23.22	13.1183	5.82448	9.02547	TBX2_Input_peak_639	Promoter (<=1kb)	chr1	38838197	38859823	21627	-	64121	uc001ccq.3	410	ENSG00000116954	RRAGC	Ras-related GTP binding C
chr1	39609699	39610576	878	*	879	39610336	16.2	10.2513	5.73372	6.48591	TBX2_Input_peak_640	Distal Intergenic	chr1	39623431	39633000	9570	-	26508	uc010oiw.2	22424	ENSG00000163909	HEYL	hes-related family bHLH transcription factor with YRPW motif-like
chr1	39900854	39901443	590	*	591	39901015	11.34	5.86499	4.1136	3.05352	TBX2_Input_peak_641	Promoter (<=1kb)	chr1	39895424	39902015	6592	-	4610	uc001cer.2	572	ENSG00000116990	MYCL	v-myc avian myelocytomatosis viral oncogene lung carcinoma derived homolog
chr1	40161211	40161989	779	*	780	40161748	12.96	10.0593	6.88903	6.34849	TBX2_Input_peak_642	Promoter (<=1kb)	chr1	40161369	40240921	79553	+	6018	uc001cfc.4	0	ENSG00000117000	RLF	rearranged L-myc fusion
chr1	40316522	40317383	862	*	863	40317373	14.04	4.70046	3.0082	2.14819	TBX2_Input_peak_643	Promoter (<=1kb)	chr1	40300491	40317309	16819	-	1298	uc001cfh.1	0	ENSG00000049089	COL9A2	collagen, type IX, alpha 2
chr1	40387687	40388361	675	*	676	40387816	12.42	6.6833	4.47363	3.65861	TBX2_Input_peak_644	Intron (uc010ojh.2/64744, intron 1 of 7)	chr1	40393345	40423326	29982	+	64744	uc021oma.1	-4984	ENSG00000084070	SMAP2	small ArfGAP2
chr1	40635798	40636346	549	*	550	40635973	16.2	10.2513	5.73372	6.48591	TBX2_Input_peak_645	Exon (uc001cfu.1/9783, exon 4 of 8)	chr1	40620680	40665652	44973	-	9783	uc001cfu.1	29306	ENSG00000117016	RIMS3	regulating synaptic membrane exocytosis 3
chr1	40654024	40654427	404	*	405	40654222	8.64	5.35837	4.41324	2.65256	TBX2_Input_peak_646	Intron (uc001cfu.1/9783, intron 7 of 7)	chr1	40620680	40665652	44973	-	9783	uc001cfu.1	11225	ENSG00000117016	RIMS3	regulating synaptic membrane exocytosis 3
chr1	40691664	40692255	592	*	593	40691822	10.8	7.26204	5.40211	4.1208	TBX2_Input_peak_647	Promoter (<=1kb)	chr1	40692008	40771606	79599	+	4802	uc001cgc.4	0	ENSG00000066136	NFYC	nuclear transcription factor Y, gamma
chr1	40818353	40818812	460	*	461	40818513	12.42	4.79185	3.35522	2.2224	TBX2_Input_peak_648	Exon (uc001cgh.2/9132, exon 4 of 14)	chr1	40784012	40840452	56441	+	9132	uc001cgh.2	34341	ENSG00000117013	KCNQ4	potassium channel, voltage gated KQT-like subfamily Q, member 4
chr1	40837639	40838175	537	*	538	40837873	8.64	6.45787	5.16556	3.48315	TBX2_Input_peak_649	Exon (uc001cgh.2/9132, exon 13 of 14)	chr1	40861056	40862346	1291	-	163732	uc001cgj.3	24171	ENSG00000179862	CITED4	Cbp/p300-interacting transactivator, with Glu/Asp-rich carboxy-terminal domain, 4
chr1	40838572	40839008	437	*	438	40838830	12.42	5.8745	3.9837	3.05495	TBX2_Input_peak_650	3' UTR	chr1	40861056	40862346	1291	-	163732	uc001cgj.3	23338	ENSG00000179862	CITED4	Cbp/p300-interacting transactivator, with Glu/Asp-rich carboxy-terminal domain, 4
chr1	40884005	40884625	621	*	622	40884186	9.72	4.33257	3.57357	1.86829	TBX2_Input_peak_651	Distal Intergenic	chr1	40861056	40862346	1291	-	163732	uc001cgj.3	-21659	ENSG00000179862	CITED4	Cbp/p300-interacting transactivator, with Glu/Asp-rich carboxy-terminal domain, 4
chr1	41366594	41367123	530	*	531	41366692	12.42	6.7465	4.51255	3.70891	TBX2_Input_peak_652	Distal Intergenic	chr1	41478775	41484203	5429	-	1907	uc001cgu.3	117080	ENSG00000127129	EDN2	endothelin 2
chr1	41416042	41416476	435	*	436	41416289	10.26	5.08049	3.75358	2.44403	TBX2_Input_peak_653	Distal Intergenic	chr1	41478775	41484203	5429	-	1907	uc001cgu.3	67727	ENSG00000127129	EDN2	endothelin 2
chr1	41423489	41424151	663	*	664	41423909	15.12	12.4156	7.24883	8.39456	TBX2_Input_peak_654	Distal Intergenic	chr1	41478775	41484203	5429	-	1907	uc001cgu.3	60052	ENSG00000127129	EDN2	endothelin 2
chr1	41512836	41513486	651	*	652	41513196	13.5	6.65171	4.3043	3.65248	TBX2_Input_peak_655	Exon (uc001cgy.3/59269, exon 4 of 5)	chr1	41478775	41484673	5899	-	1907	uc001cgx.3	-28163	ENSG00000127129	EDN2	endothelin 2
chr1	42145751	42146195	445	*	446	42145933	14.58	12.5229	7.79052	8.47423	TBX2_Input_peak_656	Distal Intergenic	chr1	42153421	42155824	2404	+	2981	uc001chc.1	-7226	ENSG00000044012	GUCA2B	guanylate cyclase activator 2B (uroguanylin)
chr1	42738317	42738712	396	*	397	42738507	10.8	6.98489	5.21364	3.8818	TBX2_Input_peak_657	Promoter (1-2kb)	chr1	42733093	42740254	7162	-	149461	uc001cht.1	1542	ENSG00000164007	CLDN19	claudin 19
chr1	42784645	42785358	714	*	715	42785332	10.8	5.08049	3.93359	2.44403	TBX2_Input_peak_658	Promoter (2-3kb)	chr1	42787990	42798230	10241	+	100129924	uc021omg.1	-2632	NA	LOC100129924	uncharacterized LOC100129924
chr1	42886931	42888703	1773	*	1774	42887876	16.2	4.70182	2.86686	2.14876	TBX2_Input_peak_659	Exon (uc001cij.2/339539, exon 4 of 4)	chr1	42857622	42888792	31171	+	339539	uc001cij.2	29309	NA	LOC339539	uncharacterized LOC339539
chr1	42916846	42917334	489	*	490	42917085	16.2	13.7861	7.87428	9.59873	TBX2_Input_peak_660	Distal Intergenic	chr1	42959049	42983358	24310	+	440584	uc001cil.3	-41715	ENSG00000227533	SLC2A1-AS1	SLC2A1 antisense RNA 1
chr1	43036006	43036482	477	*	478	43036094	14.04	8.41215	5.01367	5.02195	TBX2_Input_peak_661	Distal Intergenic	chr1	42925375	42959176	33802	-	6513	uc001cik.2	-76830	ENSG00000117394	SLC2A1	solute carrier family 2 (facilitated glucose transporter), member 1
chr1	43272646	43273442	797	*	798	43273195	15.66	6.9063	4.16528	3.85066	TBX2_Input_peak_662	Promoter (1-2kb)	chr1	43164174	43270936	106763	-	10969	uc001cio.3	-1710	ENSG00000117395	EBNA1BP2	EBNA1 binding protein 2
chr1	43304743	43305149	407	*	408	43305013	11.34	5.86499	4.1136	3.05352	TBX2_Input_peak_663	Promoter (<=1kb)	chr1	43304934	43314146	9213	+	7075	uc010okf.1	0	ENSG00000066056	TIE1	tyrosine kinase with immunoglobulin-like and EGF-like domains 1
chr1	43550059	43550521	463	*	464	43550273	12.42	10.953	7.19108	7.08039	TBX2_Input_peak_664	Intron (uc001cjq.4/5792, intron 3 of 7)	chr1	43538198	43580065	41868	+	5792	uc001cjt.4	11861	ENSG00000142949	PTPRF	protein tyrosine phosphatase, receptor type, F
chr1	43582606	43583248	643	*	644	43582813	11.88	9.77461	6.90172	6.09018	TBX2_Input_peak_665	Intron (uc001cjr.3/5792, intron 7 of 33)	chr1	43590972	43623672	32701	+	5792	uc001cju.3	-7724	ENSG00000142949	PTPRF	protein tyrosine phosphatase, receptor type, F
chr1	43588627	43589026	400	*	401	43588691	11.34	5.86499	4.1136	3.05352	TBX2_Input_peak_666	Promoter (1-2kb)	chr1	43590972	43623672	32701	+	5792	uc001cju.3	-1946	ENSG00000142949	PTPRF	protein tyrosine phosphatase, receptor type, F
chr1	43619123	43619687	565	*	566	43619203	10.26	8.23443	5.78191	4.90169	TBX2_Input_peak_667	Exon (uc001cjr.3/5792, exon 27 of 34)	chr1	43598074	43623672	25599	+	5792	uc001cjw.3	21049	ENSG00000142949	PTPRF	protein tyrosine phosphatase, receptor type, F
chr1	43995906	43996351	446	*	447	43996004	11.34	6.29458	4.38209	3.36956	TBX2_Input_peak_668	3' UTR	chr1	43991847	43996526	4680	+	149473	uc009vxc.3	4059	ENSG00000159214	CCDC24	coiled-coil domain containing 24
chr1	44010936	44011422	487	*	488	44011244	12.96	6.6833	4.65364	3.65861	TBX2_Input_peak_669	Intron (uc009vxe.2/6536, intron 11 of 11)	chr1	43991500	44016556	25057	-	6536	uc009vxe.2	5134	ENSG00000196517	SLC6A9	solute carrier family 6 (neurotransmitter transporter, glycine), member 9
chr1	44406097	44406686	590	*	591	44406550	11.88	5.86499	4.29362	3.05352	TBX2_Input_peak_670	Promoter (<=1kb)	chr1	44405378	44651724	246347	+	55182	uc001clw.1	719	ENSG00000187147	RNF220	ring finger protein 220
chr1	44417189	44418396	1208	*	1209	44417672	11.88	9.77461	6.90172	6.09018	TBX2_Input_peak_671	Intron (uc001clv.1/55182, intron 2 of 14)	chr1	44423824	44644794	220971	+	55182	uc010okx.1	-5428	ENSG00000187147	RNF220	ring finger protein 220
chr1	44616948	44617416	469	*	470	44617179	15.12	14.6713	8.63788	10.4241	TBX2_Input_peak_672	Intron (uc001clv.1/55182, intron 3 of 14)	chr1	44632032	44651723	19692	+	55182	uc010okz.2	-14616	ENSG00000187147	RNF220	ring finger protein 220
chr1	44650083	44650642	560	*	561	44650549	8.1	5.35837	4.16603	2.65256	TBX2_Input_peak_673	3' UTR	chr1	44654237	44660295	6059	-	79639	uc010ola.1	9653	ENSG00000126106	TMEM53	transmembrane protein 53
chr1	44723981	44724407	427	*	428	44724202	9.72	6.28994	4.90768	3.36586	TBX2_Input_peak_674	Promoter (2-3kb)	chr1	44721786	44721901	116	-	26828	uc031tzg.1	-2080	ENSG00000199377	RNU5F-1	RNA, U5F small nuclear 1
chr1	44775614	44776101	488	*	489	44775916	19.98	7.99138	4.19629	4.6834	TBX2_Input_peak_675	Promoter (<=1kb)	chr1	44775865	44775938	74	+	26811	uc001cmj.1	0	ENSG00000264294	SNORD55	small nucleolar RNA, C/D box 55
chr1	44805450	44805982	533	*	534	44805690	16.2	11.6572	6.56838	7.70796	TBX2_Input_peak_676	Promoter (1-2kb)	chr1	44805914	44807285	1372	-	343521	uc001cmp.3	1303	ENSG00000188396	TCTEX1D4	Tctex1 domain containing 4
chr1	44813183	44813965	783	*	784	44813654	14.58	8.41215	5.19368	5.02195	TBX2_Input_peak_677	3' UTR	chr1	44808482	44813499	5018	+	149478	uc010old.1	4701	ENSG00000222009	BTBD19	BTB (POZ) domain containing 19
chr1	44826440	44827488	1049	*	1050	44826638	11.34	8.27125	5.64933	4.91495	TBX2_Input_peak_678	Exon (uc021omv.1/8643, exon 15 of 23)	chr1	44819844	44842944	23101	-	8643	uc021omv.1	15456	ENSG00000117425	PTCH2	patched 2
chr1	44829042	44829522	481	*	482	44829215	13.5	12.1634	7.7698	8.16503	TBX2_Input_peak_679	Exon (uc021omv.1/8643, exon 9 of 23)	chr1	44819844	44842944	23101	-	8643	uc021omv.1	13422	ENSG00000117425	PTCH2	patched 2
chr1	44842884	44843294	411	*	412	44843103	15.12	5.31046	3.22422	2.62336	TBX2_Input_peak_680	Promoter (<=1kb)	chr1	44819844	44842944	23101	-	8643	uc021omv.1	0	ENSG00000117425	PTCH2	patched 2
chr1	45010345	45010824	480	*	481	45010633	16.2	13.7861	7.87428	9.59873	TBX2_Input_peak_681	Promoter (<=1kb)	chr1	45002548	45011355	8808	-	79654	uc009vxk.3	531	ENSG00000126107	HECTD3	HECT domain containing E3 ubiquitin protein ligase 3
chr1	45303759	45304292	534	*	535	45304114	15.12	9.31879	5.37369	5.72686	TBX2_Input_peak_682	Promoter (<=1kb)	chr1	45303910	45305619	1710	+	400752	uc010olk.2	0	ENSG00000281912	LINC01144	long intergenic non-protein coding RNA 1144
chr1	45326787	45327540	754	*	755	45327357	15.12	7.38069	4.28322	4.228	TBX2_Input_peak_683	Promoter (<=1kb)	chr1	45326873	45328674	1802	+	84842	uc001cne.3	0	ENSG00000186603	HPDL	4-hydroxyphenylpyruvate dioxygenase-like
chr1	45490695	45491132	438	*	439	45490802	12.42	6.6833	4.47363	3.65861	TBX2_Input_peak_684	Promoter (<=1kb)	chr1	45343883	45491168	147286	-	10420	uc001cns.1	36	ENSG00000070759	TESK2	testis-specific kinase 2
chr1	45521439	45522105	667	*	668	45521752	15.66	5.31046	3.33222	2.62336	TBX2_Input_peak_685	Promoter (<=1kb)	chr1	45511035	45521938	10904	-	5052	uc001coa.3	0	ENSG00000117450	PRDX1	peroxiredoxin 1
chr1	45584210	45584794	585	*	586	45584421	11.34	5.86499	4.1136	3.05352	TBX2_Input_peak_686	Promoter (<=1kb)	chr1	45583988	45614181	30194	+	4678	uc010olq.2	222	ENSG00000132780	NASP	nuclear autoantigenic sperm protein (histone-binding)
chr1	46450402	46450821	420	*	421	46450603	9.72	7.52383	5.74428	4.30459	TBX2_Input_peak_687	Distal Intergenic	chr1	46433827	46445702	11876	+	729041	uc021ona.1	16575	NA	FAAHP1	fatty acid amide hydrolase pseudogene 1
chr1	46485659	46486132	474	*	475	46485975	11.34	5.86499	4.1136	3.05352	TBX2_Input_peak_688	Distal Intergenic	chr1	46506996	46514214	7219	+	127343	uc001cpw.3	-20864	ENSG00000197587	DMBX1	diencephalon/mesencephalon homeobox 1
chr1	46490379	46490937	559	*	560	46490530	12.42	4.79185	3.35522	2.2224	TBX2_Input_peak_689	Distal Intergenic	chr1	46506996	46514214	7219	+	127343	uc001cpw.3	-16059	ENSG00000197587	DMBX1	diencephalon/mesencephalon homeobox 1
chr1	46512098	46512528	431	*	432	46512277	12.96	10.4795	7.16835	6.68776	TBX2_Input_peak_690	3' UTR	chr1	46506996	46514214	7219	+	127343	uc001cpw.3	5102	ENSG00000197587	DMBX1	diencephalon/mesencephalon homeobox 1
chr1	46543853	46544258	406	*	407	46543969	13.5	5.46828	3.62524	2.71512	TBX2_Input_peak_691	Intron (uc021onb.1/100507423, intron 3 of 7)	chr1	46538696	46570255	31560	+	100507423	uc021onb.1	5157	ENSG00000269956	MKNK1-AS1	MKNK1 antisense RNA 1
chr1	47439423	47439834	412	*	413	47439567	12.96	6.6833	4.65364	3.65861	TBX2_Input_peak_692	3' UTR	chr1	47436017	47440691	4675	+	2306	uc001crm.3	3406	ENSG00000186564	FOXD2	forkhead box D2
chr1	47593179	47593751	573	*	574	47593334	11.34	9.08008	6.17041	5.54587	TBX2_Input_peak_693	Distal Intergenic	chr1	47436017	47440691	4675	+	2306	uc001crm.3	157162	ENSG00000186564	FOXD2	forkhead box D2
chr1	47708610	47709066	457	*	458	47708735	16.74	4.70182	2.95687	2.14876	TBX2_Input_peak_694	Distal Intergenic	chr1	47436017	47440691	4675	+	2306	uc001crm.3	272593	ENSG00000186564	FOXD2	forkhead box D2
chr1	47984043	47984478	436	*	437	47984400	14.04	8.41215	5.01367	5.02195	TBX2_Input_peak_695	Intron (uc021ong.1/388630, intron 5 of 6)	chr1	47760528	47996890	236363	-	388630	uc021ong.1	12412	ENSG00000269113	TRABD2B	TraB domain containing 2B
chr1	50047959	50048519	561	*	562	50048433	15.12	5.31046	3.22422	2.62336	TBX2_Input_peak_696	Promoter (<=1kb)	chr1	50048014	50201868	153855	+	1996	uc001cry.3	0	ENSG00000162374	ELAVL4	ELAV like neuron-specific RNA binding protein 4
chr1	50422728	50423511	784	*	785	50423276	14.58	4.70046	3.11621	2.14819	TBX2_Input_peak_697	Promoter (<=1kb)	chr1	50417551	50423447	5897	-	63950	uc010onb.2	0	ENSG00000142700	DMRTA2	DMRT-like family A2
chr1	50846177	50846622	446	*	447	50846435	14.04	13.4034	8.05916	9.25945	TBX2_Input_peak_698	Intron (uc009vyw.1/11124, intron 14 of 15)	chr1	50441263	50959853	518591	-	11124	uc009vyw.1	113231	ENSG00000185104	FAF1	Fas (TNFRSF6) associated factor 1
chr1	51729513	51730165	653	*	654	51729965	14.04	6.17368	3.76025	3.27613	TBX2_Input_peak_699	Promoter (<=1kb)	chr1	51729814	51789219	59406	+	114883	uc001csy.3	0	ENSG00000117859	OSBPL9	oxysterol binding protein-like 9
chr1	52181757	52182235	479	*	480	52181777	10.26	3.83396	2.99187	1.45537	TBX2_Input_peak_700	Intron (uc001ctn.4/9372, intron 1 of 4)	chr1	52142094	52264047	121954	+	9372	uc001ctn.4	39663	ENSG00000157077	ZFYVE9	zinc finger, FYVE domain containing 9
chr1	52843140	52843610	471	*	472	52843406	12.96	6.6833	4.65364	3.65861	TBX2_Input_peak_701	Promoter (<=1kb)	chr1	52842511	52894575	52065	+	440590	uc001cuk.2	629	ENSG00000203995	ZYG11A	zyg-11 family member A, cell cycle regulator
chr1	52870049	52870942	894	*	895	52870483	9.72	7.16632	5.50462	4.04786	TBX2_Input_peak_702	Exon (uc031uas.1/uc031uas.1, exon 1 of 1)	chr1	52842511	52894575	52065	+	440590	uc001cuk.2	27538	ENSG00000203995	ZYG11A	zyg-11 family member A, cell cycle regulator
chr1	52926461	52927981	1521	*	1522	52927310	10.26	5.08049	3.75358	2.44403	TBX2_Input_peak_703	Promoter (<=1kb)	chr1	52895910	52927179	31270	-	55268	uc010onk.2	0	ENSG00000121310	ECHDC2	enoyl CoA hydratase domain containing 2
chr1	53069746	53070144	399	*	400	53069885	19.44	6.46191	3.4069	3.48668	TBX2_Input_peak_704	Exon (uc001cuv.3/127435, exon 2 of 11)	chr1	53062052	53085502	23451	+	127435	uc001cuv.3	7694	ENSG00000174348	PODN	podocan
chr1	53077184	53077777	594	*	595	53077413	19.44	7.99138	4.08828	4.6834	TBX2_Input_peak_705	Exon (uc001cuv.3/127435, exon 6 of 11)	chr1	53087179	53090982	3804	-	6512	uc001cux.4	13205	ENSG00000162383	SLC1A7	solute carrier family 1 (glutamate transporter), member 7
chr1	53078298	53078964	667	*	668	53078541	15.66	12.6274	7.62706	8.55931	TBX2_Input_peak_706	Exon (uc001cuv.3/127435, exon 8 of 11)	chr1	53087179	53090982	3804	-	6512	uc001cux.4	12018	ENSG00000162383	SLC1A7	solute carrier family 1 (glutamate transporter), member 7
chr1	53438438	53439666	1229	*	1230	53439293	14.04	6.17368	3.76025	3.27613	TBX2_Input_peak_707	Promoter (<=1kb)	chr1	53438370	53440020	1651	-	163742	uc009vzj.4	354	ENSG00000236253	SLC25A3P1	solute carrier family 25 (mitochondrial carrier; phosphate carrier), member 3 pseudogene 1
chr1	53460001	53461865	1865	*	1866	53460836	15.12	9.31879	5.37369	5.72686	TBX2_Input_peak_708	Promoter (<=1kb)	chr1	53459399	53467485	8087	+	63948	uc001cvq.1	602	ENSG00000143006	DMRTB1	DMRT-like family B with proline-rich C-terminal, 1
chr1	53509340	53510053	714	*	715	53509704	11.34	6.01226	4.20522	3.1508	TBX2_Input_peak_709	Exon (uc001cvr.1/148979, exon 8 of 10)	chr1	53459399	53467485	8087	+	63948	uc001cvq.1	49941	ENSG00000143006	DMRTB1	DMRT-like family B with proline-rich C-terminal, 1
chr1	53524632	53525160	529	*	530	53524719	14.58	6.17368	3.89526	3.27613	TBX2_Input_peak_710	Exon (uc001cvr.1/148979, exon 5 of 10)	chr1	53459399	53467485	8087	+	63948	uc001cvq.1	65233	ENSG00000143006	DMRTB1	DMRT-like family B with proline-rich C-terminal, 1
chr1	53526448	53527010	563	*	564	53526958	10.8	7.99793	5.90039	4.6834	TBX2_Input_peak_711	Intron (uc001cvr.1/148979, intron 6 of 9)	chr1	53459399	53467485	8087	+	63948	uc001cvq.1	67049	ENSG00000143006	DMRTB1	DMRT-like family B with proline-rich C-terminal, 1
chr1	53594031	53595076	1046	*	1047	53594768	14.58	8.48653	5.23887	5.08209	TBX2_Input_peak_712	5' UTR	chr1	53459399	53467485	8087	+	63948	uc001cvq.1	134632	ENSG00000143006	DMRTB1	DMRT-like family B with proline-rich C-terminal, 1
chr1	53992668	53993222	555	*	556	53992900	13.5	9.07992	5.79961	5.54587	TBX2_Input_peak_713	Distal Intergenic	chr1	54007298	54018186	10889	-	388633	uc001cwm.2	24964	ENSG00000203985	LDLRAD1	low density lipoprotein receptor class A domain containing 1
chr1	54014189	54014591	403	*	404	54014367	11.88	9.08008	6.44042	5.54587	TBX2_Input_peak_714	Exon (uc001cwm.2/388633, exon 3 of 6)	chr1	54007298	54018186	10889	-	388633	uc001cwm.2	3595	ENSG00000203985	LDLRAD1	low density lipoprotein receptor class A domain containing 1
chr1	54228457	54229132	676	*	677	54228735	16.74	14.9606	8.8706	10.6909	TBX2_Input_peak_715	Exon (uc001cxe.4/23648, exon 15 of 18)	chr1	54236443	54239063	2621	+	619518	uc031ubf.1	-7311	ENSG00000198711	SSBP3-AS1	SSBP3 antisense RNA 1
chr1	54356338	54356857	520	*	521	54356493	15.12	13.7287	8.06054	9.55311	TBX2_Input_peak_716	Intron (uc001cxe.4/23648, intron 14 of 17)	chr1	54225431	54406395	180965	-	23648	uc001cxe.4	49538	ENSG00000157216	SSBP3	single stranded DNA binding protein 3
chr1	54805877	54806353	477	*	478	54806072	12.96	10.1966	6.98046	6.44986	TBX2_Input_peak_717	Promoter (<=1kb)	chr1	54806063	54842264	36202	+	163747	uc001cya.4	0	ENSG00000162398	LEXM	lymphocyte expansion molecule
chr1	54986118	54986521	404	*	405	54986267	11.88	9.76177	6.89326	6.09018	TBX2_Input_peak_718	Exon (uc001cyd.3/199964, exon 2 of 3)	chr1	54980792	54992293	11502	+	199964	uc001cyd.3	5326	ENSG00000143001	TMEM61	transmembrane protein 61
chr1	55040339	55040911	573	*	574	55040362	10.26	4.41623	3.34251	1.92378	TBX2_Input_peak_719	Promoter (<=1kb)	chr1	55040222	55064853	24632	+	255738	uc010oom.2	117	ENSG00000169174	PCSK9	proprotein convertase subtilisin/kexin type 9
chr1	56578941	56579571	631	*	632	56579228	15.66	14.6713	8.92724	10.4241	TBX2_Input_peak_720	Promoter (<=1kb)	chr1	56494747	56579584	84838	-	8613	uc001cyj.2	13	ENSG00000162407	PPAP2B	phosphatidic acid phosphatase type 2B
chr1	58249663	58250237	575	*	576	58250233	12.42	5.16117	3.56581	2.501	TBX2_Input_peak_721	Promoter (<=1kb)	chr1	56997906	58250539	1252634	-	1600	uc001cys.1	302	ENSG00000173406	DAB1	Dab, reelin signal transducer, homolog 1 (Drosophila)
chr1	58781766	58783885	2120	*	2121	58782467	32.4	23.5327	8.87468	18.9645	TBX2_Input_peak_722	Promoter (<=1kb)	chr1	58780791	58784113	3323	-	3725	uc001cze.3	228	ENSG00000177606	JUN	jun proto-oncogene
chr1	60073463	60074067	605	*	606	60073772	17.28	11.2084	6.09375	7.31207	TBX2_Input_peak_723	Promoter (<=1kb)	chr1	59989152	60073770	84619	-	127795	uc001czs.2	0	ENSG00000162598	C1orf87	chromosome 1 open reading frame 87
chr1	61042781	61043623	843	*	844	61043130	14.58	8.41215	5.19368	5.02195	TBX2_Input_peak_724	Distal Intergenic	chr1	61077274	61462788	385515	+	4774	uc001czy.3	-33651	ENSG00000162599	NFIA	nuclear factor I/A
chr1	62194764	62195298	535	*	536	62195133	12.42	9.67257	6.37418	6.05276	TBX2_Input_peak_725	Promoter (<=1kb)	chr1	62194802	62212328	17527	+	54596	uc001dae.5	0	ENSG00000240563	L1TD1	LINE-1 type transposase domain containing 1
chr1	63316753	63317377	625	*	626	63317111	11.34	6.92896	4.78456	3.8544	TBX2_Input_peak_726	Promoter (<=1kb)	chr1	63159083	63317230	158148	-	199899	uc001daw.2	0	NA	LINC00466	long intergenic non-protein coding RNA 466
chr1	63329882	63330312	431	*	432	63330041	12.42	6.6833	4.47363	3.65861	TBX2_Input_peak_727	Promoter (2-3kb)	chr1	63326925	63326984	60	-	102464823	uc031ucw.1	-2898	ENSG00000275836	MIR6068	microRNA 6068
chr1	64505341	64505895	555	*	556	64505485	11.34	9.77461	6.61236	6.09018	TBX2_Input_peak_728	Promoter (<=1kb)	chr1	64505914	64693058	187145	+	57685	uc001dbp.1	-19	ENSG00000158966	CACHD1	cache domain containing 1
chr1	65265745	65266157	413	*	414	65265935	10.26	8.63056	6.03364	5.16558	TBX2_Input_peak_729	Promoter (1-2kb)	chr1	65264694	65415869	151176	+	9829	uc001dcd.2	1051	ENSG00000116675	DNAJC6	DnaJ (Hsp40) homolog, subfamily C, member 6
chr1	65798085	65798488	404	*	405	65798404	8.64	5.94877	4.82031	3.09132	TBX2_Input_peak_730	Intron (uc001dcn.3/5142, intron 1 of 16)	chr1	65793173	66374579	581407	+	5142	uc001dco.3	4912	ENSG00000184588	PDE4B	phosphodiesterase 4B, cAMP-specific
chr1	66924973	66925466	494	*	495	66925327	12.96	4.79185	3.49023	2.2224	TBX2_Input_peak_731	Promoter (<=1kb)	chr1	66924895	66948240	23346	+	57708	uc001dda.5	78	ENSG00000198160	MIER1	mesoderm induction early response 1, transcriptional regulator
chr1	67685249	67686677	1429	*	1430	67686235	25.38	10.5157	4.39697	6.72133	TBX2_Input_peak_732	Promoter (<=1kb)	chr1	67685177	67688338	3162	+	1647	uc001ddz.2	72	ENSG00000116717	GADD45A	growth arrest and DNA-damage-inducible, alpha
chr1	68163076	68163510	435	*	436	68163401	15.66	9.31879	5.55371	5.72686	TBX2_Input_peak_733	Intron (uc001deb.2/100289178, intron 9 of 9)	chr1	68183518	68183610	93	-	100302279	uc021oos.1	20100	ENSG00000221203	MIR1262	microRNA 1262
chr1	71046920	71047509	590	*	591	71047015	11.34	5.86499	4.1136	3.05352	TBX2_Input_peak_734	Promoter (<=1kb)	chr1	70852353	71047808	195456	-	5733	uc001dfg.1	299	ENSG00000050628	PTGER3	prostaglandin E receptor 3 (subtype EP3)
chr1	74247915	74248524	610	*	611	74248017	14.04	9.78058	5.83143	6.09018	TBX2_Input_peak_735	Intron (uc001dgc.2/100526835, intron 4 of 18)	chr1	74235387	74544432	309046	+	51086	uc001dgf.2	12528	ENSG00000116783	TNNI3K	TNNI3 interacting kinase
chr1	74465176	74465759	584	*	585	74465396	14.04	8.41215	5.01367	5.02195	TBX2_Input_peak_736	Intron (uc001dge.3/100526835, intron 23 of 26)	chr1	74589327	74634854	45528	-	127254	uc001dgi.4	169095	ENSG00000178965	ERICH3	glutamate-rich 3
chr1	75130415	75131193	779	*	780	75131021	9.72	7.52383	5.74428	4.30459	TBX2_Input_peak_737	Promoter (<=1kb)	chr1	75130226	75143962	13737	+	431707	uc021oou.1	189	ENSG00000162624	LHX8	LIM homeobox 8
chr1	75135042	75135435	394	*	395	75135135	8.64	5.85664	4.75717	3.05352	TBX2_Input_peak_738	Promoter (<=1kb)	chr1	75134882	75161533	26652	+	431707	uc001dgq.3	160	ENSG00000162624	LHX8	LIM homeobox 8
chr1	76868243	76868903	661	*	662	76868291	19.98	6.46191	3.49691	3.48668	TBX2_Input_peak_739	Promoter (<=1kb)	chr1	76868497	77064052	195556	+	81849	uc009wbw.3	0	ENSG00000117069	ST6GALNAC5	ST6 (alpha-N-acetyl-neuraminyl-2,3-beta-galactosyl-1,3)-N-acetylgalactosaminide alpha-2,6-sialyltransferase 5
chr1	77044155	77044576	422	*	423	77044322	10.26	7.71858	5.45043	4.46573	TBX2_Input_peak_740	Exon (uc001dhi.3/81849, exon 3 of 5)	chr1	77060143	77060202	60	+	102466995	uc031uef.1	-15567	ENSG00000276081	MIR7156	microRNA 7156
chr1	77870048	77870726	679	*	680	77870402	22.14	14.7816	6.86908	10.5293	TBX2_Input_peak_741	Intron (uc001dhx.4/374986, intron 14 of 15)	chr1	77888515	77942208	53694	+	91624	uc001dia.3	-17789	ENSG00000162614	NEXN	nexilin (F actin binding protein)
chr1	79006474	79006912	439	*	440	79006737	11.88	9.08008	6.44042	5.54587	TBX2_Input_peak_742	Promoter (<=1kb)	chr1	78889764	79006810	117047	-	64123	uc001diq.4	0	ENSG00000162618	ADGRL4	adhesion G protein-coupled receptor L4
chr1	79561532	79561969	438	*	439	79561792	15.12	5.31046	3.22422	2.62336	TBX2_Input_peak_743	Distal Intergenic	chr1	78889764	79006810	117047	-	64123	uc001diq.4	-554722	ENSG00000162618	ADGRL4	adhesion G protein-coupled receptor L4
chr1	80921489	80921933	445	*	446	80921687	12.96	9.3147	6.39098	5.72686	TBX2_Input_peak_744	Distal Intergenic	chr1	81306160	81992423	686264	+	23266	uc001dis.3	-384227	ENSG00000117114	ADGRL2	adhesion G protein-coupled receptor L2
chr1	82547289	82547687	399	*	400	82547469	11.34	9.77461	6.61236	6.09018	TBX2_Input_peak_745	Distal Intergenic	chr1	82973883	82986208	12326	-	101927498	uc001dix.4	438521	ENSG00000236268	LINC01361	long intergenic non-protein coding RNA 1361
chr1	82776901	82777333	433	*	434	82777043	11.88	9.08008	6.44042	5.54587	TBX2_Input_peak_746	Distal Intergenic	chr1	82973883	82986208	12326	-	101927498	uc001dix.4	208875	ENSG00000236268	LINC01361	long intergenic non-protein coding RNA 1361
chr1	83998904	83999461	558	*	559	83999142	14.04	8.41215	5.01367	5.02195	TBX2_Input_peak_747	Promoter (<=1kb)	chr1	83869374	83999150	129777	-	79739	uc001djc.3	0	ENSG00000137941	TTLL7	tubulin tyrosine ligase-like family member 7
chr1	85580650	85581709	1060	*	1061	85581383	55.62	33.833	8.08914	29.0594	TBX2_Input_peak_748	Promoter (<=1kb)	chr1	85580761	85583965	3205	+	3491	uc001dle.3	0	ENSG00000142871	CYR61	cysteine-rich, angiogenic inducer, 61
chr1	86110470	86110942	473	*	474	86110763	12.96	7.84859	5.41268	4.57774	TBX2_Input_peak_749	Intron (uc001dlj.3/255631, intron 55 of 59)	chr1	85729233	86156471	427239	-	255631	uc001dlj.3	45529	ENSG00000171502	COL24A1	collagen, type XXIV, alpha 1
chr1	86552369	86553622	1254	*	1255	86553023	13.5	5.46828	3.62524	2.71512	TBX2_Input_peak_750	Intron (uc009wcs.3/22802, intron 1 of 13)	chr1	86547076	86580749	33674	+	22802	uc009wcs.3	5293	ENSG00000016602	CLCA4	chloride channel accessory 4
chr1	87131992	87132583	592	*	593	87132190	9.72	5.19465	4.15644	2.52176	TBX2_Input_peak_751	Promoter (<=1kb)	chr1	87131926	87136671	4746	+	339524	uc001dmg.5	66	ENSG00000267272	LINC01140	long intergenic non-protein coding RNA 1140
chr1	87331931	87332343	413	*	414	87332070	15.12	8.29198	4.78519	4.93007	TBX2_Input_peak_752	Promoter (<=1kb)	chr1	87331668	87348923	17256	+	8543	uc001dmj.4	263	ENSG00000143013	LMO4	LIM domain only 4
chr1	87529088	87529545	458	*	459	87529299	18.36	12.1886	6.45377	8.1825	TBX2_Input_peak_753	Distal Intergenic	chr1	87353526	87371655	18130	-	100505768	uc001dmk.4	-157433	ENSG00000227290	LINC01364	long intergenic non-protein coding RNA 1364
chr1	87635964	87636852	889	*	890	87636294	15.66	9.31879	5.55371	5.72686	TBX2_Input_peak_754	Exon (uc031ugg.1/uc031ugg.1, exon 1 of 1)	chr1	87353526	87371655	18130	-	100505768	uc001dmk.4	-264309	ENSG00000227290	LINC01364	long intergenic non-protein coding RNA 1364
chr1	88683964	88684962	999	*	1000	88684418	14.04	8.41215	5.01367	5.02195	TBX2_Input_peak_755	Promoter (<=1kb)	chr1	88684239	88806176	121938	+	5586	uc031ugj.1	0	ENSG00000065243	PKN2	protein kinase N2
chr1	88770515	88770960	446	*	447	88770734	11.88	9.77461	6.90172	6.09018	TBX2_Input_peak_756	Intron (uc031ugj.1/5586, intron 4 of 10)	chr1	88781039	88836255	55217	+	5586	uc010osr.2	-10079	ENSG00000065243	PKN2	protein kinase N2
chr1	89302781	89303408	628	*	629	89302903	16.2	5.94584	3.44023	3.09132	TBX2_Input_peak_757	Distal Intergenic	chr1	89289258	89290362	1105	-	729930	uc031pna.1	-12419	NA	LOC729930	chromosome 11 open reading frame 74 pseudogene
chr1	89508508	89508980	473	*	474	89508794	10.8	5.08049	3.93359	2.44403	TBX2_Input_peak_758	Distal Intergenic	chr1	89524838	89597861	73024	+	23507	uc001dnh.3	-15858	ENSG00000197147	LRRC8B	leucine rich repeat containing 8 family, member B
chr1	89525073	89525555	483	*	484	89525275	9.72	7.51326	5.73724	4.30459	TBX2_Input_peak_759	Promoter (<=1kb)	chr1	89524838	89597861	73024	+	23507	uc001dnh.3	235	ENSG00000197147	LRRC8B	leucine rich repeat containing 8 family, member B
chr1	90706604	90707416	813	*	814	90706995	17.28	16.6166	9.38664	12.2586	TBX2_Input_peak_760	Distal Intergenic	chr1	90712022	90717237	5216	-	343472	uc001dns.3	9821	ENSG00000143032	BARHL2	BarH-like homeobox 2
chr1	90718531	90718981	451	*	452	90718802	11.88	5.86499	4.29362	3.05352	TBX2_Input_peak_761	Promoter (1-2kb)	chr1	90712022	90717237	5216	-	343472	uc001dns.3	-1294	ENSG00000143032	BARHL2	BarH-like homeobox 2
chr1	90726755	90727242	488	*	489	90726953	13.5	7.53305	4.83366	4.30459	TBX2_Input_peak_762	Distal Intergenic	chr1	90712022	90717237	5216	-	343472	uc001dns.3	-9518	ENSG00000143032	BARHL2	BarH-like homeobox 2
chr1	90835451	90836341	891	*	892	90835603	13.5	4.65958	3.18463	2.11663	TBX2_Input_peak_763	Exon (uc001dnt.1/uc001dnt.1, exon 1 of 2)	chr1	90712022	90717237	5216	-	343472	uc001dns.3	-118214	ENSG00000143032	BARHL2	BarH-like homeobox 2
chr1	91288879	91289847	969	*	970	91289635	10.26	7.99793	5.63037	4.6834	TBX2_Input_peak_764	Intron (uc009wdb.3/164045, intron 8 of 20)	chr1	91262186	91347476	85291	-	164045	uc001dob.5	57629	ENSG00000162669	HFM1	HFM1, ATP-dependent DNA helicase homolog
chr1	91546084	91546522	439	*	440	91546433	12.96	9.3147	6.39098	5.72686	TBX2_Input_peak_765	Distal Intergenic	chr1	91514819	91525764	10946	+	8317	uc009wdd.3	31265	ENSG00000097046	CDC7	cell division cycle 7
chr1	91885278	91885701	424	*	425	91885517	12.42	9.3147	6.14376	5.72686	TBX2_Input_peak_766	Promoter (<=1kb)	chr1	91680343	91886279	205937	-	7049	uc001doh.3	578	ENSG00000069702	TGFBR3	transforming growth factor, beta receptor III
chr1	93448049	93448704	656	*	657	93448269	13.5	5.46828	3.62524	2.71512	TBX2_Input_peak_767	Promoter (<=1kb)	chr1	93448131	93554661	106531	+	54874	uc001dpv.3	0	ENSG00000137942	FNBP1L	formin binding protein 1-like
chr1	93847182	93848124	943	*	944	93847453	45.9	21.8364	5.86291	17.3098	TBX2_Input_peak_768	Promoter (<=1kb)	chr1	93561786	93847150	285365	-	8412	uc001dqb.4	-32	ENSG00000137936	BCAR3	breast cancer anti-estrogen resistance 3
chr1	94541174	94541730	557	*	558	94541433	27	24.5887	10.8564	19.9953	TBX2_Input_peak_769	Promoter (<=1kb)	chr1	94529176	94541066	11891	-	2152	uc001dqp.2	-108	ENSG00000117525	F3	coagulation factor III (thromboplastin, tissue factor)
chr1	95669590	95670099	510	*	511	95669946	17.82	5.26629	3.13688	2.5879	TBX2_Input_peak_770	Distal Intergenic	chr1	95510340	95515464	5125	+	100996635	uc001drl.3	159250	ENSG00000228971	LOC100996635	uncharacterized LOC100996635
chr1	95752647	95753722	1076	*	1077	95753444	13.5	7.53305	4.83366	4.30459	TBX2_Input_peak_771	Distal Intergenic	chr1	95510340	95515464	5125	+	100996635	uc001drl.3	242307	ENSG00000228971	LOC100996635	uncharacterized LOC100996635
chr1	96268561	96268956	396	*	397	96268670	11.34	9.77461	6.61236	6.09018	TBX2_Input_peak_772	Distal Intergenic	chr1	96721619	96773962	52344	+	58155	uc001drm.2	-452663	ENSG00000117569	PTBP2	polypyrimidine tract binding protein 2
chr1	98294645	98295044	400	*	401	98294817	14.04	6.17368	3.76025	3.27613	TBX2_Input_peak_773	Distal Intergenic	chr1	98210711	98272658	61948	+	729987	uc031pnf.1	83934	ENSG00000226053	LOC729987	uncharacterized LOC729987
chr1	99146187	99146615	429	*	430	99146338	12.96	6.6833	4.65364	3.65861	TBX2_Input_peak_774	Intron (uc001dsd.1/100129620, intron 2 of 2)	chr1	99264292	99309582	45291	+	9890	uc001dse.3	-117677	ENSG00000117600	LPPR4	lipid phosphate phosphatase-related protein type 4
chr1	99507807	99509039	1233	*	1234	99508066	14.58	4.70046	3.11621	2.14819	TBX2_Input_peak_775	Distal Intergenic	chr1	99645875	99694541	48667	+	54873	uc001dsg.3	-136836	ENSG00000099260	PALMD	palmdelphin
chr1	99849943	99850422	480	*	481	99850223	11.34	5.86499	4.1136	3.05352	TBX2_Input_peak_776	Promoter (<=1kb)	chr1	99850084	99924023	73940	+	178	uc001dsi.1	0	ENSG00000162688	AGL	amylo-alpha-1, 6-glucosidase, 4-alpha-glucanotransferase
chr1	99856831	99857448	618	*	619	99857063	11.88	5.86499	4.29362	3.05352	TBX2_Input_peak_777	Intron (uc001dsi.1/178, intron 2 of 33)	chr1	99861210	99924023	62814	+	178	uc001dsn.1	-3762	ENSG00000162688	AGL	amylo-alpha-1, 6-glucosidase, 4-alpha-glucanotransferase
chr1	101996905	101997347	443	*	444	101996981	11.88	5.86499	4.29362	3.05352	TBX2_Input_peak_778	Promoter (<=1kb)	chr1	101802567	101997234	194668	-	118427	uc001dug.3	0	ENSG00000118733	OLFM3	olfactomedin 3
chr1	102234671	102235302	632	*	633	102234920	16.2	15.9654	9.21659	11.6403	TBX2_Input_peak_779	Distal Intergenic	chr1	101802567	101997234	194668	-	118427	uc001dug.3	-237437	ENSG00000118733	OLFM3	olfactomedin 3
chr1	102659860	102660494	635	*	636	102660122	12.42	10.953	7.19108	7.08039	TBX2_Input_peak_780	Distal Intergenic	chr1	102876467	103031244	154778	-	1301	uc001duk.3	370750	ENSG00000060718	COL11A1	collagen, type XI, alpha 1
chr1	103179078	103179478	401	*	402	103179264	12.42	10.1966	6.71044	6.44986	TBX2_Input_peak_781	Exon (uc031ujo.1/uc031ujo.1, exon 1 of 1)	chr1	102876467	103108496	232030	-	1301	uc001dul.3	-70582	ENSG00000060718	COL11A1	collagen, type XI, alpha 1
chr1	104073010	104073796	787	*	788	104073076	14.04	4.70046	3.0082	2.14819	TBX2_Input_peak_782	Promoter (<=1kb)	chr1	104073023	104077071	4049	+	100129138	uc021oqw.1	0	ENSG00000215869	LOC100129138	THAP domain containing, apoptosis associated protein 3 pseudogene
chr1	105631166	105631608	443	*	444	105631338	10.26	8.63056	6.03364	5.16558	TBX2_Input_peak_783	Distal Intergenic	chr1	107056645	107059296	2652	+	55170	uc010ous.3	-1425037	ENSG00000198890	PRMT6	protein arginine methyltransferase 6
chr1	107139997	107140482	486	*	487	107140258	13.5	7.53305	4.83366	4.30459	TBX2_Input_peak_784	Promoter (<=1kb)	chr1	107140007	107481853	341847	+	22854	uc001dvc.4	0	ENSG00000162631	NTNG1	netrin G1
chr1	108640911	108641337	427	*	428	108640991	9.18	4.33257	3.39355	1.86829	TBX2_Input_peak_785	Downstream (1-2kb)	chr1	108648288	108661122	12835	-	113802	uc001dvt.4	19785	ENSG00000162639	HENMT1	HEN1 methyltransferase homolog 1 (Arabidopsis)
chr1	108667360	108668001	642	*	643	108667534	14.58	12.5229	7.79052	8.47423	TBX2_Input_peak_786	Distal Intergenic	chr1	108648288	108661526	13239	-	113802	uc001dvu.4	-5834	ENSG00000162639	HENMT1	HEN1 methyltransferase homolog 1 (Arabidopsis)
chr1	109250256	109250734	479	*	480	109250587	9.72	6.95302	5.36035	3.8544	TBX2_Input_peak_787	Promoter (<=1kb)	chr1	109250019	109275756	25738	+	1952	uc001dxa.4	237	ENSG00000143126	CELSR2	cadherin, EGF LAG seven-pass G-type receptor 2
chr1	109264064	109264578	515	*	516	109264316	15.66	8.70738	5.18873	5.23729	TBX2_Input_peak_788	Exon (uc001dxa.4/1952, exon 10 of 34)	chr1	109250019	109275756	25738	+	1952	uc001dxa.4	14045	ENSG00000143126	CELSR2	cadherin, EGF LAG seven-pass G-type receptor 2
chr1	109270936	109271382	447	*	448	109271037	10.26	4.54729	3.42273	2.01451	TBX2_Input_peak_789	Exon (uc001dxa.4/1952, exon 25 of 34)	chr1	109279554	109282419	2866	-	84722	uc001dxb.3	11037	ENSG00000134222	PSRC1	proline/serine-rich coiled-coil 1
chr1	109467037	109467517	481	*	482	109467186	11.88	6.92896	4.99393	3.8544	TBX2_Input_peak_790	Promoter (<=1kb)	chr1	109466478	109478682	12205	+	284612	uc001dxo.2	559	ENSG00000143028	SYPL2	synaptophysin-like 2
chr1	109548457	109548980	524	*	525	109548753	14.58	12.5229	7.79052	8.47423	TBX2_Input_peak_791	Promoter (<=1kb)	chr1	109548564	109595832	47269	+	2773	uc001dxz.3	0	ENSG00000065135	GNAI3	guanine nucleotide binding protein (G protein), alpha inhibiting activity polypeptide 3
chr1	109625182	109625788	607	*	608	109625381	12.96	8.82406	6.06227	5.33985	TBX2_Input_peak_792	Promoter (<=1kb)	chr1	109625427	109632055	6629	+	271	uc001dyd.1	0	ENSG00000116337	AMPD2	adenosine monophosphate deaminase 2
chr1	110025775	110026236	462	*	463	110026212	10.26	4.41623	3.34251	1.92378	TBX2_Input_peak_793	Downstream (2-3kb)	chr1	110031577	110054802	23226	+	85369	uc001dyz.1	-5341	ENSG00000143093	STRIP1	striatin interacting protein 1
chr1	110068002	110068420	419	*	420	110068184	11.88	4.14638	3.22021	1.72232	TBX2_Input_peak_794	Promoter (2-3kb)	chr1	110060375	110070700	10326	-	257	uc001dzb.3	2280	ENSG00000156150	ALX3	ALX homeobox 3
chr1	110069238	110069955	718	*	719	110069303	15.12	5.31046	3.22422	2.62336	TBX2_Input_peak_795	Promoter (<=1kb)	chr1	110060375	110070700	10326	-	257	uc001dzb.3	745	ENSG00000156150	ALX3	ALX homeobox 3
chr1	110083953	110084625	673	*	674	110084214	16.2	5.94584	3.44023	3.09132	TBX2_Input_peak_796	Distal Intergenic	chr1	110060375	110070700	10326	-	257	uc001dzb.3	-13253	ENSG00000156150	ALX3	ALX homeobox 3
chr1	110198025	110198571	547	*	548	110198382	10.26	8.63056	6.03364	5.16558	TBX2_Input_peak_797	3' UTR	chr1	110192506	110194944	2439	+	388662	uc001dze.1	5519	ENSG00000197106	SLC6A17	solute carrier family 6 (neutral amino acid transporter), member 17
chr1	110555271	110555761	491	*	492	110555499	14.58	12.5229	7.79052	8.47423	TBX2_Input_peak_798	Distal Intergenic	chr1	110517217	110519175	1959	-	3744	uc001dzt.1	-36096	ENSG00000143105	KCNA10	potassium channel, voltage gated shaker related subfamily A, member 10
chr1	111448653	111449270	618	*	619	111449049	14.04	12.5229	7.5205	8.47423	TBX2_Input_peak_799	Promoter (<=1kb)	chr1	111448840	111459636	10797	+	515	uc009wgf.1	0	ENSG00000116459	ATP5F1	ATP synthase, H+ transporting, mitochondrial Fo complex, subunit B1
chr1	111608344	111608912	569	*	570	111608727	9.18	7.52383	5.45492	4.30459	TBX2_Input_peak_800	Promoter (<=1kb)	chr1	111599007	111608318	9312	-	100129269	uc001ebj.2	-26	NA	LINC01160	long intergenic non-protein coding RNA 1160
chr1	111982197	111982975	779	*	780	111982679	15.12	13.7287	8.06054	9.55311	TBX2_Input_peak_801	5' UTR	chr1	111775832	111989155	213324	-	3752	uc001ebu.1	6180	ENSG00000171385	KCND3	potassium channel, voltage gated Shal related subfamily D, member 3
chr1	111990128	111990862	735	*	736	111990324	12.42	9.3147	6.14376	5.72686	TBX2_Input_peak_802	Promoter (<=1kb)	chr1	111990568	111998841	8274	+	643355	uc001ebw.4	0	NA	LOC643355	uncharacterized LOC643355
chr1	112849529	112850058	530	*	531	112849701	12.42	4.79185	3.35522	2.2224	TBX2_Input_peak_803	Promoter (<=1kb)	chr1	112820169	112850643	30475	-	100996702	uc001ecw.2	585	ENSG00000215866	LINC01356	long intergenic non-protein coding RNA 1356
chr1	112894468	112895099	632	*	633	112894870	12.42	6.6833	4.47363	3.65861	TBX2_Input_peak_804	Distal Intergenic	chr1	112923350	112924673	1324	+	246182	uc001eda.1	-28251	NA	AKR7A2P1	aldo-keto reductase family 7, member A2 pseudogene 1
chr1	112955326	112955961	636	*	637	112955812	11.34	9.77461	6.61236	6.09018	TBX2_Input_peak_805	Promoter (<=1kb)	chr1	112911848	112956063	44216	-	6566	uc001ecx.3	102	ENSG00000155380	SLC16A1	solute carrier family 16 (monocarboxylate transporter), member 1
chr1	113758880	113759709	830	*	831	113759336	13.5	12.1482	7.76027	8.16503	TBX2_Input_peak_806	Promoter (<=1kb)	chr1	113697202	113759155	61954	-	10745	uc009wgp.1	0	ENSG00000116793	PHTF1	putative homeodomain transcription factor 1
chr1	114153572	114153983	412	*	413	114153710	12.42	6.6833	4.47363	3.65861	TBX2_Input_peak_807	Promoter (<=1kb)	chr1	114089292	114153850	64559	-	148281	uc001eev.3	0	ENSG00000134207	SYT6	synaptotagmin VI
chr1	114242278	114243039	762	*	763	114242768	9.18	4.33257	3.39355	1.86829	TBX2_Input_peak_808	Distal Intergenic	chr1	114089292	114153850	64559	-	148281	uc001eev.3	-88428	ENSG00000134207	SYT6	synaptotagmin VI
chr1	114790642	114791154	513	*	514	114790770	9.72	7.33569	5.61853	4.18822	TBX2_Input_peak_809	Distal Intergenic	chr1	114769484	114780687	11204	-	80143	uc001efo.4	-9955	ENSG00000052723	SIKE1	suppressor of IKBKE 1
chr1	115359614	115360536	923	*	924	115359816	16.74	14.2632	8.42608	10.0548	TBX2_Input_peak_810	Distal Intergenic	chr1	115285916	115338236	52321	-	4803	uc001efu.1	-21378	ENSG00000134259	NGF	nerve growth factor (beta polypeptide)
chr1	116146442	116147065	624	*	625	116146794	11.88	5.86499	4.29362	3.05352	TBX2_Input_peak_811	Distal Intergenic	chr1	116111755	116135240	23486	+	126868	uc001egc.1	34687	ENSG00000173212	MAB21L3	mab-21-like 3 (C. elegans)
chr1	116167657	116168359	703	*	704	116168208	14.04	4.70046	3.0082	2.14819	TBX2_Input_peak_812	Distal Intergenic	chr1	116111755	116135240	23486	+	126868	uc001egc.1	55902	ENSG00000173212	MAB21L3	mab-21-like 3 (C. elegans)
chr1	116297783	116298361	579	*	580	116298305	19.98	7.99138	4.19629	4.6834	TBX2_Input_peak_813	Distal Intergenic	chr1	116372382	116403975	31594	+	476	uc010owv.1	-74021	ENSG00000163399	ATP1A1	ATPase, Na+/K+ transporting, alpha 1 polypeptide
chr1	118983669	118984508	840	*	841	118984281	11.88	8.95412	6.35606	5.45946	TBX2_Input_peak_814	Intron (uc001ehl.1/6913, intron 7 of 7)	chr1	118883043	118989556	106514	-	6913	uc001ehl.1	5048	ENSG00000092607	TBX15	T-box 15
chr1	118987403	118988183	781	*	782	118987914	14.58	6.17368	3.89526	3.27613	TBX2_Input_peak_815	Promoter (1-2kb)	chr1	118883043	118989556	106514	-	6913	uc001ehl.1	1373	ENSG00000092607	TBX15	T-box 15
chr1	119006448	119007596	1149	*	1150	119006731	13.5	7.53305	4.83366	4.30459	TBX2_Input_peak_816	Distal Intergenic	chr1	118883043	118989556	106514	-	6913	uc001ehl.1	-16892	ENSG00000092607	TBX15	T-box 15
chr1	119171360	119172015	656	*	657	119171781	15.66	9.31879	5.55371	5.72686	TBX2_Input_peak_817	Intron (uc009whk.2/uc009whk.2, intron 2 of 3)	chr1	119031216	119140672	109457	-	10352	uc001ehm.3	-30688	ENSG00000116874	WARS2	tryptophanyl tRNA synthetase 2, mitochondrial
chr1	119623704	119624098	395	*	396	119623832	14.58	8.41215	5.19368	5.02195	TBX2_Input_peak_818	Exon (uc001ehy.1/90874, exon 3 of 3)	chr1	119619377	119647767	28391	-	90874	uc001ehy.1	23669	ENSG00000143067	ZNF697	zinc finger protein 697
chr1	119648351	119648820	470	*	471	119648506	12.42	9.3147	6.14376	5.72686	TBX2_Input_peak_819	Promoter (<=1kb)	chr1	119619377	119647767	28391	-	90874	uc001ehy.1	-584	ENSG00000143067	ZNF697	zinc finger protein 697
chr1	119853148	119853549	402	*	403	119853311	11.88	5.86499	4.29362	3.05352	TBX2_Input_peak_820	Distal Intergenic	chr1	119834765	119844880	10116	-	343505	uc010oxk.3	-8268	NA	NBPF7	neuroblastoma breakpoint family, member 7
chr1	120850854	120851300	447	*	448	120850946	23.22	25.6493	12.9783	21.0338	TBX2_Input_peak_821	Promoter (<=1kb)	chr1	120850819	120850985	167	-	101954277	uc031uoz.1	0	ENSG00000275538	RNVU1-19	RNA, variant U1 small nuclear 19
chr1	124925377	124925969	593	*	594	124925835	18.36	7.28745	3.87226	4.14374	TBX2_Input_peak_822	Distal Intergenic	chr1	121564626	121571888	7263	+	647121	uc009wht.1	3360751	ENSG00000231752	EMBP1	embigin pseudogene 1
chr1	143574778	143575565	788	*	789	143575084	12.96	10.1966	6.98046	6.44986	TBX2_Input_peak_823	Distal Intergenic	chr1	143630937	143660323	29387	-	100302292	uc031uqe.1	84758	NA	NA	NA
chr1	143642883	143643365	483	*	484	143643056	11.34	8.11608	5.54903	4.79152	TBX2_Input_peak_824	Intron (uc031uqe.1/100302292, intron 2 of 3)	chr1	143630937	143660323	29387	-	100302292	uc031uqe.1	16958	NA	NA	NA
chr1	143651672	143652451	780	*	781	143651835	12.42	4.79185	3.35522	2.2224	TBX2_Input_peak_825	Intron (uc031uqe.1/100302292, intron 2 of 3)	chr1	143630937	143660323	29387	-	100302292	uc031uqe.1	7872	NA	NA	NA
chr1	143702233	143702742	510	*	511	143702446	14.04	12.5229	7.5205	8.47423	TBX2_Input_peak_826	Promoter (2-3kb)	chr1	143699456	143699619	164	-	101954269	uc031uqk.1	-2614	ENSG00000207349	RNVU1-17	RNA, variant U1 small nuclear 17
chr1	144101595	144102238	644	*	645	144101658	22.14	5.86828	2.8927	3.05495	TBX2_Input_peak_827	Distal Intergenic	chr1	143974742	144068461	93720	+	100996712	uc031uqu.1	126853	NA	SRGAP2D	SLIT-ROBO Rho GTPase activating protein 2D (pseudogene)
chr1	144103671	144104863	1193	*	1194	144104604	55.08	25.2486	5.60839	20.6436	TBX2_Input_peak_828	Distal Intergenic	chr1	143974742	144068461	93720	+	100996712	uc031uqu.1	128929	NA	SRGAP2D	SLIT-ROBO Rho GTPase activating protein 2D (pseudogene)
chr1	145447289	145447814	526	*	527	145447539	16.74	15.9654	9.50595	11.6403	TBX2_Input_peak_829	Intron (uc031uss.1/100288142, intron 7 of 11)	chr1	145289900	145405778	115879	-	100288142	uc031usr.1	-41511	ENSG00000162825	NBPF20	neuroblastoma breakpoint family, member 20
chr1	145721185	145721638	454	*	455	145721369	13.5	6.65171	4.3043	3.65248	TBX2_Input_peak_830	Promoter (1-2kb)	chr1	145719446	145739153	19708	+	11126	uc010oyz.2	1739	ENSG00000117281	CD160	CD160 molecule
chr1	145764629	145765028	400	*	401	145764844	11.34	8.27125	5.64933	4.91495	TBX2_Input_peak_831	Intron (uc031utc.1/100132406, intron 1 of 5)	chr1	145728259	145739153	10895	+	11126	uc031ute.1	36370	ENSG00000117281	CD160	CD160 molecule
chr1	145872011	145872734	724	*	725	145872124	10.26	5.08049	3.75358	2.44403	TBX2_Input_peak_832	Exon (uc001eob.1/148741, exon 10 of 14)	chr1	145854406	145859779	5374	-	10401	uc010oyy.1	-12232	ENSG00000131788	PIAS3	protein inhibitor of activated STAT, 3
chr1	145960380	145960889	510	*	511	145960641	12.42	9.3147	6.14376	5.72686	TBX2_Input_peak_833	Promoter (2-3kb)	chr1	145933424	145958019	24596	-	128077	uc001enr.4	-2361	ENSG00000271601	LIX1L	limb and CNS expressed 1 like
chr1	146052051	146052614	564	*	565	146052257	54.54	76.9007	29.7611	71.5964	TBX2_Input_peak_834	Promoter (<=1kb)	chr1	146052081	146052244	164	-	101954276	uc031uts.1	0	ENSG00000201558	RNVU1-6	RNA, variant U1 small nuclear 6
chr1	147061619	147062243	625	*	626	147062019	12.96	10.1966	6.98046	6.44986	TBX2_Input_peak_835	Intron (uc031uug.1/149013, intron 32 of 53)	chr1	147019336	147043039	23704	-	728989	uc001epd.4	-18580	NA	LOC728989	phosphodiesterase 4D interacting protein pseudogene
chr1	147680676	147681295	620	*	621	147681069	11.88	9.08008	6.44042	5.54587	TBX2_Input_peak_836	Intron (uc031uug.1/149013, intron 32 of 53)	chr1	147647366	147670512	23147	-	51205	uc001epr.2	-10164	ENSG00000162836	ACP6	acid phosphatase 6, lysophosphatidic
chr1	148388523	148389013	491	*	492	148388744	18.9	17.4972	9.95068	13.0972	TBX2_Input_peak_837	Promoter (<=1kb)	chr1	148388282	148388363	82	+	102466517	uc031uuy.1	241	NA	NA	NA
chr1	149886962	149887984	1023	*	1024	149887787	28.08	15.1622	5.8164	10.8793	TBX2_Input_peak_838	Promoter (<=1kb)	chr1	149887469	149887916	448	-	317772	uc001ete.3	0	ENSG00000184270	HIST2H2AB	histone cluster 2, H2ab
chr1	150557888	150559052	1165	*	1166	150557987	12.42	7.84859	5.20331	4.57774	TBX2_Input_peak_839	Promoter (<=1kb)	chr1	150557945	150560936	2992	+	54507	uc009wlx.3	0	ENSG00000143382	ADAMTSL4	ADAMTS-like 4
chr1	150561544	150562284	741	*	742	150561651	9.72	6.42174	4.99801	3.48315	TBX2_Input_peak_840	Intron (uc031uyh.1/574406, intron 1 of 3)	chr1	150557945	150560936	2992	+	54507	uc009wlx.3	3599	ENSG00000143382	ADAMTSL4	ADAMTS-like 4
chr1	151131324	151132057	734	*	735	151131548	12.42	6.6833	4.47363	3.65861	TBX2_Input_peak_841	3' UTR	chr1	151131687	151146664	14978	-	10500	uc001ewu.3	14607	ENSG00000143434	SEMA6C	sema domain, transmembrane domain (TM), and cytoplasmic domain, (semaphorin) 6C
chr1	151290304	151290743	440	*	441	151290596	11.88	7.6818	5.49898	4.4321	TBX2_Input_peak_842	Exon (uc001exq.3/57592, exon 8 of 9)	chr1	151286275	151291905	5631	+	57592	uc009wmp.3	4029	ENSG00000143373	ZNF687	zinc finger protein 687
chr1	151510997	151511724	728	*	729	151511521	14.58	6.17368	3.89526	3.27613	TBX2_Input_peak_843	Promoter (<=1kb)	chr1	151511386	151538691	27306	+	57530	uc009wmw.3	0	ENSG00000143375	CGN	cingulin
chr1	151540109	151540569	461	*	462	151540419	11.88	5.86499	4.29362	3.05352	TBX2_Input_peak_844	Promoter (<=1kb)	chr1	151540305	151583583	43279	+	7286	uc001eyl.3	0	ENSG00000143367	TUFT1	tuftelin 1
chr1	151651331	151651869	539	*	540	151651580	8.1	6.45787	4.8762	3.48315	TBX2_Input_peak_845	Intron (uc031ppc.1/81609, intron 2 of 11)	chr1	151638856	151699083	60228	+	81609	uc021oys.2	12475	ENSG00000143376	SNX27	sorting nexin family member 27
chr1	151905939	151906460	522	*	523	151906326	16.2	7.66459	4.30029	4.41819	TBX2_Input_peak_846	Intron (uc001ezj.2/117145, intron 5 of 5)	chr1	151870867	151909885	39019	-	117145	uc001ezj.2	3425	ENSG00000159445	THEM4	thioesterase superfamily member 4
chr1	152078967	152079453	487	*	488	152079125	9.18	7.52383	5.45492	4.30459	TBX2_Input_peak_847	Distal Intergenic	chr1	152084144	152089064	4921	-	126637	uc001ezo.1	9611	ENSG00000182898	TCHHL1	trichohyalin-like 1
chr1	152188969	152189638	670	*	671	152189294	13.5	12.1634	7.7698	8.16503	TBX2_Input_peak_848	Distal Intergenic	chr1	152153595	152159228	5634	-	126638	uc001ezs.1	-29741	ENSG00000215853	RPTN	repetin
chr1	152622778	152623307	530	*	531	152623061	9.72	4.33257	3.57357	1.86829	TBX2_Input_peak_849	Promoter (<=1kb)	chr1	152622834	152623103	270	-	353142	uc010pdt.2	0	ENSG00000185962	LCE3A	late cornified envelope 3A
chr1	152910401	152910989	589	*	590	152910861	10.8	5.13255	3.96781	2.48162	TBX2_Input_peak_850	Promoter (1-2kb)	chr1	152908563	152911886	3324	+	3713	uc001fau.3	1838	ENSG00000163207	IVL	involucrin
chr1	153380532	153381040	509	*	510	153380915	13.5	7.53305	4.83366	4.30459	TBX2_Input_peak_851	Distal Intergenic	chr1	153373708	153375599	1892	-	6283	uc001fbr.1	-4933	ENSG00000163221	S100A12	S100 calcium binding protein A12
chr1	153941889	153942443	555	*	556	153942165	12.96	6.6833	4.65364	3.65861	TBX2_Input_peak_852	Exon (uc001fdd.1/9909, exon 5 of 28)	chr1	153929501	153946678	17178	-	9909	uc001fdd.1	4235	ENSG00000198837	DENND4B	DENN/MADD domain containing 4B
chr1	153958190	153958805	616	*	617	153958280	13.5	5.46828	3.62524	2.71512	TBX2_Input_peak_853	Promoter (<=1kb)	chr1	153947672	153958656	10985	-	200186	uc031uzu.1	0	ENSG00000160741	CRTC2	CREB regulated transcription coactivator 2
chr1	154379336	154380047	712	*	713	154379518	19.44	13.1909	6.8138	9.09148	TBX2_Input_peak_854	Distal Intergenic	chr1	154405193	154438085	32893	+	3570	uc021paf.1	-25146	ENSG00000160712	IL6R	interleukin 6 receptor
chr1	154435781	154436313	533	*	534	154436016	14.04	12.5229	7.5205	8.47423	TBX2_Input_peak_855	Exon (uc021paf.1/3570, exon 6 of 7)	chr1	154405193	154438085	32893	+	3570	uc021paf.1	30588	ENSG00000160712	IL6R	interleukin 6 receptor
chr1	154760559	154760981	423	*	424	154760780	15.66	9.31879	5.55371	5.72686	TBX2_Input_peak_856	Intron (uc001ffo.3/3782, intron 5 of 7)	chr1	154697466	154859862	162397	-	3782	uc001ffo.3	98881	ENSG00000143603	KCNN3	potassium channel, calcium activated intermediate/small conductance subfamily N alpha, member 3
chr1	154869408	154869900	493	*	494	154869739	15.66	5.31046	3.33222	2.62336	TBX2_Input_peak_857	Promoter (<=1kb)	chr1	154697466	154870278	172813	-	3782	uc001ffp.3	378	ENSG00000143603	KCNN3	potassium channel, calcium activated intermediate/small conductance subfamily N alpha, member 3
chr1	155003449	155004126	678	*	679	155003948	11.88	5.86499	4.29362	3.05352	TBX2_Input_peak_858	Promoter (<=1kb)	chr1	155002630	155018525	15896	+	51043	uc001fgj.4	819	ENSG00000160685	ZBTB7B	zinc finger and BTB domain containing 7B
chr1	155008778	155009534	757	*	758	155009274	9.72	7.51326	5.73724	4.30459	TBX2_Input_peak_859	Intron (uc001fgj.4/51043, intron 2 of 5)	chr1	155014448	155018525	4078	+	51043	uc001fgl.4	-4914	ENSG00000160685	ZBTB7B	zinc finger and BTB domain containing 7B
chr1	155014799	155015630	832	*	833	155014994	16.74	5.94584	3.54824	3.09132	TBX2_Input_peak_860	Promoter (<=1kb)	chr1	155014448	155018525	4078	+	51043	uc001fgl.4	351	ENSG00000160685	ZBTB7B	zinc finger and BTB domain containing 7B
chr1	155043287	155043748	462	*	463	155043453	11.88	9.08008	6.44042	5.54587	TBX2_Input_peak_861	Exon (uc010per.2/149095, exon 10 of 13)	chr1	155050946	155062776	11831	+	8751	uc001fgq.1	-7198	ENSG00000143537	ADAM15	ADAM metallopeptidase domain 15
chr1	155057766	155058169	404	*	405	155057949	9.72	4.33257	3.57357	1.86829	TBX2_Input_peak_862	Exon (uc001fgq.1/8751, exon 13 of 22)	chr1	155063737	155087538	23802	+	1944	uc010pew.2	-5568	ENSG00000143590	EFNA3	ephrin-A3
chr1	155062069	155063298	1230	*	1231	155063015	17.82	8.44714	4.70532	5.0476	TBX2_Input_peak_863	Promoter (<=1kb)	chr1	155063737	155087538	23802	+	1944	uc010pew.2	-439	ENSG00000143590	EFNA3	ephrin-A3
chr1	155125361	155126879	1519	*	1520	155126209	13.5	5.46828	3.62524	2.71512	TBX2_Input_peak_864	Promoter (<=1kb)	chr1	155127873	155134910	7038	+	1942	uc001fhh.3	-994	ENSG00000169242	EFNA1	ephrin-A1
chr1	155178027	155178727	701	*	702	155178157	10.8	5.29657	4.07603	2.61261	TBX2_Input_peak_865	Exon (uc009wpe.1/80128, exon 7 of 12)	chr1	155174754	155184971	10218	+	80128	uc001fhw.2	3273	ENSG00000163462	TRIM46	tripartite motif containing 46
chr1	155179573	155180017	445	*	446	155179827	11.34	6.01226	4.20522	3.1508	TBX2_Input_peak_866	Exon (uc009wpe.1/80128, exon 11 of 12)	chr1	155174754	155184971	10218	+	80128	uc001fhw.2	4819	ENSG00000163462	TRIM46	tripartite motif containing 46
chr1	155922837	155923280	444	*	445	155923050	10.8	5.08049	3.93359	2.44403	TBX2_Input_peak_867	Promoter (2-3kb)	chr1	155919909	155920042	134	-	677823	uc001fmk.1	-2795	ENSG00000207475	SNORA80E	small nucleolar RNA, H/ACA box 80E
chr1	155977834	155978659	826	*	827	155978042	15.12	7.38069	4.28322	4.228	TBX2_Input_peak_868	Promoter (<=1kb)	chr1	155946839	155978175	31337	-	9181	uc001fmr.2	0	ENSG00000116584	ARHGEF2	Rho/Rac guanine nucleotide exchange factor (GEF) 2
chr1	156076694	156077398	705	*	706	156076892	19.98	13.1909	6.99381	9.09148	TBX2_Input_peak_869	Exon (uc001fnd.4/92312, exon 2 of 2)	chr1	156072013	156081998	9986	-	92312	uc001fnd.4	4600	ENSG00000254726	MEX3A	mex-3 RNA binding family member A
chr1	156114771	156115556	786	*	787	156115243	17.82	17.2644	10.0723	12.8865	TBX2_Input_peak_870	Promoter (<=1kb)	chr1	156114670	156138757	24088	+	4000	uc001fng.2	101	ENSG00000160789	LMNA	lamin A/C
chr1	156238621	156239090	470	*	471	156238870	12.96	10.7039	7.31667	6.90087	TBX2_Input_peak_871	Intron (uc001fnq.3/11243, intron 4 of 4)	chr1	156242160	156243332	1173	+	632	uc001fnt.3	-3070	ENSG00000242252	BGLAP	bone gamma-carboxyglutamate (gla) protein
chr1	156245584	156246071	488	*	489	156245716	10.8	6.60351	4.95438	3.61553	TBX2_Input_peak_872	Promoter (<=1kb)	chr1	156243321	156245987	2667	-	79957	uc031pqe.1	0	ENSG00000160781	PAQR6	progestin and adipoQ receptor family member VI
chr1	156247187	156248206	1020	*	1021	156247451	15.12	12.6274	7.37984	8.55931	TBX2_Input_peak_873	Promoter (<=1kb)	chr1	156243321	156248117	4797	-	79957	uc001fnu.2	0	ENSG00000160781	PAQR6	progestin and adipoQ receptor family member VI
chr1	156327416	156327930	515	*	516	156327539	9.72	7.33569	5.61853	4.18822	TBX2_Input_peak_874	Intron (uc001fol.2/7203, intron 9 of 13)	chr1	156337314	156346994	9681	+	128229	uc001foo.3	-9384	ENSG00000163467	TSACC	TSSK6 activating co-chaperone
chr1	156369109	156369521	413	*	414	156369213	14.58	8.41215	5.19368	5.02195	TBX2_Input_peak_875	Promoter (<=1kb)	chr1	156369189	156382869	13681	+	57127	uc010phm.2	0	ENSG00000132677	RHBG	Rh family, B glycoprotein (gene/pseudogene)
chr1	156391104	156391563	460	*	461	156391389	13.5	6.65171	4.3043	3.65248	TBX2_Input_peak_876	Distal Intergenic	chr1	156369189	156382869	13681	+	57127	uc010phm.2	21915	ENSG00000132677	RHBG	Rh family, B glycoprotein (gene/pseudogene)
chr1	156420171	156420920	750	*	751	156420398	14.04	6.17368	3.76025	3.27613	TBX2_Input_peak_877	Promoter (<=1kb)	chr1	156420341	156420429	89	-	407046	uc001foz.1	0	NA	MIR9-1	microRNA 9-1
chr1	156641991	156642703	713	*	714	156642233	14.04	6.17368	3.76025	3.27613	TBX2_Input_peak_878	Promoter (<=1kb)	chr1	156641948	156653472	11525	+	63827	uc001fpo.3	43	ENSG00000132692	BCAN	brevican
chr1	156704944	156705851	908	*	909	156705626	12.42	9.3147	6.14376	5.72686	TBX2_Input_peak_879	Promoter (<=1kb)	chr1	156699608	156705667	6060	-	1382	uc001fpr.3	0	ENSG00000143320	CRABP2	cellular retinoic acid binding protein 2
chr1	156845371	156845936	566	*	567	156845878	9.72	5.69759	4.50092	2.92727	TBX2_Input_peak_880	Exon (uc010pht.2/3645, exon 10 of 22)	chr1	156851252	156852191	940	-	3645	uc031pqr.1	6255	ENSG00000027644	INSRR	insulin receptor-related receptor
chr1	156859793	156860266	474	*	475	156859996	12.96	8.67133	5.96008	5.20202	TBX2_Input_peak_881	Promoter (<=1kb)	chr1	156860879	156881850	20972	+	4914	uc001fqh.1	-613	ENSG00000198400	NTRK1	neurotrophic tyrosine kinase, receptor, type 1
chr1	156873544	156873954	411	*	412	156873758	11.34	8.27125	5.64933	4.91495	TBX2_Input_peak_882	5' UTR	chr1	156860879	156881850	20972	+	4914	uc001fqh.1	12665	ENSG00000198400	NTRK1	neurotrophic tyrosine kinase, receptor, type 1
chr1	157194993	157195585	593	*	594	157195229	17.28	8.44714	4.57031	5.0476	TBX2_Input_peak_883	Distal Intergenic	chr1	157124667	157138591	13925	-	2117	uc001fqr.2	-56402	ENSG00000117036	ETV3	ets variant 3
chr1	157446187	157446864	678	*	679	157446557	15.12	6.9063	4.03027	3.85066	TBX2_Input_peak_884	Distal Intergenic	chr1	157513377	157552520	39144	-	83416	uc001fqu.3	105656	ENSG00000143297	FCRL5	Fc receptor-like 5
chr1	157520411	157520824	414	*	415	157520582	9.18	6.95302	5.09033	3.8544	TBX2_Input_peak_885	Exon (uc001fqu.3/83416, exon 12 of 17)	chr1	157513377	157552520	39144	-	83416	uc001fqu.3	31696	ENSG00000143297	FCRL5	Fc receptor-like 5
chr1	157978800	157979339	540	*	541	157978954	16.2	5.94584	3.44023	3.09132	TBX2_Input_peak_886	Distal Intergenic	chr1	157993273	158100262	106990	+	55243	uc001frn.5	-13934	ENSG00000183853	KIRREL	kin of IRRE like (Drosophila)
chr1	158089443	158089859	417	*	418	158089578	12.96	6.6833	4.65364	3.65861	TBX2_Input_peak_887	Promoter (2-3kb)	chr1	158086596	158100262	13667	+	55243	uc001fro.5	2847	ENSG00000183853	KIRREL	kin of IRRE like (Drosophila)
chr1	158180866	158181311	446	*	447	158181150	11.34	9.08008	6.17041	5.54587	TBX2_Input_peak_888	Promoter (<=1kb)	chr1	158180895	158182846	1952	+	912	uc009wst.1	0	ENSG00000158473	CD1D	CD1d molecule
chr1	158348871	158349511	641	*	642	158349204	19.44	6.46191	3.4069	3.48668	TBX2_Input_peak_889	Distal Intergenic	chr1	158353464	158356700	3237	+	913	uc010pid.2	-3953	ENSG00000158488	CD1E	CD1e molecule
chr1	158374063	158374764	702	*	703	158374441	16.74	10.2513	5.91373	6.48591	TBX2_Input_peak_890	Distal Intergenic	chr1	158355827	158357553	1727	+	913	uc009wsw.3	18236	ENSG00000158488	CD1E	CD1e molecule
chr1	159171160	159171890	731	*	732	159171389	15.66	13.7287	8.33056	9.55311	TBX2_Input_peak_891	Promoter (<=1kb)	chr1	159171587	159193781	22195	+	57863	uc009wsx.1	0	ENSG00000162706	CADM3	cell adhesion molecule 3
chr1	159521632	159522135	504	*	505	159521880	10.8	8.63056	6.323	5.16558	TBX2_Input_peak_892	Distal Intergenic	chr1	159535078	159536007	930	-	127385	uc010piw.2	13872	ENSG00000184155	OR10J5	olfactory receptor, family 10, subfamily J, member 5
chr1	159781023	159781469	447	*	448	159781214	17.28	10.0358	5.42639	6.3316	TBX2_Input_peak_893	Promoter (<=1kb)	chr1	159781018	159782543	1526	+	54935	uc001fub.1	5	ENSG00000158716	DUSP23	dual specificity phosphatase 23
chr1	159855648	159856118	471	*	472	159855889	10.8	7.56044	5.60471	4.32437	TBX2_Input_peak_894	Promoter (<=1kb)	chr1	159834474	159855347	20874	-	284677	uc001fug.1	-301	ENSG00000188004	C1orf204	chromosome 1 open reading frame 204
chr1	159924446	159924963	518	*	519	159924770	12.96	5.8745	4.144	3.05495	TBX2_Input_peak_895	Promoter (<=1kb)	chr1	159918107	159924551	6445	-	8407	uc031pqu.1	0	ENSG00000158710	TAGLN2	transgelin 2
chr1	159928183	159928932	750	*	751	159928304	12.42	9.1454	6.03469	5.6053	TBX2_Input_peak_896	Promoter (2-3kb)	chr1	159918107	159925542	7436	-	8407	uc001fun.2	-2641	ENSG00000158710	TAGLN2	transgelin 2
chr1	159929576	159930452	877	*	878	159929693	12.96	6.6833	4.65364	3.65861	TBX2_Input_peak_897	Promoter (2-3kb)	chr1	159927039	159932469	5431	-	57549	uc001fup.2	2017	ENSG00000085552	IGSF9	immunoglobulin superfamily, member 9
chr1	160092549	160093194	646	*	647	160093051	15.12	5.31046	3.22422	2.62336	TBX2_Input_peak_898	Exon (uc001fuz.3/93185, exon 4 of 7)	chr1	160091346	160098517	7172	-	93185	uc001fva.3	5323	ENSG00000162729	IGSF8	immunoglobulin superfamily, member 8
chr1	160098190	160098592	403	*	404	160098247	10.26	5.08049	3.75358	2.44403	TBX2_Input_peak_899	Promoter (<=1kb)	chr1	160091346	160098517	7172	-	93185	uc001fva.3	0	ENSG00000162729	IGSF8	immunoglobulin superfamily, member 8
chr1	160532145	160532548	404	*	405	160532429	9.72	7.33569	5.61853	4.18822	TBX2_Input_peak_900	Distal Intergenic	chr1	160485030	160523262	38233	-	114836	uc001fwd.2	-8883	ENSG00000162739	SLAMF6	SLAM family member 6
chr1	160801781	160802539	759	*	760	160802006	17.28	8.44714	4.57031	5.0476	TBX2_Input_peak_901	Promoter (2-3kb)	chr1	160799753	160823796	24044	+	4063	uc001fwy.1	2028	ENSG00000122224	LY9	lymphocyte antigen 9
chr1	161038297	161039039	743	*	744	161038655	17.28	6.60524	3.65625	3.61553	TBX2_Input_peak_902	Promoter (<=1kb)	chr1	161037632	161038984	1353	-	100131187	uc001fxh.4	0	ENSG00000215845	TSTD1	thiosulfate sulfurtransferase (rhodanese)-like domain containing 1
chr1	161045300	161045775	476	*	477	161045545	12.42	6.6833	4.47363	3.65861	TBX2_Input_peak_903	Promoter (<=1kb)	chr1	161039251	161045979	6729	-	7391	uc001fxi.4	204	ENSG00000158773	USF1	upstream transcription factor 1
chr1	161098323	161099140	818	*	819	161098838	15.66	9.31879	5.55371	5.72686	TBX2_Input_peak_904	Promoter (<=1kb)	chr1	161098361	161100348	1988	+	126823	uc001fxq.3	0	ENSG00000162755	KLHDC9	kelch domain containing 9
chr1	161258591	161259180	590	*	591	161258962	15.66	14.6713	8.92724	10.4241	TBX2_Input_peak_905	Promoter (<=1kb)	chr1	161258727	161285450	26724	+	654790	uc001gad.3	0	ENSG00000248485	PCP4L1	Purkinje cell protein 4 like 1
chr1	161390163	161390715	553	*	554	161390303	13.5	11.3449	7.25048	7.4269	TBX2_Input_peak_906	Distal Intergenic	chr1	161364731	161367883	3153	-	257177	uc001gal.4	-22280	ENSG00000188931	CFAP126	cilia and flagella associated protein 126
chr1	161399399	161400156	758	*	759	161399756	21.6	15.2573	7.53385	10.9696	TBX2_Input_peak_907	Exon (uc021pbx.2/uc021pbx.2, exon 1 of 1)	chr1	161364731	161367883	3153	-	257177	uc001gal.4	-31516	ENSG00000188931	CFAP126	cilia and flagella associated protein 126
chr1	161530737	161531208	472	*	473	161530894	22.68	12.6839	5.92041	8.613	TBX2_Input_peak_908	Exon (uc021pde.2/uc021pde.2, exon 1 of 1)	chr1	161524246	161526897	2652	+	3310	uc001gaq.3	6491	ENSG00000173110	HSPA6	heat shock 70kDa protein 6 (HSP70B')
chr1	161726492	161727103	612	*	613	161726801	17.28	8.44714	4.57031	5.0476	TBX2_Input_peak_909	Promoter (<=1kb)	chr1	161725912	161728143	2232	+	127943	uc001gbn.4	580	ENSG00000162746	FCRLB	Fc receptor-like B
chr1	162433047	162433559	513	*	514	162433157	9.72	6.28994	4.90768	3.36586	TBX2_Input_peak_910	Distal Intergenic	chr1	162395266	162412138	16873	-	117157	uc001gbz.1	-20909	ENSG00000198574	SH2D1B	SH2 domain containing 1B
chr1	162451268	162451685	418	*	419	162451494	11.34	9.77461	6.61236	6.09018	TBX2_Input_peak_911	Distal Intergenic	chr1	162395266	162412138	16873	-	117157	uc001gbz.1	-39130	ENSG00000198574	SH2D1B	SH2 domain containing 1B
chr1	163498436	163499190	755	*	756	163498584	13.5	5.21836	3.48698	2.54288	TBX2_Input_peak_912	Distal Intergenic	chr1	163421070	163423191	2122	-	100422212	uc031vdd.1	-75245	NA	LOC100422212	eukaryotic translation initiation factor 3, subunit J pseudogene
chr1	165581480	165582249	770	*	771	165581692	16.2	9.15166	5.10579	5.60787	TBX2_Input_peak_913	Promoter (<=1kb)	chr1	165476842	165582104	105263	-	400794	uc001gdc.2	0	ENSG00000237463	LOC400794	uncharacterized LOC400794
chr1	166343217	166343728	512	*	513	166343512	13.5	11.3449	7.25048	7.4269	TBX2_Input_peak_914	Distal Intergenic	chr1	166057453	166166721	109269	-	149297	uc010plc.2	-176496	ENSG00000188859	FAM78B	family with sequence similarity 78, member B
chr1	166875752	166876503	752	*	753	166876042	11.88	9.08008	6.44042	5.54587	TBX2_Input_peak_915	Promoter (<=1kb)	chr1	166856512	166876417	19906	-	117143	uc001gdw.3	0	ENSG00000152382	TADA1	transcriptional adaptor 1
chr1	166989040	166989643	604	*	605	166989207	13.5	10.7776	6.88715	6.96856	TBX2_Input_peak_916	Promoter (<=1kb)	chr1	166989089	167022212	33124	+	84944	uc001gdy.2	0	ENSG00000143194	MAEL	maelstrom spermatogenic transposon silencer
chr1	167454827	167455548	722	*	723	167455546	11.34	3.94019	2.96754	1.55141	TBX2_Input_peak_917	Intron (uc001gei.4/919, intron 7 of 7)	chr1	167399186	167412304	13119	+	5451	uc009wvg.1	55641	ENSG00000143190	POU2F1	POU class 2 homeobox 1
chr1	167714353	167714772	420	*	421	167714509	24.84	14.5125	6.46044	10.294	TBX2_Input_peak_918	Exon (uc021pej.1/uc021pej.1, exon 1 of 1)	chr1	167721950	167773896	51947	+	9019	uc001gen.4	-7178	ENSG00000197965	MPZL1	myelin protein zero-like 1
chr1	168207751	168208237	487	*	488	168207898	10.26	7.88327	5.55662	4.60648	TBX2_Input_peak_919	Distal Intergenic	chr1	168226017	168242850	16834	+	375035	uc001gfi.4	-17780	ENSG00000213064	SFT2D2	SFT2 domain containing 2
chr1	168837033	168837632	600	*	601	168837406	13.5	11.3449	7.25048	7.4269	TBX2_Input_peak_920	Distal Intergenic	chr1	168786941	168792888	5948	+	79100	uc001gfq.3	50092	ENSG00000225826	LINC00626	long intergenic non-protein coding RNA 626
chr1	169337017	169337511	495	*	496	169337187	10.8	6.98489	5.21364	3.8818	TBX2_Input_peak_921	Intron (uc001gft.4/29922, intron 11 of 11)	chr1	169367956	169377383	9428	+	8548	uc001gfw.3	-30445	ENSG00000117475	BLZF1	basic leucine zipper nuclear factor 1
chr1	169460288	169460685	398	*	399	169460448	11.88	9.08008	6.44042	5.54587	TBX2_Input_peak_922	Promoter (<=1kb)	chr1	169394876	169460669	65794	-	57821	uc009wvq.1	0	ENSG00000117477	CCDC181	coiled-coil domain containing 181
chr1	170664182	170665088	907	*	908	170664810	14.04	10.0828	6.0156	6.36803	TBX2_Input_peak_923	Promoter (<=1kb)	chr1	170664172	170739400	75229	+	5396	uc001ghe.3	10	ENSG00000116132	PRRX1	paired related homeobox 1
chr1	171381596	171382233	638	*	639	171381904	12.42	10.1966	6.71044	6.44986	TBX2_Input_peak_924	Distal Intergenic	chr1	171338896	171341324	2429	+	7151	uc010pmf.2	42700	NA	TOP1P1	topoisomerase (DNA) I pseudogene 1
chr1	171841604	171842075	472	*	473	171841826	12.42	4.055	2.94743	1.65876	TBX2_Input_peak_925	Promoter (<=1kb)	chr1	171841478	172133392	291915	+	26052	uc001gid.5	126	ENSG00000197959	DNM3	dynamin 3
chr1	174711266	174711879	614	*	615	174711590	17.28	11.2084	6.09375	7.31207	TBX2_Input_peak_926	Intron (uc001gjx.3/9910, intron 17 of 20)	chr1	174701020	174995308	294289	+	9910	uc001gkd.4	10246	ENSG00000152061	RABGAP1L	RAB GTPase activating protein 1-like
chr1	174891961	174892433	473	*	474	174892159	15.12	14.6713	8.63788	10.4241	TBX2_Input_peak_927	Intron (uc001gjx.3/9910, intron 19 of 20)	chr1	174877392	174995308	117917	+	9910	uc001gkh.4	14569	ENSG00000152061	RABGAP1L	RAB GTPase activating protein 1-like
chr1	176057440	176057850	411	*	412	176057578	9.72	7.52383	5.74428	4.30459	TBX2_Input_peak_928	Exon (uc031vfp.1/uc031vfp.1, exon 1 of 1)	chr1	175968397	175968540	144	-	677679	uc001gkx.1	-88900	ENSG00000252906	SCARNA3	small Cajal body-specific RNA 3
chr1	178094185	178094629	445	*	446	178094240	13.5	5.46828	3.62524	2.71512	TBX2_Input_peak_929	Promoter (<=1kb)	chr1	178091508	178093993	2486	-	100302401	uc001glo.1	-192	ENSG00000224687	RASAL2-AS1	RASAL2 antisense RNA 1
chr1	179138586	179139097	512	*	513	179138849	17.28	14.9694	8.36871	10.6944	TBX2_Input_peak_930	Intron (uc001gmg.4/27, intron 12 of 12)	chr1	179099327	179143089	43763	-	27	uc001gmg.4	3992	ENSG00000143322	ABL2	ABL proto-oncogene 2, non-receptor tyrosine kinase
chr1	179448452	179448850	399	*	400	179448674	14.04	9.78058	5.83143	6.09018	TBX2_Input_peak_931	Intron (uc001gmn.2/126859, intron 14 of 15)	chr1	179491538	179554735	63198	+	126859	uc009wxh.3	-42688	ENSG00000162779	AXDND1	axonemal dynein light chain domain containing 1
chr1	179575927	179576322	396	*	397	179576053	15.66	4.1611	2.77685	1.73494	TBX2_Input_peak_932	Promoter (<=1kb)	chr1	179550539	179575949	25411	-	7827	uc001gmq.4	0	ENSG00000116218	NPHS2	nephrosis 2, idiopathic, steroid-resistant (podocin)
chr1	179586340	179586848	509	*	510	179586623	13.5	10.5801	6.76038	6.78279	TBX2_Input_peak_933	Distal Intergenic	chr1	179591613	179691273	99661	+	163589	uc021pfm.2	-4765	ENSG00000162782	TDRD5	tudor domain containing 5
chr1	179591437	179592289	853	*	854	179591642	12.96	6.6833	4.65364	3.65861	TBX2_Input_peak_934	Promoter (<=1kb)	chr1	179591613	179691273	99661	+	163589	uc021pfm.2	0	ENSG00000162782	TDRD5	tudor domain containing 5
chr1	179836865	179837605	741	*	742	179837323	12.42	6.6833	4.47363	3.65861	TBX2_Input_peak_935	Distal Intergenic	chr1	179839967	179877806	37840	-	163590	uc001gnk.3	40201	ENSG00000169905	TOR1AIP2	torsin A interacting protein 2
chr1	179954641	179955288	648	*	649	179955084	16.74	5.94584	3.54824	3.09132	TBX2_Input_peak_936	Promoter (<=1kb)	chr1	179954773	179997175	42403	+	9857	uc001gnr.1	0	ENSG00000135837	CEP350	centrosomal protein 350kDa
chr1	180169484	180169894	411	*	412	180169687	12.42	6.6833	4.47363	3.65861	TBX2_Input_peak_937	Intron (uc001gny.3/5768, intron 2 of 12)	chr1	180154833	180198034	43202	+	5768	uc001gny.3	14651	ENSG00000116260	QSOX1	quiescin Q6 sulfhydryl oxidase 1
chr1	180182919	180183367	449	*	450	180183008	17.82	6.60524	3.76426	3.61553	TBX2_Input_peak_938	Intron (uc001gny.3/5768, intron 6 of 12)	chr1	180198009	180200724	2716	+	200058	uc001god.4	-14642	NA	FLJ23867	uncharacterized protein FLJ23867
chr1	180193846	180194256	411	*	412	180194167	12.96	6.6833	4.65364	3.65861	TBX2_Input_peak_939	Exon (uc001gny.3/5768, exon 11 of 13)	chr1	180198009	180200724	2716	+	200058	uc001god.4	-3753	NA	FLJ23867	uncharacterized protein FLJ23867
chr1	180196571	180197031	461	*	462	180196823	14.04	6.17368	3.76025	3.27613	TBX2_Input_peak_940	Promoter (<=1kb)	chr1	180198009	180200724	2716	+	200058	uc001god.4	-978	NA	FLJ23867	uncharacterized protein FLJ23867
chr1	180349156	180349557	402	*	403	180349295	11.34	7.41531	5.09662	4.25724	TBX2_Input_peak_941	Intron (uc001gog.3/84320, intron 2 of 7)	chr1	180269663	180274681	5019	-	100527964	uc001gof.2	-74475	ENSG00000230124	LHX4-AS1	LHX4 antisense RNA 1
chr1	180473116	180473523	408	*	409	180473349	12.96	10.953	7.48044	7.08039	TBX2_Input_peak_942	Intron (uc001gog.3/84320, intron 5 of 7)	chr1	180288217	180502887	214671	-	84320	uc001gog.3	29364	ENSG00000230124	ACBD6	acyl-CoA binding domain containing 6
chr1	180632087	180632843	757	*	758	180632467	15.12	5.31046	3.22422	2.62336	TBX2_Input_peak_943	Promoter (<=1kb)	chr1	180632010	180836736	204727	+	9213	uc009wxm.2	77	ENSG00000143324	XPR1	xenotropic and polytropic retrovirus receptor 1
chr1	180935034	180935831	798	*	799	180935257	17.28	8.44714	4.57031	5.0476	TBX2_Input_peak_944	Exon (uc001gok.2/57710, exon 5 of 9)	chr1	180928430	180950786	22357	+	57710	uc001gom.1	6604	ENSG00000135835	KIAA1614	KIAA1614
chr1	181045697	181046148	452	*	453	181046008	10.26	5.13255	3.78623	2.48162	TBX2_Input_peak_945	Intron (uc001goq.2/3140, intron 2 of 6)	chr1	181033887	181051263	17377	+	3140	uc001gop.3	11810	ENSG00000153029	MR1	major histocompatibility complex, class I-related
chr1	181089287	181090131	845	*	846	181089956	12.96	9.86206	6.75738	6.16536	TBX2_Input_peak_946	Promoter (<=1kb)	chr1	181088502	181090843	2342	+	51278	uc001got.4	785	ENSG00000162783	IER5	immediate early response 5
chr1	181317409	181318244	836	*	837	181318185	12.96	4.055	3.06603	1.65876	TBX2_Input_peak_947	Distal Intergenic	chr1	181236388	181238604	2217	+	100287948	uc031pri.1	81021	ENSG00000179452	GM140	uncharacterized LOC100287948
chr1	181482154	181482845	692	*	693	181482408	12.42	4.79185	3.35522	2.2224	TBX2_Input_peak_948	Promoter (<=1kb)	chr1	181483550	181806784	323235	+	777	uc001gow.4	-705	ENSG00000198216	CACNA1E	calcium channel, voltage-dependent, R type, alpha 1E subunit
chr1	181832353	181832938	586	*	587	181832618	15.66	9.31879	5.55371	5.72686	TBX2_Input_peak_949	Distal Intergenic	chr1	181732384	181776916	44533	+	777	uc001gox.1	99969	ENSG00000198216	CACNA1E	calcium channel, voltage-dependent, R type, alpha 1E subunit
chr1	182390889	182391320	432	*	433	182391211	16.2	7.66459	4.30029	4.41819	TBX2_Input_peak_950	Promoter (<=1kb)	chr1	182381704	182391404	9701	-	2752	uc001gpa.2	84	ENSG00000135821	GLUL	glutamate-ammonia ligase
chr1	182604312	182604733	422	*	423	182604494	11.88	9.08008	6.44042	5.54587	TBX2_Input_peak_951	Promoter (<=1kb)	chr1	182598623	182604413	5791	-	6004	uc001gpl.4	0	ENSG00000143333	RGS16	regulator of G-protein signaling 16
chr1	182684346	182684757	412	*	413	182684557	9.18	7.52383	5.45492	4.30459	TBX2_Input_peak_952	Distal Intergenic	chr1	182646657	182672932	26276	-	85397	uc001gpm.1	-11414	ENSG00000135824	RGS8	regulator of G-protein signaling 8
chr1	183471140	183471626	487	*	488	183471413	13.5	7.53305	4.83366	4.30459	TBX2_Input_peak_953	Promoter (<=1kb)	chr1	183460876	183471982	11107	-	284649	uc001gqe.3	356	ENSG00000232860	SMG7-AS1	SMG7 antisense RNA 1
chr1	185045553	185046060	508	*	509	185045658	8.64	6.45787	5.16556	3.48315	TBX2_Input_peak_954	Promoter (<=1kb)	chr1	185045419	185102608	57190	+	6045	uc001grc.1	134	ENSG00000121481	RNF2	ring finger protein 2
chr1	185157127	185157697	571	*	572	185157456	14.58	13.4034	8.34852	9.25945	TBX2_Input_peak_955	Promoter (<=1kb)	chr1	185157159	185291781	134623	+	54823	uc001grh.4	0	ENSG00000116668	SWT1	SWT1 RNA endoribonuclease homolog
chr1	187073813	187074324	512	*	513	187074198	12.42	6.6833	4.47363	3.65861	TBX2_Input_peak_956	Distal Intergenic	chr1	186828900	186988981	160082	+	5321	uc001gsc.3	244913	ENSG00000116711	PLA2G4A	phospholipase A2, group IVA (cytosolic, calcium-dependent)
chr1	187616057	187616683	627	*	628	187616073	12.96	4.56384	3.35712	2.02598	TBX2_Input_peak_957	Distal Intergenic	chr1	186828900	186988981	160082	+	5321	uc001gsc.3	787157	ENSG00000116711	PLA2G4A	phospholipase A2, group IVA (cytosolic, calcium-dependent)
chr1	187849975	187850542	568	*	569	187850304	15.12	14.6713	8.63788	10.4241	TBX2_Input_peak_958	Distal Intergenic	chr1	186828900	186988981	160082	+	5321	uc001gsc.3	1021075	ENSG00000116711	PLA2G4A	phospholipase A2, group IVA (cytosolic, calcium-dependent)
chr1	188013317	188013900	584	*	585	188013633	16.74	10.2513	5.91373	6.48591	TBX2_Input_peak_959	Distal Intergenic	chr1	186828900	186988981	160082	+	5321	uc001gsc.3	1184417	ENSG00000116711	PLA2G4A	phospholipase A2, group IVA (cytosolic, calcium-dependent)
chr1	189139695	189140355	661	*	662	189140251	9.18	6.28994	4.66046	3.36586	TBX2_Input_peak_960	Distal Intergenic	chr1	190097667	190475812	378146	-	339479	uc010pot.1	1335457	ENSG00000162670	BRINP3	bone morphogenetic protein/retinoic acid inducible neural-specific 3
chr1	189718219	189718944	726	*	727	189718497	13.5	12.1634	7.7698	8.16503	TBX2_Input_peak_961	Distal Intergenic	chr1	190097667	190475812	378146	-	339479	uc010pot.1	756868	ENSG00000162670	BRINP3	bone morphogenetic protein/retinoic acid inducible neural-specific 3
chr1	190098660	190099119	460	*	461	190098976	14.58	6.17368	3.89526	3.27613	TBX2_Input_peak_962	Exon (uc010pot.1/339479, exon 7 of 7)	chr1	190097667	190475812	378146	-	339479	uc010pot.1	376693	ENSG00000162670	BRINP3	bone morphogenetic protein/retinoic acid inducible neural-specific 3
chr1	191025879	191026547	669	*	670	191026073	12.96	6.6833	4.65364	3.65861	TBX2_Input_peak_963	Distal Intergenic	chr1	190624890	190801658	176769	+	440704	uc021pgm.3	400989	ENSG00000231175	LOC440704	uncharacterized LOC440704
chr1	191151275	191151921	647	*	648	191151655	17.82	14.9694	8.61593	10.6944	TBX2_Input_peak_964	Distal Intergenic	chr1	190624890	190801658	176769	+	440704	uc021pgm.3	526385	ENSG00000231175	LOC440704	uncharacterized LOC440704
chr1	192808515	192808972	458	*	459	192808647	8.64	5.94877	4.82031	3.09132	TBX2_Input_peak_965	Promoter (<=1kb)	chr1	192809039	192812277	3239	+	5997	uc001gsl.3	-67	ENSG00000116741	RGS2	regulator of G-protein signaling 2
chr1	193104321	193105230	910	*	911	193104641	15.66	12.2111	7.36097	8.202	TBX2_Input_peak_966	Promoter (<=1kb)	chr1	193096465	193105478	9014	-	51022	uc001gsz.2	248	ENSG00000023572	GLRX2	glutaredoxin 2
chr1	193885090	193885482	393	*	394	193885289	10.8	8.63056	6.323	5.16558	TBX2_Input_peak_967	Distal Intergenic	chr1	193178730	193186613	7884	-	8707	uc001gtc.4	-698477	ENSG00000162630	B3GALT2	UDP-Gal:betaGlcNAc beta 1,3-galactosyltransferase, polypeptide 2
chr1	193918907	193919476	570	*	571	193919149	15.66	9.31879	5.55371	5.72686	TBX2_Input_peak_968	Distal Intergenic	chr1	193178730	193186613	7884	-	8707	uc001gtc.4	-732294	ENSG00000162630	B3GALT2	UDP-Gal:betaGlcNAc beta 1,3-galactosyltransferase, polypeptide 2
chr1	194001799	194002329	531	*	532	194002049	12.42	10.0593	6.62255	6.34849	TBX2_Input_peak_969	Distal Intergenic	chr1	193178730	193186613	7884	-	8707	uc001gtc.4	-815186	ENSG00000162630	B3GALT2	UDP-Gal:betaGlcNAc beta 1,3-galactosyltransferase, polypeptide 2
chr1	194858900	194859395	496	*	497	194859172	19.44	7.99138	4.08828	4.6834	TBX2_Input_peak_970	Distal Intergenic	chr1	196258089	196342249	84161	-	343450	uc001gth.1	1482854	ENSG00000162687	KCNT2	potassium channel, sodium activated subfamily T, member 2
chr1	196808685	196809247	563	*	564	196809101	14.58	6.17368	3.89526	3.27613	TBX2_Input_peak_971	Intron (uc001gtm.3/3078, intron 1 of 3)	chr1	196819731	196832189	12459	+	3078	uc001gtn.3	-10484	ENSG00000244414	CFHR1	complement factor H-related 1
chr1	196877872	196878419	548	*	549	196878084	19.44	10.0802	5.11035	6.3671	TBX2_Input_peak_972	Distal Intergenic	chr1	196888014	196918713	30700	+	10877	uc001gto.3	-9595	ENSG00000134365	CFHR4	complement factor H-related 4
chr1	197355185	197356000	816	*	817	197355579	15.66	13.7287	8.33056	9.55311	TBX2_Input_peak_973	Intron (uc010poz.2/23418, intron 6 of 14)	chr1	197360314	197478455	118142	+	23418	uc010ppd.2	-4314	ENSG00000134376	CRB1	crumbs family member 1, photoreceptor morphogenesis associated
chr1	197405322	197405860	539	*	540	197405567	7.56	4.98931	4.28027	2.38541	TBX2_Input_peak_974	Intron (uc010poz.2/23418, intron 7 of 14)	chr1	197413829	197444819	30991	+	23418	uc001gub.1	-7969	ENSG00000134376	CRB1	crumbs family member 1, photoreceptor morphogenesis associated
chr1	197910926	197911360	435	*	436	197911244	10.8	5.13255	3.96781	2.48162	TBX2_Input_peak_975	Promoter (1-2kb)	chr1	197912505	197917997	5493	+	56956	uc009wzc.1	-1145	ENSG00000143355	LHX9	LIM homeobox 9
chr1	197917873	197918277	405	*	406	197918032	9.72	6.84963	5.29013	3.80344	TBX2_Input_peak_976	Promoter (<=1kb)	chr1	197917387	197930143	12757	+	56956	uc001guk.1	486	ENSG00000143355	LHX9	LIM homeobox 9
chr1	197921372	197921772	401	*	402	197921574	12.42	10.1966	6.71044	6.44986	TBX2_Input_peak_977	Promoter (<=1kb)	chr1	197921304	197932585	11282	+	56956	uc021pgw.2	68	ENSG00000143355	LHX9	LIM homeobox 9
chr1	199904442	199905048	607	*	608	199904757	10.26	8.61886	6.02625	5.16558	TBX2_Input_peak_978	Exon (uc031vjk.1/uc031vjk.1, exon 1 of 1)	chr1	200027602	200039795	12194	+	2494	uc009wzg.2	-122554	ENSG00000116833	NR5A2	nuclear receptor subfamily 5, group A, member 2
chr1	199959426	199959999	574	*	575	199959679	15.66	6.9063	4.16528	3.85066	TBX2_Input_peak_979	Distal Intergenic	chr1	200027602	200039795	12194	+	2494	uc009wzg.2	-67603	ENSG00000116833	NR5A2	nuclear receptor subfamily 5, group A, member 2
chr1	200039541	200039995	455	*	456	200039806	11.88	7.41531	5.31965	4.25724	TBX2_Input_peak_980	Promoter (<=1kb)	chr1	200039530	200177422	137893	+	2494	uc009wzh.3	11	ENSG00000116833	NR5A2	nuclear receptor subfamily 5, group A, member 2
chr1	200576204	200576661	458	*	459	200576396	13.5	7.53305	4.83366	4.30459	TBX2_Input_peak_981	Intron (uc010ppj.1/9928, intron 9 of 27)	chr1	200551497	200618838	67342	-	9928	uc010ppj.1	42177	ENSG00000118193	KIF14	kinesin family member 14
chr1	200873857	200874407	551	*	552	200874048	16.74	7.66459	4.4353	4.41819	TBX2_Input_peak_982	Promoter (<=1kb)	chr1	200872955	200874178	1224	+	2848	uc001gvn.2	902	ENSG00000170128	GPR25	G protein-coupled receptor 25
chr1	200911548	200912084	537	*	538	200911657	8.64	5.35837	4.41324	2.65256	TBX2_Input_peak_983	Exon (uc001gvo.4/55765, exon 9 of 10)	chr1	200894821	200915736	20916	+	55765	uc010ppm.2	16727	ENSG00000163362	C1orf106	chromosome 1 open reading frame 106
chr1	200974424	200974876	453	*	454	200974582	8.64	5.35837	4.41324	2.65256	TBX2_Input_peak_984	Exon (uc001gvr.2/23046, exon 33 of 34)	chr1	201001407	201005694	4288	-	23046	uc001gvt.1	30818	ENSG00000116852	KIF21B	kinesin family member 21B
chr1	200990873	200991356	484	*	485	200991112	13.5	12.1482	7.76027	8.16503	TBX2_Input_peak_985	Exon (uc001gvr.2/23046, exon 18 of 34)	chr1	201001407	201005694	4288	-	23046	uc001gvt.1	14338	ENSG00000116852	KIF21B	kinesin family member 21B
chr1	201014066	201014538	473	*	474	201014341	12.96	6.6833	4.65364	3.65861	TBX2_Input_peak_986	Intron (uc001gvr.2/23046, intron 33 of 33)	chr1	201001407	201005694	4288	-	23046	uc001gvt.1	-8372	ENSG00000116852	KIF21B	kinesin family member 21B
chr1	201154128	201154522	395	*	396	201154345	8.64	5.59752	4.57876	2.83128	TBX2_Input_peak_987	Promoter (<=1kb)	chr1	201134771	201154555	19785	-	252839	uc001gvx.4	33	ENSG00000116857	TMEM9	transmembrane protein 9
chr1	201225810	201226290	481	*	482	201226112	17.82	5.26629	3.13688	2.5879	TBX2_Input_peak_988	Exon (uc001gwb.3/91156, exon 24 of 26)	chr1	201190825	201228952	38128	+	91156	uc001gwb.3	34985	ENSG00000163395	IGFN1	immunoglobulin-like and fibronectin type III domain containing 1
chr1	201226744	201227232	489	*	490	201227001	14.04	12.363	7.42199	8.3442	TBX2_Input_peak_989	Exon (uc001gwb.3/91156, exon 25 of 26)	chr1	201190825	201228952	38128	+	91156	uc001gwb.3	35919	ENSG00000163395	IGFN1	immunoglobulin-like and fibronectin type III domain containing 1
chr1	201481690	201482282	593	*	594	201481966	14.04	12.363	7.42199	8.3442	TBX2_Input_peak_990	Distal Intergenic	chr1	201483530	201492901	9372	-	1465	uc001gwr.2	10619	ENSG00000159176	CSRP1	cysteine and glycine-rich protein 1
chr1	201648976	201649444	469	*	470	201649161	11.88	8.27125	5.89654	4.91495	TBX2_Input_peak_991	Promoter (<=1kb)	chr1	201648322	201826974	178653	+	89796	uc001gwu.3	654	ENSG00000134369	NAV1	neuron navigator 1
chr1	202012804	202013485	682	*	683	202013323	9.18	5.19465	3.94706	2.52176	TBX2_Input_peak_992	Promoter (2-3kb)	chr1	202010562	202017187	6626	+	1999	uc001gxh.4	2242	ENSG00000163435	ELF3	E74-like factor 3 (ets domain transcription factor, epithelial-specific )
chr1	202127784	202128434	651	*	652	202127995	9.72	5.01351	4.03297	2.40812	TBX2_Input_peak_993	Exon (uc001gxj.3/9283, exon 2 of 2)	chr1	202122901	202129506	6606	+	9283	uc001gxj.3	4883	ENSG00000170075	GPR37L1	G protein-coupled receptor 37 like 1
chr1	202177141	202177907	767	*	768	202177745	14.58	10.7434	6.65173	6.93712	TBX2_Input_peak_994	Exon (uc010ppz.1/148713, exon 7 of 22)	chr1	202183567	202187139	3573	+	148713	uc009xaa.2	-5660	ENSG00000243323	PTPRVP	protein tyrosine phosphatase, receptor type, V, pseudogene
chr1	202318175	202318886	712	*	713	202318273	16.74	5.94584	3.54824	3.09132	TBX2_Input_peak_995	Exon (uc001gxu.3/59352, exon 18 of 18)	chr1	202331657	202341966	10310	-	29089	uc001gxx.4	23080	ENSG00000077152	UBE2T	ubiquitin-conjugating enzyme E2T
chr1	202438488	202439662	1175	*	1176	202438816	15.12	5.31046	3.22422	2.62336	TBX2_Input_peak_996	Intron (uc001gya.2/4660, intron 10 of 23)	chr1	202462743	202588569	125827	+	4660	uc001gyb.1	-23081	ENSG00000077157	PPP1R12B	protein phosphatase 1, regulatory subunit 12B
chr1	202642526	202643017	492	*	493	202642733	15.12	6.9063	4.03027	3.85066	TBX2_Input_peak_997	Promoter (<=1kb)	chr1	202590597	202643453	52857	-	127833	uc001gye.3	436	ENSG00000143858	SYT2	synaptotagmin II
chr1	202807181	202807951	771	*	772	202807722	21.06	6.40804	3.15164	3.47937	TBX2_Input_peak_998	Promoter (<=1kb)	chr1	202729707	202807299	77593	-	10765	uc001gyg.1	0	ENSG00000117139	KDM5B	lysine (K)-specific demethylase 5B
chr1	203007340	203007809	470	*	471	203007612	14.04	12.1331	7.28016	8.15545	TBX2_Input_peak_999	Promoter (<=1kb)	chr1	203007406	203016255	8850	+	92703	uc009xai.1	0	ENSG00000163444	TMEM183A	transmembrane protein 183A
chr1	203055399	203055841	443	*	444	203055572	14.04	12.5229	7.5205	8.47423	TBX2_Input_peak_1000	Promoter (<=1kb)	chr1	203056784	203078735	21952	+	8497	uc001gzb.1	-943	ENSG00000143847	PPFIA4	protein tyrosine phosphatase, receptor type, f polypeptide (PTPRF), interacting protein (liprin), alpha 4
chr1	203273273	203273690	418	*	419	203273535	12.96	6.6833	4.65364	3.65861	TBX2_Input_peak_1001	Promoter (<=1kb)	chr1	203212831	203272809	59979	-	1118	uc001gzm.1	-464	ENSG00000133063	CHIT1	chitinase 1 (chitotriosidase)
chr1	203841607	203842223	617	*	618	203841803	11.88	5.92261	4.33097	3.09132	TBX2_Input_peak_1002	Intron (uc001hac.3/9877, intron 14 of 19)	chr1	203861599	203871152	9554	+	6635	uc010pqn.4	-19376	ENSG00000182004	SNRPE	small nuclear ribonucleoprotein polypeptide E
chr1	203900148	203900807	660	*	661	203900288	17.82	5.26629	3.13688	2.5879	TBX2_Input_peak_1003	Exon (uc031vkm.1/uc031vkm.1, exon 1 of 1)	chr1	203861612	203871152	9541	+	6635	uc001hai.3	38536	ENSG00000182004	SNRPE	small nuclear ribonucleoprotein polypeptide E
chr1	204112860	204113272	413	*	414	204113015	10.26	5.08049	3.75358	2.44403	TBX2_Input_peak_1004	Promoter (<=1kb)	chr1	204112915	204127743	14829	+	9580	uc010pqp.2	0	ENSG00000143842	SOX13	SRY (sex determining region Y)-box 13
chr1	204122010	204122474	465	*	466	204122341	9.72	5.80807	4.57679	3.03004	TBX2_Input_peak_1005	Exon (uc001ham.3/9580, exon 9 of 14)	chr1	204116065	204127743	11679	+	9580	uc010pqq.2	5945	ENSG00000143842	SOX13	SRY (sex determining region Y)-box 13
chr1	204494141	204494627	487	*	488	204494265	16.74	7.66459	4.4353	4.41819	TBX2_Input_peak_1006	Promoter (<=1kb)	chr1	204454473	204494724	40252	-	5287	uc001hax.1	97	ENSG00000133056	PIK3C2B	phosphatidylinositol-4-phosphate 3-kinase, catalytic subunit type 2 beta
chr1	204562080	204562790	711	*	712	204562415	14.04	6.17368	3.76025	3.27613	TBX2_Input_peak_1007	Intron (uc010pqy.2/4194, intron 6 of 8)	chr1	204525484	204546877	21394	+	4194	uc031vkt.1	36596	ENSG00000198625	MDM4	MDM4, p53 regulator
chr1	204618701	204619143	443	*	444	204618815	9.18	7.52383	5.45492	4.30459	TBX2_Input_peak_1008	Exon (uc001hbe.2/10446, exon 3 of 3)	chr1	204617173	204685469	68297	-	10446	uc001hbe.2	66326	ENSG00000170382	LRRN2	leucine rich repeat neuronal 2
chr1	204619630	204620134	505	*	506	204619858	12.96	10.1966	6.98046	6.44986	TBX2_Input_peak_1009	5' UTR	chr1	204617173	204685469	68297	-	10446	uc001hbe.2	65335	ENSG00000170382	LRRN2	leucine rich repeat neuronal 2
chr1	204996877	204997492	616	*	617	204997097	9.18	7.52383	5.45492	4.30459	TBX2_Input_peak_1010	Promoter (<=1kb)	chr1	204997170	205022822	25653	+	23114	uc009xbh.2	0	ENSG00000163531	NFASC	neurofascin
chr1	205210956	205211766	811	*	812	205211509	14.58	6.61296	4.13974	3.61851	TBX2_Input_peak_1011	Promoter (<=1kb)	chr1	205142503	205211599	69097	-	25778	uc001hbw.3	0	ENSG00000133059	DSTYK	dual serine/threonine and tyrosine protein kinase
chr1	205269024	205269531	508	*	509	205269400	17.28	8.10907	4.39601	4.78694	TBX2_Input_peak_1012	Promoter (<=1kb)	chr1	205268445	205273343	4899	+	9911	uc001hcd.3	579	ENSG00000133069	TMCC2	transmembrane and coiled-coil domain family 2
chr1	205321608	205322006	399	*	400	205321765	11.88	5.92261	4.33097	3.09132	TBX2_Input_peak_1013	Promoter (<=1kb)	chr1	205302063	205321755	19693	-	81788	uc001hce.3	0	ENSG00000163545	NUAK2	NUAK family, SNF1-like kinase, 2
chr1	205449773	205450255	483	*	484	205449972	12.96	10.953	7.48044	7.08039	TBX2_Input_peak_1014	Promoter (1-2kb)	chr1	205448302	205448398	97	-	442891	uc010prh.1	-1375	ENSG00000199059	MIR135B	microRNA 135b
chr1	205455720	205456580	861	*	862	205456440	10.8	7.99793	5.90039	4.6834	TBX2_Input_peak_1015	Promoter (<=1kb)	chr1	205434886	205456086	21201	-	101669762	uc031vkw.1	0	NA	BLACAT1	bladder cancer associated transcript 1 (non-protein coding)
chr1	205774737	205775364	628	*	629	205775178	10.8	8.63056	6.323	5.16558	TBX2_Input_peak_1016	Promoter (<=1kb)	chr1	205767986	205775482	7497	-	8934	uc001hde.4	118	ENSG00000117280	RAB29	RAB29, member RAS oncogene family
chr1	205812657	205813085	429	*	430	205812889	12.96	10.1966	6.98046	6.44986	TBX2_Input_peak_1017	Promoter (<=1kb)	chr1	205789093	205813033	23941	-	254428	uc001hdh.1	0	ENSG00000133065	SLC41A1	solute carrier family 41 (magnesium transporter), member 1
chr1	205921428	205921857	430	*	431	205921585	8.64	6.45787	5.16556	3.48315	TBX2_Input_peak_1018	Exon (uc001hdo.4/115019, exon 9 of 13)	chr1	205913048	205917513	4466	-	115019	uc001hdn.4	-3915	ENSG00000174502	SLC26A9	solute carrier family 26 (anion exchanger), member 9
chr1	206506891	206507465	575	*	576	206507370	12.42	4.79185	3.35522	2.2224	TBX2_Input_peak_1019	Promoter (<=1kb)	chr1	206507546	206589274	81729	+	83593	uc031vlo.1	-81	ENSG00000266094	RASSF5	Ras association (RalGDS/AF-6) domain family member 5
chr1	206557024	206557616	593	*	594	206557233	15.66	6.9063	4.16528	3.85066	TBX2_Input_peak_1020	Promoter (<=1kb)	chr1	206557164	206589284	32121	+	83593	uc031vlr.1	0	ENSG00000266094	RASSF5	Ras association (RalGDS/AF-6) domain family member 5
chr1	206635516	206635964	449	*	450	206635777	17.82	10.0358	5.58669	6.3316	TBX2_Input_peak_1021	Promoter (<=1kb)	chr1	206635536	206649197	13662	+	8444	uc001hei.3	0	ENSG00000143479	DYRK3	dual-specificity tyrosine-(Y)-phosphorylation regulated kinase 3
chr1	206663762	206664203	442	*	443	206663971	12.42	10.953	7.19108	7.08039	TBX2_Input_peak_1022	Intron (uc001hek.3/8444, intron 3 of 3)	chr1	206685020	206734285	49266	+	9261	uc001hel.2	-20817	ENSG00000162889	MAPKAPK2	mitogen-activated protein kinase-activated protein kinase 2
chr1	207669407	207669829	423	*	424	207669665	12.42	6.6833	4.47363	3.65861	TBX2_Input_peak_1023	Intron (uc001hfz.2/1379, intron 1 of 11)	chr1	207677389	207724708	47320	+	1379	uc001hgb.1	-7560	ENSG00000197721	CR1L	complement component (3b/4b) receptor 1-like
chr1	207910741	207911303	563	*	564	207911045	15.12	13.7287	8.06054	9.55311	TBX2_Input_peak_1024	Promoter (<=1kb)	chr1	207886538	207911338	24801	-	947	uc001hgw.1	35	ENSG00000174059	CD34	CD34 molecule
chr1	208488396	208489095	700	*	701	208488675	12.96	10.953	7.48044	7.08039	TBX2_Input_peak_1025	Distal Intergenic	chr1	208022243	208244320	222078	-	5362	uc001hgz.3	-244076	ENSG00000076356	PLXNA2	plexin A2
chr1	208739640	208740163	524	*	525	208739923	11.88	9.08008	6.44042	5.54587	TBX2_Input_peak_1026	Distal Intergenic	chr1	208022243	208244320	222078	-	5362	uc001hgz.3	-495320	ENSG00000076356	PLXNA2	plexin A2
chr1	209173172	209173613	442	*	443	209173406	12.96	10.953	7.48044	7.08039	TBX2_Input_peak_1027	Distal Intergenic	chr1	209428823	209432547	3725	+	642587	uc009xcn.3	-255210	NA	MIR205HG	MIR205 host gene
chr1	209623079	209623675	597	*	598	209623648	8.1	4.83203	3.82074	2.25984	TBX2_Input_peak_1028	Promoter (<=1kb)	chr1	209623444	209623510	67	-	100422894	uc021pil.1	0	ENSG00000264831	MIR4260	microRNA 4260
chr1	210234031	210234468	438	*	439	210234203	10.8	5.13255	3.96781	2.48162	TBX2_Input_peak_1029	Promoter (<=1kb)	chr1	210231459	210234121	2663	-	574036	uc001hhx.5	0	ENSG00000203706	SERTAD4-AS1	SERTAD4 antisense RNA 1
chr1	210292405	210292894	490	*	491	210292700	13.5	5.46828	3.62524	2.71512	TBX2_Input_peak_1030	Distal Intergenic	chr1	210328252	210676296	348045	+	55733	uc009xcx.3	-35358	ENSG00000054392	HHAT	hedgehog acyltransferase
chr1	211260147	211260733	587	*	588	211260425	15.12	11.1133	6.44757	7.23185	TBX2_Input_peak_1031	Promoter (<=1kb)	chr1	211259947	211316383	56437	+	55758	uc001hig.3	200	ENSG00000117625	RCOR3	REST corepressor 3
chr1	211478886	211479300	415	*	416	211479175	12.96	6.6833	4.65364	3.65861	TBX2_Input_peak_1032	3' UTR	chr1	211476522	211492917	16396	-	343035	uc001him.2	13617	ENSG00000198570	RD3	retinal degeneration 3
chr1	211577725	211578267	543	*	544	211577897	17.82	8.99192	5.00064	5.49161	TBX2_Input_peak_1033	Promoter (<=1kb)	chr1	211575039	211578757	3719	-	7779	uc001hio.1	490	ENSG00000170385	SLC30A1	solute carrier family 30 (zinc transporter), member 1
chr1	211874291	211875031	741	*	742	211874570	15.66	5.31046	3.33222	2.62336	TBX2_Input_peak_1034	Distal Intergenic	chr1	211743457	211830772	87316	-	9926	uc001hiv.3	-43519	ENSG00000123684	LPGAT1	lysophosphatidylglycerol acyltransferase 1
chr1	212190058	212190458	401	*	402	212190302	10.8	7.4084	5.50154	4.25236	TBX2_Input_peak_1035	Exon (uc031vmw.1/uc031vmw.1, exon 1 of 1)	chr1	212285537	212361863	76327	+	5525	uc001hjb.3	-95079	ENSG00000066027	PPP2R5A	protein phosphatase 2, regulatory subunit B', alpha
chr1	212414481	212414900	420	*	421	212414675	12.96	5.8745	4.144	3.05495	TBX2_Input_peak_1036	Promoter (<=1kb)	chr1	212364474	212414925	50452	-	55248	uc001hjc.4	25	ENSG00000065600	TMEM206	transmembrane protein 206
chr1	212514296	212515172	877	*	878	212515029	9.18	6.95302	5.09033	3.8544	TBX2_Input_peak_1037	Distal Intergenic	chr1	212565334	212620777	55444	+	467	uc001hjf.3	-50162	ENSG00000162772	ATF3	activating transcription factor 3
chr1	212608037	212609676	1640	*	1641	212609432	20.52	14.2141	7.17382	10.0086	TBX2_Input_peak_1038	Promoter (<=1kb)	chr1	212608628	212619247	10620	+	467	uc001hjj.3	0	ENSG00000162772	ATF3	activating transcription factor 3
chr1	214187172	214187646	475	*	476	214187443	17.82	11.2084	6.27376	7.31207	TBX2_Input_peak_1039	Distal Intergenic	chr1	214281222	214334308	53087	+	56950	uc021piw.2	-93576	ENSG00000143499	SMYD2	SET and MYND domain containing 2
chr1	214550970	214551534	565	*	566	214551283	13.5	4.11731	2.90019	1.70552	TBX2_Input_peak_1040	Promoter (<=1kb)	chr1	214348696	214551681	202986	-	5784	uc001hkk.2	147	ENSG00000152104	PTPN14	protein tyrosine phosphatase, non-receptor type 14
chr1	217137396	217137891	496	*	497	217137517	12.42	7.97574	5.28419	4.6834	TBX2_Input_peak_1041	Promoter (<=1kb)	chr1	216503246	217137755	634510	-	2104	uc001hlc.1	0	ENSG00000196482	ESRRG	estrogen-related receptor gamma
chr1	217457826	217458233	408	*	409	217457969	7.56	5.43683	4.58684	2.68919	TBX2_Input_peak_1042	Intron (uc001hlf.1/55105, intron 2 of 9)	chr1	217449249	217507208	57960	-	55105	uc009xdq.1	48975	ENSG00000092978	GPATCH2	G patch domain containing 2
chr1	218323543	218324463	921	*	922	218324412	12.96	4.56384	3.35712	2.02598	TBX2_Input_peak_1043	Intron (uc001hlj.3/51018, intron 4 of 4)	chr1	218345334	218411864	66531	+	7042	uc001hll.3	-20871	ENSG00000092969	TGFB2	transforming growth factor, beta 2
chr1	220412305	220412869	565	*	566	220412489	18.36	16.1761	8.86314	11.839	TBX2_Input_peak_1044	Distal Intergenic	chr1	220528183	220582898	54716	+	4139	uc001hml.4	-115314	ENSG00000116141	MARK1	MAP/microtubule affinity-regulating kinase 1
chr1	220462859	220463276	418	*	419	220463000	10.26	7.99793	5.63037	4.6834	TBX2_Input_peak_1045	Distal Intergenic	chr1	220528183	220582898	54716	+	4139	uc001hml.4	-64907	ENSG00000116141	MARK1	MAP/microtubule affinity-regulating kinase 1
chr1	220786179	220786726	548	*	549	220786397	12.96	8.82406	6.06227	5.33985	TBX2_Input_peak_1046	Promoter (<=1kb)	chr1	220786697	220814399	27703	+	64757	uc001hms.3	0	ENSG00000186205	MARC1	mitochondrial amidoxime reducing component 1
chr1	220877043	220877513	471	*	472	220877263	11.34	5.86499	4.1136	3.05352	TBX2_Input_peak_1047	Promoter (1-2kb)	chr1	220879401	220885058	5658	+	3142	uc001hmv.4	-1888	ENSG00000136630	HLX	H2.0-like homeobox
chr1	220884117	220884862	746	*	747	220884484	16.74	10.2513	5.91373	6.48591	TBX2_Input_peak_1048	3' UTR	chr1	220832763	220880140	47378	-	100873924	uc031voh.1	-3977	ENSG00000257551	HLX-AS1	HLX antisense RNA 1
chr1	220887587	220888149	563	*	564	220887591	9.18	4.33257	3.39355	1.86829	TBX2_Input_peak_1049	Downstream (2-3kb)	chr1	220832763	220880140	47378	-	100873924	uc031voh.1	-7447	ENSG00000257551	HLX-AS1	HLX antisense RNA 1
chr1	222049595	222050140	546	*	547	222049769	15.66	12.2111	7.36097	8.202	TBX2_Input_peak_1050	Distal Intergenic	chr1	221701422	221742174	40753	-	11221	uc001hmy.2	-307421	ENSG00000143507	DUSP10	dual specificity phosphatase 10
chr1	222712132	222712763	632	*	633	222712581	8.1	5.99466	4.57992	3.13388	TBX2_Input_peak_1051	Promoter (<=1kb)	chr1	222712553	222713905	1353	+	148362	uc001hnp.2	0	ENSG00000162819	BROX	BRO1 domain and CAAX motif containing
chr1	223393274	223394555	1282	*	1283	223393841	13.5	11.8939	7.5997	7.92698	TBX2_Input_peak_1052	Promoter (<=1kb)	chr1	223393373	223395470	2098	+	164127	uc001hoa.2	0	ENSG00000178395	CCDC185	coiled-coil domain containing 185
chr1	224114192	224114656	465	*	466	224114355	13.5	7.53305	4.83366	4.30459	TBX2_Input_peak_1053	Promoter (<=1kb)	chr1	224114087	224162047	47961	+	23219	uc001hoh.3	105	ENSG00000143756	FBXO28	F-box protein 28
chr1	224340869	224341351	483	*	484	224341091	14.04	13.4034	8.05916	9.25945	TBX2_Input_peak_1054	Distal Intergenic	chr1	224227334	224330189	102856	-	4931	uc001hok.3	-10680	ENSG00000143748	NVL	nuclear VCP-like
chr1	224616085	224617134	1050	*	1051	224616942	11.34	5.92261	4.14939	3.09132	TBX2_Input_peak_1055	Promoter (<=1kb)	chr1	224616477	224740547	124071	+	149111	uc001hos.1	0	ENSG00000143786	CNIH3	cornichon family AMPA receptor auxiliary protein 3
chr1	225940805	225941215	411	*	412	225941042	12.42	7.84859	5.20331	4.57774	TBX2_Input_peak_1056	Promoter (<=1kb)	chr1	225936598	225941383	4786	-	7044	uc001hpt.2	168	ENSG00000143768	LEFTY2	left-right determination factor 2
chr1	225969575	225970129	555	*	556	225969849	17.28	6.60524	3.65625	3.61553	TBX2_Input_peak_1057	Distal Intergenic	chr1	225936598	225941383	4786	-	7044	uc001hpt.2	-28192	ENSG00000143768	LEFTY2	left-right determination factor 2
chr1	226062766	226063333	568	*	569	226063035	16.74	15.9654	9.50595	11.6403	TBX2_Input_peak_1058	Promoter (<=1kb)	chr1	226062707	226066600	3894	+	3020	uc010pvl.2	59	ENSG00000163041	H3F3A	H3 histone, family 3A
chr1	226126904	226127360	457	*	458	226127256	14.58	7.45813	4.6249	4.29412	TBX2_Input_peak_1059	Distal Intergenic	chr1	226144679	226186722	42044	-	64746	uc001hpy.3	59362	ENSG00000182827	ACBD3	acyl-CoA binding domain containing 3
chr1	226135090	226135530	441	*	442	226135325	17.82	12.8823	7.29705	8.79918	TBX2_Input_peak_1060	Distal Intergenic	chr1	226144679	226186722	42044	-	64746	uc001hpy.3	51192	ENSG00000182827	ACBD3	acyl-CoA binding domain containing 3
chr1	226308673	226309073	401	*	402	226308907	13.5	7.53305	4.83366	4.30459	TBX2_Input_peak_1061	Promoter (<=1kb)	chr1	226231149	226309503	78355	-	286826	uc001hqa.3	430	ENSG00000183814	LIN9	lin-9 DREAM MuvB core complex component
chr1	226407484	226407922	439	*	440	226407768	9.72	7.52383	5.74428	4.30459	TBX2_Input_peak_1062	Promoter (<=1kb)	chr1	226360691	226408100	47410	-	142	uc001hqd.4	178	ENSG00000143799	PARP1	poly (ADP-ribose) polymerase 1
chr1	226976054	226976504	451	*	452	226976439	9.72	4.92669	3.97394	2.34654	TBX2_Input_peak_1063	Promoter (<=1kb)	chr1	226977404	226987545	10142	+	56997	uc001hqo.1	-900	ENSG00000163050	ADCK3	aarF domain containing kinase 3
chr1	227132261	227133405	1145	*	1146	227133166	10.8	8.63056	6.323	5.16558	TBX2_Input_peak_1064	Exon (uc031vpz.1/uc031vpz.1, exon 1 of 1)	chr1	226989865	227101239	111375	-	8476	uc001hqq.3	-31022	ENSG00000143776	CDC42BPA	CDC42 binding protein kinase alpha (DMPK-like)
chr1	227560817	227561701	885	*	886	227561088	11.34	4.14638	3.0852	1.72232	TBX2_Input_peak_1065	Promoter (1-2kb)	chr1	227563519	227662463	98945	+	339500	uc001hqw.2	-1818	ENSG00000181450	ZNF678	zinc finger protein 678
chr1	227774516	227775601	1086	*	1087	227775134	14.58	6.17368	3.89526	3.27613	TBX2_Input_peak_1066	Intron (uc001hra.2/116841, intron 3 of 3)	chr1	227731189	227735411	4223	-	65094	uc001hrb.3	-39105	ENSG00000081692	JMJD4	jumonji domain containing 4
chr1	227780703	227781637	935	*	936	227781453	15.12	5.31046	3.22422	2.62336	TBX2_Input_peak_1067	3' UTR	chr1	227815717	227846470	30754	+	339501	uc001hrh.3	-34080	ENSG00000185888	PRSS38	protease, serine, 38
chr1	227786795	227787255	461	*	462	227786956	12.96	6.6833	4.65364	3.65861	TBX2_Input_peak_1068	Distal Intergenic	chr1	227815717	227846470	30754	+	339501	uc001hrh.3	-28462	ENSG00000185888	PRSS38	protease, serine, 38
chr1	227792953	227793407	455	*	456	227793304	11.88	5.86499	4.29362	3.05352	TBX2_Input_peak_1069	Distal Intergenic	chr1	227815717	227846470	30754	+	339501	uc001hrh.3	-22310	ENSG00000185888	PRSS38	protease, serine, 38
chr1	227883003	227883490	488	*	489	227883267	12.96	8.24136	5.67321	4.9076	TBX2_Input_peak_1070	Distal Intergenic	chr1	227941590	227941683	94	-	100847072	uc031psm.1	58193	ENSG00000264483	MIR5008	microRNA 5008
chr1	227887002	227887812	811	*	812	227887517	15.66	6.61239	4.00643	3.61851	TBX2_Input_peak_1071	Distal Intergenic	chr1	227941590	227941683	94	-	100847072	uc031psm.1	53871	ENSG00000264483	MIR5008	microRNA 5008
chr1	227895732	227896282	551	*	552	227896079	13.5	8.79983	5.62205	5.31835	TBX2_Input_peak_1072	Distal Intergenic	chr1	227941590	227941683	94	-	100847072	uc031psm.1	45401	ENSG00000264483	MIR5008	microRNA 5008
chr1	227923884	227925169	1286	*	1287	227924250	12.96	4.79185	3.49023	2.2224	TBX2_Input_peak_1073	Exon (uc001hri.2/7483, exon 3 of 4)	chr1	227941590	227941683	94	-	100847072	uc031psm.1	16514	ENSG00000264483	MIR5008	microRNA 5008
chr1	227927082	227927705	624	*	625	227927518	8.64	4.64525	3.91759	2.10295	TBX2_Input_peak_1074	Intron (uc001hri.2/7483, intron 3 of 3)	chr1	227941590	227941683	94	-	100847072	uc031psm.1	13978	ENSG00000264483	MIR5008	microRNA 5008
chr1	227940683	227941216	534	*	535	227940982	14.04	10.5705	6.31474	6.77424	TBX2_Input_peak_1075	Promoter (<=1kb)	chr1	227941590	227941683	94	-	100847072	uc031psm.1	467	ENSG00000264483	MIR5008	microRNA 5008
chr1	227945429	227945863	435	*	436	227945704	9.72	5.48706	4.3565	2.72947	TBX2_Input_peak_1076	Promoter (2-3kb)	chr1	227921464	227947975	26512	-	7483	uc001hri.2	2112	ENSG00000143816	WNT9A	wingless-type MMTV integration site family, member 9A
chr1	228022544	228023038	495	*	496	228022767	15.66	9.31879	5.55371	5.72686	TBX2_Input_peak_1077	Exon (uc001hrp.2/89780, exon 2 of 5)	chr1	228007022	228060467	53446	+	89780	uc001hrp.2	15522	ENSG00000154342	WNT3A	wingless-type MMTV integration site family, member 3A
chr1	228030907	228031301	395	*	396	228031079	10.26	8.63056	6.03364	5.16558	TBX2_Input_peak_1078	Intron (uc001hrp.2/89780, intron 2 of 4)	chr1	228007022	228060467	53446	+	89780	uc001hrp.2	23885	ENSG00000154342	WNT3A	wingless-type MMTV integration site family, member 3A
chr1	228102102	228102528	427	*	428	228102173	10.8	4.35271	3.46223	1.88709	TBX2_Input_peak_1079	Promoter (<=1kb)	chr1	228100727	228103321	2595	-	79169	uc001hrx.3	793	ENSG00000143793	C1orf35	chromosome 1 open reading frame 35
chr1	228142086	228142527	442	*	443	228142188	15.66	6.61239	4.00643	3.61851	TBX2_Input_peak_1080	Promoter (1-2kb)	chr1	228140228	228148954	8727	+	2987	uc001hsh.3	1858	ENSG00000143774	GUK1	guanylate kinase 1
chr1	228146828	228147704	877	*	878	228147093	13.5	7.53305	4.83366	4.30459	TBX2_Input_peak_1081	Promoter (2-3kb)	chr1	228149714	228159826	10113	+	57165	uc001hsk.3	-2010	ENSG00000198835	GJC2	gap junction protein, gamma 2, 47kDa
chr1	228149684	228150269	586	*	587	228150238	12.42	4.79185	3.35522	2.2224	TBX2_Input_peak_1082	Promoter (<=1kb)	chr1	228149714	228159826	10113	+	57165	uc001hsk.3	0	ENSG00000198835	GJC2	gap junction protein, gamma 2, 47kDa
chr1	228163020	228163554	535	*	536	228163341	16.2	10.2513	5.73372	6.48591	TBX2_Input_peak_1083	Promoter (1-2kb)	chr1	228164086	228164848	763	-	574432	uc031vqd.1	1294	ENSG00000203684	IBA57-AS1	IBA57 antisense RNA 1 (head to head)
chr1	228207822	228208364	543	*	544	228208027	14.04	9.22356	5.49497	5.67778	TBX2_Input_peak_1084	Promoter (<=1kb)	chr1	228208130	228361250	153121	+	84033	uc001hsn.4	0	ENSG00000154358	OBSCN	obscurin, cytoskeletal calmodulin and titin-interacting RhoGEF
chr1	228213795	228214618	824	*	825	228214074	16.74	7.66459	4.4353	4.41819	TBX2_Input_peak_1085	Promoter (<=1kb)	chr1	228203506	228213664	10159	-	574407	uc031psn.2	-131	ENSG00000162913	C1orf145	chromosome 1 open reading frame 145
chr1	228216326	228217388	1063	*	1064	228217213	11.34	5.86499	4.1136	3.05352	TBX2_Input_peak_1086	Promoter (2-3kb)	chr1	228203506	228213664	10159	-	574407	uc031psn.2	-2662	ENSG00000162913	C1orf145	chromosome 1 open reading frame 145
chr1	228219132	228219641	510	*	511	228219470	11.88	8.77317	6.2346	5.29824	TBX2_Input_peak_1087	Exon (uc001hsq.2/84033, exon 9 of 116)	chr1	228203506	228213664	10159	-	574407	uc031psn.2	-5468	ENSG00000162913	C1orf145	chromosome 1 open reading frame 145
chr1	228256609	228257095	487	*	488	228256838	13.5	11.3449	7.25048	7.4269	TBX2_Input_peak_1088	Exon (uc001hsn.4/84033, exon 15 of 81)	chr1	228277505	228284991	7487	+	84033	uc001hsp.2	-20410	ENSG00000154358	OBSCN	obscurin, cytoskeletal calmodulin and titin-interacting RhoGEF
chr1	228263735	228264406	672	*	673	228264005	13.5	7.53305	4.83366	4.30459	TBX2_Input_peak_1089	Exon (uc001hsn.4/84033, exon 16 of 81)	chr1	228277505	228284991	7487	+	84033	uc001hsp.2	-13099	ENSG00000154358	OBSCN	obscurin, cytoskeletal calmodulin and titin-interacting RhoGEF
chr1	228268429	228268880	452	*	453	228268701	12.96	9.3147	6.39098	5.72686	TBX2_Input_peak_1090	3' UTR	chr1	228277505	228284991	7487	+	84033	uc001hsp.2	-8625	ENSG00000154358	OBSCN	obscurin, cytoskeletal calmodulin and titin-interacting RhoGEF
chr1	228272809	228273573	765	*	766	228273489	14.58	7.45813	4.6249	4.29412	TBX2_Input_peak_1091	Exon (uc001hsq.2/84033, exon 21 of 116)	chr1	228277505	228284991	7487	+	84033	uc001hsp.2	-3932	ENSG00000154358	OBSCN	obscurin, cytoskeletal calmodulin and titin-interacting RhoGEF
chr1	228274143	228275014	872	*	873	228274353	12.42	7.37362	4.90309	4.2229	TBX2_Input_peak_1092	Promoter (2-3kb)	chr1	228277505	228284991	7487	+	84033	uc001hsp.2	-2491	ENSG00000154358	OBSCN	obscurin, cytoskeletal calmodulin and titin-interacting RhoGEF
chr1	228306793	228307636	844	*	845	228307422	11.88	5.86499	4.29362	3.05352	TBX2_Input_peak_1093	Exon (uc001hsn.4/84033, exon 45 of 81)	chr1	228334815	228378874	44060	+	84033	uc001hsr.1	-27179	ENSG00000154358	OBSCN	obscurin, cytoskeletal calmodulin and titin-interacting RhoGEF
chr1	228315776	228317778	2003	*	2004	228316828	14.04	10.9219	6.53127	7.08039	TBX2_Input_peak_1094	Exon (uc001hsn.4/84033, exon 50 of 81)	chr1	228334815	228378874	44060	+	84033	uc001hsr.1	-17037	ENSG00000154358	OBSCN	obscurin, cytoskeletal calmodulin and titin-interacting RhoGEF
chr1	228334718	228335143	426	*	427	228334721	14.04	4.30141	2.81505	1.86457	TBX2_Input_peak_1095	Promoter (<=1kb)	chr1	228334815	228378874	44060	+	84033	uc001hsr.1	0	ENSG00000154358	OBSCN	obscurin, cytoskeletal calmodulin and titin-interacting RhoGEF
chr1	228353106	228353544	439	*	440	228353128	11.34	3.94019	2.96754	1.55141	TBX2_Input_peak_1096	Promoter (<=1kb)	chr1	228352951	228361250	8300	+	84033	uc009xfa.3	155	ENSG00000154358	OBSCN	obscurin, cytoskeletal calmodulin and titin-interacting RhoGEF
chr1	228360315	228360933	619	*	620	228360665	16.74	9.15166	5.26609	5.60787	TBX2_Input_peak_1097	3' UTR	chr1	228352951	228361250	8300	+	84033	uc009xfa.3	7364	ENSG00000154358	OBSCN	obscurin, cytoskeletal calmodulin and titin-interacting RhoGEF
chr1	228374388	228374908	521	*	522	228374746	12.96	5.7969	4.096	3.02164	TBX2_Input_peak_1098	Exon (uc001hsq.2/84033, exon 107 of 116)	chr1	228352951	228361250	8300	+	84033	uc009xfa.3	21437	ENSG00000154358	OBSCN	obscurin, cytoskeletal calmodulin and titin-interacting RhoGEF
chr1	228378799	228379258	460	*	461	228379142	14.04	4.70046	3.0082	2.14819	TBX2_Input_peak_1099	3' UTR	chr1	228397048	228397109	62	-	102465444	uc031vqg.1	17851	ENSG00000278067	MIR6742	microRNA 6742
chr1	228391286	228391844	559	*	560	228391671	14.04	8.41215	5.01367	5.02195	TBX2_Input_peak_1100	Distal Intergenic	chr1	228397048	228397109	62	-	102465444	uc031vqg.1	5265	ENSG00000278067	MIR6742	microRNA 6742
chr1	228394752	228395213	462	*	463	228395105	12.42	10.1966	6.71044	6.44986	TBX2_Input_peak_1101	Promoter (1-2kb)	chr1	228397048	228397109	62	-	102465444	uc031vqg.1	1896	ENSG00000278067	MIR6742	microRNA 6742
chr1	228416233	228416790	558	*	559	228416311	11.34	5.86499	4.1136	3.05352	TBX2_Input_peak_1102	Promoter (<=1kb)	chr1	228407935	228416882	8948	-	51127	uc001hsu.3	92	ENSG00000162931	TRIM17	tripartite motif containing 17
chr1	228457296	228457717	422	*	423	228457556	17.82	11.2084	6.27376	7.31207	TBX2_Input_peak_1103	Promoter (<=1kb)	chr1	228457364	228457859	496	-	92815	uc001hsy.3	142	ENSG00000181218	HIST3H2A	histone cluster 3, H2a
chr1	228556451	228557145	695	*	696	228556616	65.34	33.3798	6.58118	28.6145	TBX2_Input_peak_1104	Distal Intergenic	chr1	228510359	228512288	1930	-	100129094	uc031vqi.1	-44163	NA	BTNL10	butyrophilin-like 10
chr1	228608553	228617849	9297	*	9298	228609231	195.49	68.5157	4.76093	63.2747	TBX2_Input_peak_1105	Promoter (<=1kb)	chr1	228610266	228610386	121	-	100169751	uc031vqk.1	0	ENSG00000199352	RNA5S1	RNA, 5S ribosomal 1
chr1	228618322	228620358	2037	*	2038	228619936	143.11	45.2981	4.23854	40.3294	TBX2_Input_peak_1106	Promoter (<=1kb)	chr1	228619230	228619350	121	-	100169751	uc031vqo.1	0	ENSG00000199352	RNA5S1	RNA, 5S ribosomal 1
chr1	228621058	228626641	5584	*	5585	228625738	153.37	51.6037	4.51836	46.5533	TBX2_Input_peak_1107	Promoter (<=1kb)	chr1	228621445	228621565	121	-	100169751	uc031vqp.1	0	ENSG00000199352	RNA5S1	RNA, 5S ribosomal 1
chr1	228627225	228633450	6226	*	6227	228631640	196.03	52.399	3.71762	47.3393	TBX2_Input_peak_1108	Promoter (<=1kb)	chr1	228630388	228630508	121	-	100169751	uc031vqt.1	0	ENSG00000199352	RNA5S1	RNA, 5S ribosomal 1
chr1	228633890	228635084	1195	*	1196	228634717	120.43	27.0684	3.19549	22.4226	TBX2_Input_peak_1109	Distal Intergenic	chr1	228630388	228630508	121	-	100169751	uc031vqt.1	-3382	ENSG00000199352	RNA5S1	RNA, 5S ribosomal 1
chr1	228636657	228641313	4657	*	4658	228640509	212.24	51.0749	3.43928	46.0318	TBX2_Input_peak_1110	Distal Intergenic	chr1	228644647	228652412	7766	+	574029	uc001htd.2	-3334	NA	DUSP5P1	dual specificity phosphatase 5 pseudogene 1
chr1	228642548	228643537	990	*	991	228642978	110.17	29.1797	3.58606	24.4935	TBX2_Input_peak_1111	Promoter (1-2kb)	chr1	228644647	228652412	7766	+	574029	uc001htd.2	-1110	NA	DUSP5P1	dual specificity phosphatase 5 pseudogene 1
chr1	228644097	228646682	2586	*	2587	228644975	199.81	78.5472	5.38031	73.2321	TBX2_Input_peak_1112	Promoter (<=1kb)	chr1	228646038	228646158	121	-	100169751	uc031vqu.1	0	ENSG00000199352	RNA5S1	RNA, 5S ribosomal 1
chr1	228773574	228774114	541	*	542	228773691	13.5	7.60183	4.87571	4.36311	TBX2_Input_peak_1113	Distal Intergenic	chr1	228735077	228746669	11593	+	58480	uc001htf.3	38497	ENSG00000116574	RHOU	ras homolog family member U
chr1	229407266	229408116	851	*	852	229407889	14.04	8.41215	5.01367	5.02195	TBX2_Input_peak_1114	Distal Intergenic	chr1	229431246	229434096	2851	-	58	uc001htm.3	25980	ENSG00000143632	ACTA1	actin, alpha 1, skeletal muscle
chr1	229434119	229434982	864	*	865	229434322	12.96	4.79185	3.49023	2.2224	TBX2_Input_peak_1115	Promoter (<=1kb)	chr1	229431246	229434096	2851	-	58	uc001htm.3	-23	ENSG00000143632	ACTA1	actin, alpha 1, skeletal muscle
chr1	229865451	229865861	411	*	412	229865703	12.42	4.79185	3.35522	2.2224	TBX2_Input_peak_1116	Distal Intergenic	chr1	230057789	230282129	224341	+	2590	uc010pvy.1	-191928	ENSG00000143641	GALNT2	polypeptide N-acetylgalactosaminyltransferase 2
chr1	229944380	229944785	406	*	407	229944552	11.34	9.77461	6.61236	6.09018	TBX2_Input_peak_1117	Distal Intergenic	chr1	230057789	230282129	224341	+	2590	uc010pvy.1	-113004	ENSG00000143641	GALNT2	polypeptide N-acetylgalactosaminyltransferase 2
chr1	230198200	230198671	472	*	473	230198430	9.72	6.95302	5.36035	3.8544	TBX2_Input_peak_1118	Intron (uc010pvy.1/2590, intron 2 of 15)	chr1	230261870	230282129	20260	+	2590	uc001htu.2	-63199	ENSG00000143641	GALNT2	polypeptide N-acetylgalactosaminyltransferase 2
chr1	230243161	230243568	408	*	409	230243310	11.34	5.86499	4.1136	3.05352	TBX2_Input_peak_1119	Exon (uc010pvy.1/2590, exon 7 of 16)	chr1	230261870	230282129	20260	+	2590	uc001htu.2	-18302	ENSG00000143641	GALNT2	polypeptide N-acetylgalactosaminyltransferase 2
chr1	230279201	230280383	1183	*	1184	230279539	12.96	9.3147	6.39098	5.72686	TBX2_Input_peak_1120	3' UTR	chr1	230261870	230282129	20260	+	2590	uc001htu.2	17331	ENSG00000143641	GALNT2	polypeptide N-acetylgalactosaminyltransferase 2
chr1	230308844	230309319	476	*	477	230309036	15.66	14.6713	8.92724	10.4241	TBX2_Input_peak_1121	Distal Intergenic	chr1	230261870	230282129	20260	+	2590	uc001htu.2	46974	ENSG00000143641	GALNT2	polypeptide N-acetylgalactosaminyltransferase 2
chr1	230332556	230333190	635	*	636	230332833	17.28	14.7293	8.22014	10.481	TBX2_Input_peak_1122	Exon (uc031psq.1/79605, exon 5 of 7)	chr1	230261870	230282129	20260	+	2590	uc001htu.2	70686	ENSG00000143641	GALNT2	polypeptide N-acetylgalactosaminyltransferase 2
chr1	230843303	230843778	476	*	477	230843605	12.42	10.953	7.19108	7.08039	TBX2_Input_peak_1123	5' UTR	chr1	230837119	230856036	18918	-	84886	uc009xfh.2	12258	ENSG00000119280	C1orf198	chromosome 1 open reading frame 198
chr1	231160868	231161614	747	*	748	231160991	12.96	7.84859	5.41268	4.57774	TBX2_Input_peak_1124	Promoter (1-2kb)	chr1	231162928	231221568	58641	+	440730	uc009xfn.1	-1314	ENSG00000119283	TRIM67	tripartite motif containing 67
chr1	231167300	231167734	435	*	436	231167459	12.42	8.52349	5.63456	5.11703	TBX2_Input_peak_1125	Exon (uc031vrh.1/uc031vrh.1, exon 1 of 1)	chr1	231162928	231221568	58641	+	440730	uc009xfn.1	4372	ENSG00000119283	TRIM67	tripartite motif containing 67
chr1	231453972	231454387	416	*	417	231454266	11.88	5.86499	4.29362	3.05352	TBX2_Input_peak_1126	Distal Intergenic	chr1	231475763	231476525	763	-	645339	uc021pkl.2	22138	NA	SNRPD2P2	small nuclear ribonucleoprotein D2 pseudogene 2
chr1	232985959	232986412	454	*	455	232986126	15.66	5.31046	3.33222	2.62336	TBX2_Input_peak_1127	Exon (uc001hvk.1/80003, exon 10 of 10)	chr1	232950624	232978473	27850	+	84284	uc001hvj.1	35335	ENSG00000135778	NTPCR	nucleoside-triphosphatase, cancer-related
chr1	233128985	233129482	498	*	499	233129299	13.5	10.3899	6.63819	6.60563	TBX2_Input_peak_1128	Intron (uc001hvm.3/80003, intron 12 of 19)	chr1	232984136	233058518	74383	-	80003	uc001hvk.1	-70467	ENSG00000135749	PCNXL2	pecanex-like 2 (Drosophila)
chr1	233465983	233466444	462	*	463	233466086	12.96	6.6833	4.65364	3.65861	TBX2_Input_peak_1129	Distal Intergenic	chr1	233375783	233385148	9366	+	84451	uc001hvu.4	90200	ENSG00000143674	KIAA1804	mixed lineage kinase 4
chr1	234214197	234214688	492	*	493	234214680	10.8	5.08049	3.93359	2.44403	TBX2_Input_peak_1130	Promoter (<=1kb)	chr1	234214271	234324516	110246	+	148641	uc001hwa.1	0	ENSG00000183780	SLC35F3	solute carrier family 35, member F3
chr1	234267688	234268322	635	*	636	234268190	11.34	5.86499	4.1136	3.05352	TBX2_Input_peak_1131	Exon (uc031vru.1/uc031vru.1, exon 1 of 1)	chr1	234306467	234306539	73	+	100616380	uc021pkq.1	-38145	ENSG00000264377	MIR4671	microRNA 4671
chr1	235327548	235328140	593	*	594	235327757	14.04	8.48653	5.05729	5.08209	TBX2_Input_peak_1132	Promoter (<=1kb)	chr1	235166895	235327487	160593	-	51742	uc021pks.1	-61	ENSG00000054267	ARID4B	AT rich interactive domain 4B (RBP1-like)
chr1	236154932	236155336	405	*	406	236155187	12.96	9.86206	6.75738	6.16536	TBX2_Input_peak_1133	Intron (uc001hxq.3/7107, intron 1 of 6)	chr1	236142532	236208909	66378	+	7107	uc001hxq.3	12400	ENSG00000077585	GPR137B	G protein-coupled receptor 137B
chr1	236281434	236281943	510	*	511	236281935	12.96	4.79185	3.49023	2.2224	TBX2_Input_peak_1134	Promoter (<=1kb)	chr1	236215122	236282039	66918	-	56605	uc001hxt.3	96	ENSG00000086619	ERO1B	endoplasmic reticulum oxidoreductase beta
chr1	236395011	236395753	743	*	744	236395294	11.88	9.77461	6.90172	6.09018	TBX2_Input_peak_1135	Promoter (<=1kb)	chr1	236395416	236484708	89293	+	128178	uc001hxv.1	0	ENSG00000186197	EDARADD	EDAR-associated death domain
chr1	236428519	236429136	618	*	619	236429013	11.34	9.08008	6.17041	5.54587	TBX2_Input_peak_1136	Intron (uc001hxu.1/128178, intron 4 of 5)	chr1	236395416	236484708	89293	+	128178	uc001hxv.1	33103	ENSG00000186197	EDARADD	EDAR-associated death domain
chr1	237042784	237043382	599	*	600	237042995	14.04	9.78058	5.83143	6.09018	TBX2_Input_peak_1137	Promoter (<=1kb)	chr1	237042402	237833988	791587	+	6262	uc001hyl.1	382	ENSG00000198626	RYR2	ryanodine receptor 2 (cardiac)
chr1	237127422	237128342	921	*	922	237128119	10.26	8.63056	6.03364	5.16558	TBX2_Input_peak_1138	Exon (uc031vsp.1/uc031vsp.1, exon 1 of 1)	chr1	237042402	237833988	791587	+	6262	uc001hyl.1	85020	ENSG00000198626	RYR2	ryanodine receptor 2 (cardiac)
chr1	238871107	238871562	456	*	457	238871348	11.88	6.92896	4.99393	3.8544	TBX2_Input_peak_1139	Distal Intergenic	chr1	238480384	238486017	5634	-	339535	uc001hyn.3	-385090	ENSG00000215808	LINC01139	long intergenic non-protein coding RNA 1139
chr1	239924693	239925256	564	*	565	239925092	17.82	12.8823	7.29705	8.79918	TBX2_Input_peak_1140	Distal Intergenic	chr1	239898019	239899872	1854	-	100873984	uc031vtb.1	-24821	ENSG00000234601	CHRM3-AS1	CHRM3 antisense RNA 1
chr1	240092509	240093802	1294	*	1295	240093530	16.2	7.66459	4.30029	4.41819	TBX2_Input_peak_1141	Promoter (<=1kb)	chr1	240091885	240475189	383305	+	56776	uc010pyd.2	624	ENSG00000155816	FMN2	formin 2
chr1	240762706	240763153	448	*	449	240762853	14.04	9.78058	5.83143	6.09018	TBX2_Input_peak_1142	Exon (uc031vtg.1/uc031vtg.1, exon 1 of 1)	chr1	240775514	240787438	11925	-	6000	uc010pyi.2	24285	ENSG00000182901	RGS7	regulator of G-protein signaling 7
chr1	241423932	241424949	1018	*	1019	241424746	15.66	9.31879	5.55371	5.72686	TBX2_Input_peak_1143	Distal Intergenic	chr1	240775514	241357230	581717	-	6000	uc001hyu.3	-66702	ENSG00000182901	RGS7	regulator of G-protein signaling 7
chr1	241519062	241519731	670	*	671	241519368	14.58	8.41215	5.19368	5.02195	TBX2_Input_peak_1144	Promoter (<=1kb)	chr1	241497557	241519785	22229	-	2271	uc001hyx.3	54	ENSG00000091483	FH	fumarate hydratase
chr1	241957790	241958457	668	*	669	241958245	12.96	10.1966	6.98046	6.44986	TBX2_Input_peak_1145	Distal Intergenic	chr1	241995490	241999083	3594	-	440738	uc001hzk.2	40626	ENSG00000197769	MAP1LC3C	microtubule-associated protein 1 light chain 3 gamma
chr1	242689230	242689762	533	*	534	242689553	16.2	7.66459	4.30029	4.41819	TBX2_Input_peak_1146	Distal Intergenic	chr1	242088387	242524696	436310	-	200150	uc001hzn.2	-164534	ENSG00000180287	PLD5	phospholipase D family, member 5
chr1	243931340	243931825	486	*	487	243931571	13.5	12.1634	7.7698	8.16503	TBX2_Input_peak_1147	Intron (uc001iac.4/339529, intron 1 of 11)	chr1	243917402	244047318	129917	+	339529	uc001iac.4	13938	ENSG00000226828	LOC339529	uncharacterized LOC339529
chr1	244904644	244905250	607	*	608	244905016	10.26	8.63056	6.03364	5.16558	TBX2_Input_peak_1148	Distal Intergenic	chr1	244850300	244864525	14226	-	3192	uc001iaz.1	-40119	ENSG00000153187	HNRNPU	heterogeneous nuclear ribonucleoprotein U (scaffold attachment factor A)
chr1	244959480	244959888	409	*	410	244959651	11.34	9.77461	6.61236	6.09018	TBX2_Input_peak_1149	Distal Intergenic	chr1	244969869	245087846	117978	+	84288	uc001ibc.2	-9981	ENSG00000203666	EFCAB2	EF-hand calcium binding domain 2
chr1	245974571	245975206	636	*	637	245974854	16.74	4.70182	2.95687	2.14876	TBX2_Input_peak_1150	Intron (uc001ibk.3/64754, intron 7 of 11)	chr1	245749340	245930823	181484	-	64754	uc001ibj.3	-43748	ENSG00000185420	SMYD3	SET and MYND domain containing 3
chr1	246251321	246252291	971	*	972	246252238	19.44	10.0802	5.11035	6.3671	TBX2_Input_peak_1151	Intron (uc001ibk.3/64754, intron 7 of 11)	chr1	245749340	246417412	668073	-	64754	uc001ibk.3	165121	ENSG00000185420	SMYD3	SET and MYND domain containing 3
chr1	246362623	246363261	639	*	640	246363215	10.26	7.99793	5.63037	4.6834	TBX2_Input_peak_1152	Intron (uc001ibk.3/64754, intron 11 of 11)	chr1	245749340	246417412	668073	-	64754	uc001ibk.3	54151	ENSG00000185420	SMYD3	SET and MYND domain containing 3
chr1	247089660	247090298	639	*	640	247089902	13.5	11.1963	7.15551	7.3097	TBX2_Input_peak_1153	Distal Intergenic	chr1	246945547	247078813	133267	-	100533111	uc001ica.3	-10847	NA	ZNF670-ZNF695	ZNF670-ZNF695 readthrough (NMD candidate)
chr1	247103824	247104344	521	*	522	247103997	12.42	6.6833	4.47363	3.65861	TBX2_Input_peak_1154	Promoter (<=1kb)	chr1	247099962	247104372	4411	-	79862	uc001ice.2	28	ENSG00000188295	ZNF669	zinc finger protein 669
chr1	247118556	247118997	442	*	443	247118720	9.18	4.33257	3.39355	1.86829	TBX2_Input_peak_1155	Distal Intergenic	chr1	247110160	247112417	2258	-	388759	uc001icg.1	-6139	NA	C1orf229	chromosome 1 open reading frame 229
chr1	247329050	247329537	488	*	489	247329380	12.42	10.1966	6.71044	6.44986	TBX2_Input_peak_1156	Promoter (<=1kb)	chr1	247300320	247329615	29296	-	84838	uc009xgv.3	78	ENSG00000162714	ZNF496	zinc finger protein 496
chr1	247330916	247331564	649	*	650	247331090	16.74	7.66459	4.4353	4.41819	TBX2_Input_peak_1157	Promoter (<=1kb)	chr1	247300320	247331743	31424	-	84838	uc001ico.3	179	ENSG00000162714	ZNF496	zinc finger protein 496
chr1	247517979	247518418	440	*	441	247518257	11.34	5.86499	4.1136	3.05352	TBX2_Input_peak_1158	Promoter (<=1kb)	chr1	247518452	247577690	59239	+	148823	uc031vum.1	-34	ENSG00000169224	GCSAML	germinal center-associated, signaling and motility-like
chr1	247521716	247522191	476	*	477	247521921	11.34	9.77461	6.61236	6.09018	TBX2_Input_peak_1159	Intron (uc001ida.5/148823, intron 1 of 6)	chr1	247518452	247577690	59239	+	148823	uc031vum.1	3264	ENSG00000169224	GCSAML	germinal center-associated, signaling and motility-like
chr1	248164962	248165361	400	*	401	248165337	9.18	6.28994	4.66046	3.36586	TBX2_Input_peak_1160	Distal Intergenic	chr1	248179986	248181029	1044	+	391194	uc010pzf.2	-14625	ENSG00000198601	OR2M2	olfactory receptor, family 2, subfamily M, member 2
chr1	248671330	248672214	885	*	886	248671938	9.18	6.95302	5.09033	3.8544	TBX2_Input_peak_1161	Distal Intergenic	chr1	248681369	248682304	936	-	401994	uc001ieu.1	10090	ENSG00000189181	OR14I1	olfactory receptor, family 14, subfamily I, member 1
chr1	248811759	248812205	447	*	448	248812003	11.88	5.12857	3.8234	2.48162	TBX2_Input_peak_1162	Promoter (2-3kb)	chr1	248810452	248814900	4449	-	80851	uc010pzp.1	2695	ENSG00000175137	SH3BP5L	SH3-binding domain protein 5-like
chr1	248838555	248839020	466	*	467	248838723	11.34	5.86499	4.1136	3.05352	TBX2_Input_peak_1163	Promoter (<=1kb)	chr1	248838331	248849515	11185	+	79894	uc001iex.3	224	ENSG00000171161	ZNF672	zinc finger protein 672
chr1	248873495	248873921	427	*	428	248873725	26.46	23.3392	10.647	18.7746	TBX2_Input_peak_1164	Exon (uc021pmf.1/uc021pmf.1, exon 1 of 1)	chr1	248850004	248859116	9113	-	55657	uc001ifc.2	-14379	ENSG00000171163	ZNF692	zinc finger protein 692
chr10	105147	105663	517	*	518	105369	13.5	10.3899	6.63819	6.60563	TBX2_Input_peak_1165	Distal Intergenic	chr10	134465	254637	120173	+	10771	uc010pzu.2	-28802	ENSG00000015171	ZMYND11	zinc finger, MYND-type containing 11
chr10	307728	308270	543	*	544	307845	8.1	5.1366	4.02069	2.48278	TBX2_Input_peak_1166	Intron (uc001ifp.3/22982, intron 5 of 36)	chr10	282037	282086	50	-	102465753	uc021pmi.2	-25642	NA	MIR7641-2	microRNA 7641-2
chr10	322951	323363	413	*	414	323337	19.44	7.99138	4.08828	4.6834	TBX2_Input_peak_1167	Intron (uc001ifp.3/22982, intron 6 of 36)	chr10	282037	282086	50	-	102465753	uc021pmi.2	-40865	NA	MIR7641-2	microRNA 7641-2
chr10	338557	339235	679	*	680	338898	15.66	13.7287	8.33056	9.55311	TBX2_Input_peak_1168	Intron (uc001ifp.3/22982, intron 8 of 36)	chr10	340480	369967	29488	-	22982	uc009xhi.1	30732	ENSG00000151240	DIP2C	disco-interacting protein 2 homolog C
chr10	367757	368301	545	*	546	368248	9.18	6.16297	4.57772	3.27488	TBX2_Input_peak_1169	Promoter (1-2kb)	chr10	340480	369967	29488	-	22982	uc009xhi.1	1666	ENSG00000151240	DIP2C	disco-interacting protein 2 homolog C
chr10	384580	385187	608	*	609	384900	17.82	13.6413	7.77299	9.48615	TBX2_Input_peak_1170	Exon (uc001ifp.3/22982, exon 15 of 37)	chr10	355540	373190	17651	-	22982	uc010pzz.1	-11390	ENSG00000151240	DIP2C	disco-interacting protein 2 homolog C
chr10	481641	482064	424	*	425	481809	9.72	7.52383	5.74428	4.30459	TBX2_Input_peak_1171	Intron (uc001ifp.3/22982, intron 35 of 36)	chr10	422824	485164	62341	-	22982	uc009xhk.1	3100	ENSG00000151240	DIP2C	disco-interacting protein 2 homolog C
chr10	550990	551456	467	*	468	551214	10.8	7.99793	5.90039	4.6834	TBX2_Input_peak_1172	Intron (uc001ifp.3/22982, intron 36 of 36)	chr10	422824	485164	62341	-	22982	uc009xhk.1	-65826	ENSG00000151240	DIP2C	disco-interacting protein 2 homolog C
chr10	570777	571200	424	*	425	571011	13.5	7.53305	4.83366	4.30459	TBX2_Input_peak_1173	Intron (uc001ifp.3/22982, intron 36 of 36)	chr10	641689	641778	90	-	100847086	uc010qaa.2	70578	ENSG00000263511	MIR5699	microRNA 5699
chr10	632481	633719	1239	*	1240	633357	14.58	8.41215	5.19368	5.02195	TBX2_Input_peak_1174	Intron (uc001ifp.3/22982, intron 36 of 36)	chr10	641689	641778	90	-	100847086	uc010qaa.2	8059	ENSG00000263511	MIR5699	microRNA 5699
chr10	635295	635800	506	*	507	635500	12.96	10.0593	6.88903	6.34849	TBX2_Input_peak_1175	Intron (uc001ifp.3/22982, intron 36 of 36)	chr10	641689	641778	90	-	100847086	uc010qaa.2	5978	ENSG00000263511	MIR5699	microRNA 5699
chr10	638990	639567	578	*	579	639165	14.04	11.1063	6.6452	7.22568	TBX2_Input_peak_1176	Promoter (2-3kb)	chr10	641689	641778	90	-	100847086	uc010qaa.2	2211	ENSG00000263511	MIR5699	microRNA 5699
chr10	640007	640710	704	*	705	640061	14.58	4.70046	3.11621	2.14819	TBX2_Input_peak_1177	Promoter (1-2kb)	chr10	641689	641778	90	-	100847086	uc010qaa.2	1068	ENSG00000263511	MIR5699	microRNA 5699
chr10	652185	652635	451	*	452	652467	13.5	11.3449	7.25048	7.4269	TBX2_Input_peak_1178	Promoter (2-3kb)	chr10	650077	665169	15093	+	414235	uc001ifr.3	2108	ENSG00000180525	PRR26	proline rich 26
chr10	728483	729125	643	*	644	728750	12.96	10.953	7.48044	7.08039	TBX2_Input_peak_1179	Distal Intergenic	chr10	274190	689668	415479	-	22982	uc001ifp.3	-38815	ENSG00000151240	DIP2C	disco-interacting protein 2 homolog C
chr10	770141	770547	407	*	408	770359	12.42	8.38024	5.54268	5.01529	TBX2_Input_peak_1180	Distal Intergenic	chr10	274190	689668	415479	-	22982	uc001ifp.3	-80473	ENSG00000151240	DIP2C	disco-interacting protein 2 homolog C
chr10	783366	783886	521	*	522	783478	14.04	6.17368	3.76025	3.27613	TBX2_Input_peak_1181	Distal Intergenic	chr10	274190	689668	415479	-	22982	uc001ifp.3	-93698	ENSG00000151240	DIP2C	disco-interacting protein 2 homolog C
chr10	786032	787168	1137	*	1138	786764	10.26	5.46887	3.99856	2.71512	TBX2_Input_peak_1182	Distal Intergenic	chr10	274190	689668	415479	-	22982	uc001ifp.3	-96364	ENSG00000151240	DIP2C	disco-interacting protein 2 homolog C
chr10	787906	788345	440	*	441	788222	11.88	6.10407	4.4491	3.22367	TBX2_Input_peak_1183	Distal Intergenic	chr10	274190	689668	415479	-	22982	uc001ifp.3	-98238	ENSG00000151240	DIP2C	disco-interacting protein 2 homolog C
chr10	805046	805730	685	*	686	805226	11.88	5.86499	4.29362	3.05352	TBX2_Input_peak_1184	Distal Intergenic	chr10	274190	689668	415479	-	22982	uc001ifp.3	-115378	ENSG00000151240	DIP2C	disco-interacting protein 2 homolog C
chr10	806154	806717	564	*	565	806574	11.34	8.27125	5.64933	4.91495	TBX2_Input_peak_1185	Distal Intergenic	chr10	274190	689668	415479	-	22982	uc001ifp.3	-116486	ENSG00000151240	DIP2C	disco-interacting protein 2 homolog C
chr10	964886	965471	586	*	587	965108	15.66	13.7287	8.33056	9.55311	TBX2_Input_peak_1186	Distal Intergenic	chr10	988409	1010520	22112	+	23560	uc031vux.1	-22938	ENSG00000107937	GTPBP4	GTP binding protein 4
chr10	1038627	1039107	481	*	482	1038777	8.1	6.45787	4.8762	3.48315	TBX2_Input_peak_1187	Intron (uc001ifw.3/55853, intron 3 of 3)	chr10	1040024	1045136	5113	-	3422	uc001ifz.3	6029	ENSG00000067064	IDI1	isopentenyl-diphosphate delta isomerase 1
chr10	1048573	1049418	846	*	847	1048757	14.04	6.17368	3.76025	3.27613	TBX2_Input_peak_1188	Promoter (<=1kb)	chr10	1040024	1049121	9098	-	3422	uc001iga.3	0	ENSG00000067064	IDI1	isopentenyl-diphosphate delta isomerase 1
chr10	1056615	1057371	757	*	758	1057225	13.5	8.79983	5.62205	5.31835	TBX2_Input_peak_1189	Promoter (<=1kb)	chr10	1056836	1132297	75462	+	22884	uc001igf.1	0	ENSG00000047056	WDR37	WD repeat domain 37
chr10	1110499	1111001	503	*	504	1110767	10.26	7.56044	5.34822	4.32437	TBX2_Input_peak_1190	Intron (uc031ptc.1/22884, intron 11 of 13)	chr10	1073904	1132297	58394	+	22884	uc001igg.1	36595	ENSG00000047056	WDR37	WD repeat domain 37
chr10	1126086	1126858	773	*	774	1126588	11.34	8.27125	5.64933	4.91495	TBX2_Input_peak_1191	Intron (uc031ptc.1/22884, intron 13 of 13)	chr10	1159768	1164672	4905	+	399706	uc010qag.1	-32910	ENSG00000229205	LINC00200	long intergenic non-protein coding RNA 200
chr10	1184715	1185136	422	*	423	1184925	15.66	9.31879	5.55371	5.72686	TBX2_Input_peak_1192	5' UTR	chr10	1177313	1188246	10934	-	105	uc001igj.2	3110	ENSG00000185736	ADARB2	adenosine deaminase, RNA-specific, B2 (non-functional)
chr10	1187235	1187937	703	*	704	1187581	12.96	7.84859	5.41268	4.57774	TBX2_Input_peak_1193	Promoter (<=1kb)	chr10	1177313	1188246	10934	-	105	uc001igj.2	309	ENSG00000185736	ADARB2	adenosine deaminase, RNA-specific, B2 (non-functional)
chr10	1199478	1200002	525	*	526	1200001	11.88	3.94019	3.0974	1.55141	TBX2_Input_peak_1194	Promoter (<=1kb)	chr10	1177313	1200391	23079	-	105	uc001igm.4	389	ENSG00000185736	ADARB2	adenosine deaminase, RNA-specific, B2 (non-functional)
chr10	1205553	1205973	421	*	422	1205958	12.42	4.79185	3.35522	2.2224	TBX2_Input_peak_1195	Intron (uc009xhq.3/105, intron 3 of 9)	chr10	1177313	1200391	23079	-	105	uc001igm.4	-5162	ENSG00000185736	ADARB2	adenosine deaminase, RNA-specific, B2 (non-functional)
chr10	1216558	1217101	544	*	545	1216684	11.88	5.12857	3.8234	2.48162	TBX2_Input_peak_1196	Exon (uc009xhq.3/105, exon 7 of 10)	chr10	1177313	1200391	23079	-	105	uc001igm.4	-16167	ENSG00000185736	ADARB2	adenosine deaminase, RNA-specific, B2 (non-functional)
chr10	1241987	1242534	548	*	549	1242174	12.96	10.1966	6.98046	6.44986	TBX2_Input_peak_1197	Exon (uc009xhq.3/105, exon 5 of 10)	chr10	1177313	1200391	23079	-	105	uc001igm.4	-41596	ENSG00000185736	ADARB2	adenosine deaminase, RNA-specific, B2 (non-functional)
chr10	1344558	1345332	775	*	776	1345037	11.88	8.95412	6.35606	5.45946	TBX2_Input_peak_1198	Intron (uc009xhq.3/105, intron 7 of 9)	chr10	1177313	1200391	23079	-	105	uc001igm.4	-144167	ENSG00000185736	ADARB2	adenosine deaminase, RNA-specific, B2 (non-functional)
chr10	1362316	1363006	691	*	692	1362676	11.88	8.27125	5.89654	4.91495	TBX2_Input_peak_1199	Intron (uc009xhq.3/105, intron 7 of 9)	chr10	1177313	1200391	23079	-	105	uc001igm.4	-161925	ENSG00000185736	ADARB2	adenosine deaminase, RNA-specific, B2 (non-functional)
chr10	1395385	1395851	467	*	468	1395653	12.42	4.79185	3.35522	2.2224	TBX2_Input_peak_1200	Intron (uc009xhq.3/105, intron 9 of 9)	chr10	1526630	1556984	30355	+	642394	uc001ign.3	-130779	ENSG00000205696	ADARB2-AS1	ADARB2 antisense RNA 1
chr10	1397023	1397855	833	*	834	1397048	12.42	5.8745	3.9837	3.05495	TBX2_Input_peak_1201	Intron (uc009xhq.3/105, intron 9 of 9)	chr10	1526630	1556984	30355	+	642394	uc001ign.3	-128775	ENSG00000205696	ADARB2-AS1	ADARB2 antisense RNA 1
chr10	1408788	1409420	633	*	634	1409106	14.58	13.4034	8.34852	9.25945	TBX2_Input_peak_1202	Intron (uc009xhq.3/105, intron 9 of 9)	chr10	1526630	1556984	30355	+	642394	uc001ign.3	-117210	ENSG00000205696	ADARB2-AS1	ADARB2 antisense RNA 1
chr10	1464097	1464517	421	*	422	1464197	9.18	7.52383	5.45492	4.30459	TBX2_Input_peak_1203	Intron (uc009xhq.3/105, intron 9 of 9)	chr10	1526630	1556984	30355	+	642394	uc001ign.3	-62113	ENSG00000205696	ADARB2-AS1	ADARB2 antisense RNA 1
chr10	1515078	1515488	411	*	412	1515347	12.42	10.953	7.19108	7.08039	TBX2_Input_peak_1204	Intron (uc009xhq.3/105, intron 9 of 9)	chr10	1526630	1556984	30355	+	642394	uc001ign.3	-11142	ENSG00000205696	ADARB2-AS1	ADARB2 antisense RNA 1
chr10	1736551	1737869	1319	*	1320	1737701	12.96	6.6833	4.65364	3.65861	TBX2_Input_peak_1205	Promoter (<=1kb)	chr10	1177313	1737476	560164	-	105	uc009xhq.3	0	ENSG00000185736	ADARB2	adenosine deaminase, RNA-specific, B2 (non-functional)
chr10	1809046	1809485	440	*	441	1809237	11.88	9.14279	6.48236	5.60525	TBX2_Input_peak_1206	Distal Intergenic	chr10	1177313	1737476	560164	-	105	uc009xhq.3	-71570	ENSG00000185736	ADARB2	adenosine deaminase, RNA-specific, B2 (non-functional)
chr10	1847529	1847969	441	*	442	1847642	14.58	8.41215	5.19368	5.02195	TBX2_Input_peak_1207	Distal Intergenic	chr10	1177313	1737476	560164	-	105	uc009xhq.3	-110053	ENSG00000185736	ADARB2	adenosine deaminase, RNA-specific, B2 (non-functional)
chr10	1964406	1964847	442	*	443	1964579	12.42	10.953	7.19108	7.08039	TBX2_Input_peak_1208	Distal Intergenic	chr10	2005473	2014348	8876	-	282980	uc001igo.3	49501	ENSG00000234962	LINC00700	long intergenic non-protein coding RNA 700
chr10	3066386	3067080	695	*	696	3066726	12.96	10.1966	6.98046	6.44986	TBX2_Input_peak_1209	Promoter (<=1kb)	chr10	3067520	3136805	69286	+	5214	uc001igp.3	-440	ENSG00000067057	PFKP	phosphofructokinase, platelet
chr10	3067754	3068674	921	*	922	3068379	16.74	6.6391	3.89623	3.64398	TBX2_Input_peak_1210	Promoter (<=1kb)	chr10	3068627	3136805	68179	+	5214	uc001igq.3	0	ENSG00000067057	PFKP	phosphofructokinase, platelet
chr10	3123668	3124090	423	*	424	3123934	16.74	5.94584	3.54824	3.09132	TBX2_Input_peak_1211	Intron (uc001igp.3/5214, intron 16 of 21)	chr10	3113372	3136805	23434	+	5214	uc009xhu.3	10296	ENSG00000067057	PFKP	phosphofructokinase, platelet
chr10	3124728	3125293	566	*	567	3124996	18.36	12.2854	6.50992	8.2735	TBX2_Input_peak_1212	Intron (uc001igp.3/5214, intron 16 of 21)	chr10	3113372	3136805	23434	+	5214	uc009xhu.3	11356	ENSG00000067057	PFKP	phosphofructokinase, platelet
chr10	3173262	3173901	640	*	641	3173482	11.34	7.82167	5.35876	4.56394	TBX2_Input_peak_1213	Promoter (<=1kb)	chr10	3136924	3172841	35918	-	10531	uc001igr.2	-421	ENSG00000107959	PITRM1	pitrilysin metallopeptidase 1
chr10	3196985	3197457	473	*	474	3197235	10.8	6.04338	4.57518	3.16422	TBX2_Input_peak_1214	Distal Intergenic	chr10	3136924	3172841	35918	-	10531	uc001igr.2	-24144	ENSG00000107959	PITRM1	pitrilysin metallopeptidase 1
chr10	3318128	3318839	712	*	713	3318614	10.8	8.63056	6.323	5.16558	TBX2_Input_peak_1215	Exon (uc001igy.1/uc001igy.1, exon 1 of 2)	chr10	3136924	3172841	35918	-	10531	uc001igr.2	-145287	ENSG00000107959	PITRM1	pitrilysin metallopeptidase 1
chr10	3319801	3320607	807	*	808	3320249	15.12	9.31879	5.37369	5.72686	TBX2_Input_peak_1216	Intron (uc001igy.1/uc001igy.1, intron 1 of 1)	chr10	3136924	3172841	35918	-	10531	uc001igr.2	-146960	ENSG00000107959	PITRM1	pitrilysin metallopeptidase 1
chr10	3399268	3399730	463	*	464	3399544	12.96	10.9391	7.47127	7.08039	TBX2_Input_peak_1217	Intron (uc001igy.1/uc001igy.1, intron 1 of 1)	chr10	3136924	3172841	35918	-	10531	uc001igr.2	-226427	ENSG00000107959	PITRM1	pitrilysin metallopeptidase 1
chr10	3784501	3785496	996	*	997	3784804	28.62	18.3673	7.40551	13.9407	TBX2_Input_peak_1218	Promoter (<=1kb)	chr10	3775996	3785281	9286	-	1316	uc001iha.3	0	ENSG00000067082	KLF6	Kruppel-like factor 6
chr10	5053110	5053562	453	*	454	5053183	12.96	4.79185	3.49023	2.2224	TBX2_Input_peak_1219	Intron (uc001ihr.3/8644, intron 2 of 8)	chr10	5048766	5107686	58921	+	8644	uc021pml.1	4344	ENSG00000196139	AKR1C3	aldo-keto reductase family 1, member C3
chr10	5488619	5489273	655	*	656	5489035	11.88	9.77461	6.90172	6.09018	TBX2_Input_peak_1220	Distal Intergenic	chr10	5498695	5499570	876	-	51806	uc001iic.2	10297	ENSG00000178372	CALML5	calmodulin-like 5
chr10	5498261	5498912	652	*	653	5498857	15.66	4.43029	2.9037	1.93756	TBX2_Input_peak_1221	Promoter (<=1kb)	chr10	5498695	5499570	876	-	51806	uc001iic.2	658	ENSG00000178372	CALML5	calmodulin-like 5
chr10	5558275	5558750	476	*	477	5558521	11.88	7.54643	5.40783	4.31573	TBX2_Input_peak_1222	Distal Intergenic	chr10	5524961	5526262	1302	+	810	uc001iie.1	33314	ENSG00000178363	CALML3	calmodulin-like 3
chr10	5561296	5561699	404	*	405	5561537	13.5	7.53305	4.83366	4.30459	TBX2_Input_peak_1223	Distal Intergenic	chr10	5524961	5526262	1302	+	810	uc001iie.1	36335	ENSG00000178363	CALML3	calmodulin-like 3
chr10	5596755	5597181	427	*	428	5597069	11.88	9.08008	6.44042	5.54587	TBX2_Input_peak_1224	Distal Intergenic	chr10	5638857	5666595	27739	-	79754	uc001iig.2	69414	ENSG00000196372	ASB13	ankyrin repeat and SOCS box containing 13
chr10	5622996	5623391	396	*	397	5623220	10.26	7.71858	5.45043	4.46573	TBX2_Input_peak_1225	Distal Intergenic	chr10	5638857	5666595	27739	-	79754	uc001iig.2	43204	ENSG00000196372	ASB13	ankyrin repeat and SOCS box containing 13
chr10	5652668	5653181	514	*	515	5652943	16.74	7.66459	4.4353	4.41819	TBX2_Input_peak_1226	Exon (uc001iig.2/79754, exon 2 of 6)	chr10	5638857	5666595	27739	-	79754	uc001iig.2	13414	ENSG00000196372	ASB13	ankyrin repeat and SOCS box containing 13
chr10	5661019	5661512	494	*	495	5661146	9.72	6.95302	5.36035	3.8544	TBX2_Input_peak_1227	Intron (uc001iig.2/79754, intron 5 of 5)	chr10	5638857	5666595	27739	-	79754	uc001iig.2	5083	ENSG00000196372	ASB13	ankyrin repeat and SOCS box containing 13
chr10	5813451	5813895	445	*	446	5813476	9.18	4.37908	3.42308	1.90151	TBX2_Input_peak_1228	Promoter (<=1kb)	chr10	5765223	5813549	48327	-	2665	uc001iil.4	0	ENSG00000057608	GDI2	GDP dissociation inhibitor 2
chr10	6154709	6155390	682	*	683	6154748	8.64	5.59752	4.57876	2.83128	TBX2_Input_peak_1229	Promoter (2-3kb)	chr10	6152207	6152262	56	-	100628560	uc021pmr.2	-2447	NA	MIR3155B	microRNA 3155b
chr10	6174311	6174804	494	*	495	6174517	12.42	10.1966	6.71044	6.44986	TBX2_Input_peak_1230	Intron (uc001ijd.3/5209, intron 1 of 14)	chr10	6152207	6152262	56	-	100628560	uc021pmr.2	-22049	NA	MIR3155B	microRNA 3155b
chr10	6215137	6215813	677	*	678	6215373	11.34	7.54643	5.18111	4.31573	TBX2_Input_peak_1231	Exon (uc001ijd.3/5209, exon 3 of 15)	chr10	6224149	6235544	11396	+	5209	uc001ijg.3	-8336	ENSG00000170525	PFKFB3	6-phosphofructo-2-kinase/fructose-2,6-biphosphatase 3
chr10	6220633	6221720	1088	*	1089	6220836	16.74	10.47	6.04544	6.68263	TBX2_Input_peak_1232	Promoter (2-3kb)	chr10	6224149	6235544	11396	+	5209	uc001ijg.3	-2429	ENSG00000170525	PFKFB3	6-phosphofructo-2-kinase/fructose-2,6-biphosphatase 3
chr10	7407526	7408620	1095	*	1096	7407877	11.88	5.86499	4.29362	3.05352	TBX2_Input_peak_1233	Promoter (<=1kb)	chr10	7158624	7409341	250718	-	57713	uc009xio.2	721	ENSG00000198879	SFMBT2	Scm-like with four mbt domains 2
chr10	7412345	7413449	1105	*	1106	7413197	12.96	9.1454	6.27752	5.6053	TBX2_Input_peak_1234	Promoter (<=1kb)	chr10	7158624	7411486	252863	-	57713	uc001ijn.2	-859	ENSG00000198879	SFMBT2	Scm-like with four mbt domains 2
chr10	7576204	7576663	460	*	461	7576488	11.34	8.95412	6.08958	5.45946	TBX2_Input_peak_1235	Exon (uc031vwk.1/80760, exon 6 of 10)	chr10	7559270	7619673	60404	-	80760	uc031vwk.1	43010	ENSG00000123243	ITIH5	inter-alpha-trypsin inhibitor heavy chain family, member 5
chr10	8034094	8035293	1200	*	1201	8034368	13.5	10.0294	6.4066	6.32766	TBX2_Input_peak_1236	Distal Intergenic	chr10	8050476	8052491	2016	-	399717	uc031vwm.1	17198	ENSG00000197308	GATA3-AS1	GATA3 antisense RNA 1
chr10	8043079	8043557	479	*	480	8043494	10.8	5.13255	3.96781	2.48162	TBX2_Input_peak_1237	Distal Intergenic	chr10	8050476	8052491	2016	-	399717	uc031vwm.1	8934	ENSG00000197308	GATA3-AS1	GATA3 antisense RNA 1
chr10	8055617	8056330	714	*	715	8056014	12.96	7.37362	5.10039	4.2229	TBX2_Input_peak_1238	Promoter (<=1kb)	chr10	8054704	8075201	20498	+	2625	uc001ijz.3	913	ENSG00000107485	GATA3	GATA binding protein 3
chr10	8513569	8514175	607	*	608	8513665	11.34	5.86499	4.1136	3.05352	TBX2_Input_peak_1239	Distal Intergenic	chr10	8259331	8268305	8975	-	100507143	uc001ikb.4	-245264	ENSG00000232170	LINC00708	long intergenic non-protein coding RNA 708
chr10	9056416	9056918	503	*	504	9056673	13.5	12.1482	7.76027	8.16503	TBX2_Input_peak_1240	Distal Intergenic	chr10	9275613	9287056	11444	+	100507163	uc031vwv.1	-218695	NA	LINC00709	long intergenic non-protein coding RNA 709
chr10	9519262	9519721	460	*	461	9519544	11.34	9.08008	6.17041	5.54587	TBX2_Input_peak_1241	Distal Intergenic	chr10	9275613	9287056	11444	+	100507163	uc031vwv.1	243649	NA	LINC00709	long intergenic non-protein coding RNA 709
chr10	10160897	10161393	497	*	498	10161003	16.2	8.17414	4.57019	4.84682	TBX2_Input_peak_1242	Distal Intergenic	chr10	10784439	10794914	10476	-	207107	uc001ikf.1	633521	ENSG00000225383	SFTA1P	surfactant associated 1, pseudogene
chr10	11344433	11345043	611	*	612	11344592	14.04	8.41215	5.01367	5.02195	TBX2_Input_peak_1243	Distal Intergenic	chr10	11165486	11329097	163612	+	10659	uc010qbo.1	178947	ENSG00000048740	CELF2	CUGBP, Elav-like family member 2
chr10	11804576	11805014	439	*	440	11804844	16.2	10.2513	5.73372	6.48591	TBX2_Input_peak_1244	Distal Intergenic	chr10	11823398	11872277	48880	+	254427	uc001ikx.3	-18384	ENSG00000148426	PROSER2	proline and serine rich 2
chr10	11879414	11880700	1287	*	1288	11879646	10.26	8.42212	5.90155	5.02883	TBX2_Input_peak_1245	Intron (uc001iky.2/219731, intron 4 of 5)	chr10	11849608	11894710	45103	-	219731	uc001iky.2	14010	ENSG00000225778	PROSER2-AS1	PROSER2 antisense RNA 1
chr10	11893884	11895238	1355	*	1356	11894577	11.34	4.14638	3.0852	1.72232	TBX2_Input_peak_1246	Promoter (<=1kb)	chr10	11849608	11894710	45103	-	219731	uc001iky.2	0	ENSG00000225778	PROSER2-AS1	PROSER2 antisense RNA 1
chr10	13161399	13161841	443	*	444	13161592	14.04	11.4948	6.88541	7.55208	TBX2_Input_peak_1247	Promoter (<=1kb)	chr10	13161554	13211104	49551	+	55388	uc001ima.3	0	ENSG00000065328	MCM10	minichromosome maintenance 10 replication initiation factor
chr10	15426025	15426689	665	*	666	15426222	11.34	5.86499	4.1136	3.05352	TBX2_Input_peak_1248	Distal Intergenic	chr10	15211645	15371059	159415	-	221061	uc001iob.3	-54966	ENSG00000148468	FAM171A1	family with sequence similarity 171, member A1
chr10	15534828	15535348	521	*	522	15535176	15.66	4.1611	2.77685	1.73494	TBX2_Input_peak_1249	Intron (uc001ioc.1/8516, intron 3 of 29)	chr10	15211645	15371059	159415	-	221061	uc001iob.3	-163769	ENSG00000148468	FAM171A1	family with sequence similarity 171, member A1
chr10	15647398	15647834	437	*	438	15647550	12.42	10.1966	6.71044	6.44986	TBX2_Input_peak_1250	Intron (uc001ioc.1/8516, intron 19 of 29)	chr10	15517089	15719771	202683	-	8516	uc001ioc.1	71937	ENSG00000077943	ITGA8	integrin, alpha 8
chr10	15719478	15719902	425	*	426	15719631	12.42	6.6833	4.47363	3.65861	TBX2_Input_peak_1251	Promoter (<=1kb)	chr10	15517089	15719771	202683	-	8516	uc001ioc.1	0	ENSG00000077943	ITGA8	integrin, alpha 8
chr10	17228737	17230731	1995	*	1996	17229945	45.9	19.5921	5.21148	15.1258	TBX2_Input_peak_1252	Promoter (<=1kb)	chr10	17214239	17229985	15747	-	100507347	uc001iot.2	0	ENSG00000229124	VIM-AS1	VIM antisense RNA 1
chr10	17950721	17951147	427	*	428	17950966	12.96	10.7039	7.31667	6.90087	TBX2_Input_peak_1253	Promoter (<=1kb)	chr10	17951839	18043292	91454	+	221074	uc001ipn.2	-692	ENSG00000148482	SLC39A12	solute carrier family 39 (zinc transporter), member 12
chr10	21173296	21173688	393	*	394	21173480	10.26	6.85347	4.88976	3.80499	TBX2_Input_peak_1254	Promoter (<=1kb)	chr10	21173990	21174923	934	+	100128511	uc031ptk.2	-302	ENSG00000231920	NEBL-AS1	NEBL antisense RNA 1
chr10	21393702	21394528	827	*	828	21394127	17.28	15.7445	8.8485	11.44	TBX2_Input_peak_1255	Distal Intergenic	chr10	21321961	21322067	107	+	100302741	uc031vzi.1	71741	ENSG00000207264	RNU6-15P	RNA, U6 small nuclear 15, pseudogene
chr10	21494373	21494961	589	*	590	21494866	14.04	5.90179	3.61684	3.07949	TBX2_Input_peak_1256	Promoter (1-2kb)	chr10	21496562	21496641	80	-	100302129	uc021pnw.1	1680	ENSG00000222071	MIR1915	microRNA 1915
chr10	21499972	21500756	785	*	786	21500572	14.04	6.17368	3.76025	3.27613	TBX2_Input_peak_1257	Promoter (2-3kb)	chr10	21494492	21497284	2793	-	399726	uc001iqn.4	-2688	ENSG00000204682	CASC10	cancer susceptibility candidate 10
chr10	22253230	22253858	629	*	630	22253403	13.5	7.53305	4.83366	4.30459	TBX2_Input_peak_1258	Promoter (1-2kb)	chr10	22252072	22258548	6477	+	100130992	uc021pod.3	1158	NA	LOC100130992	uncharacterized LOC100130992
chr10	22336537	22336974	438	*	439	22336685	10.8	5.08049	3.93359	2.44403	TBX2_Input_peak_1259	Distal Intergenic	chr10	22345445	22417610	72166	+	9576	uc001iri.3	-8471	ENSG00000077327	SPAG6	sperm associated antigen 6
chr10	22476300	22477421	1122	*	1123	22476941	11.88	7.28821	5.2343	4.14374	TBX2_Input_peak_1260	Distal Intergenic	chr10	22435425	22437929	2505	-	100499489	uc021pof.3	-38371	NA	LOC100499489	uncharacterized LOC100499489
chr10	23195274	23195687	414	*	415	23195352	12.96	5.16117	3.70929	2.501	TBX2_Input_peak_1261	Promoter (2-3kb)	chr10	23192531	23194252	1722	+	256297	uc001irp.3	2743	ENSG00000168267	PTF1A	pancreas specific transcription factor, 1a
chr10	23199185	23199736	552	*	553	23199358	12.96	5.16117	3.70929	2.501	TBX2_Input_peak_1262	Distal Intergenic	chr10	23192531	23194252	1722	+	256297	uc001irp.3	6654	ENSG00000168267	PTF1A	pancreas specific transcription factor, 1a
chr10	23344356	23344748	393	*	394	23344491	11.34	7.6818	5.26844	4.4321	TBX2_Input_peak_1263	Promoter (<=1kb)	chr10	23316591	23344843	28253	-	256815	uc010qcx.2	95	ENSG00000179133	C10orf67	chromosome 10 open reading frame 67
chr10	23694559	23695116	558	*	559	23694766	12.42	5.16117	3.56581	2.501	TBX2_Input_peak_1264	Promoter (<=1kb)	chr10	23694746	24547848	853103	+	56243	uc001irs.4	0	ENSG00000120549	KIAA1217	KIAA1217
chr10	24176675	24177192	518	*	519	24177009	10.8	5.08049	3.93359	2.44403	TBX2_Input_peak_1265	Intron (uc001irs.4/56243, intron 2 of 18)	chr10	24208791	24547848	339058	+	56243	uc001iru.5	-31599	ENSG00000120549	KIAA1217	KIAA1217
chr10	25174471	25174938	468	*	469	25174930	16.2	3.75727	2.45731	1.38651	TBX2_Input_peak_1266	Promoter (<=1kb)	chr10	25175361	25602228	426868	+	57512	uc001isj.3	-423	ENSG00000151025	GPR158	G protein-coupled receptor 158
chr10	25175921	25176590	670	*	671	25175931	12.96	4.055	3.06603	1.65876	TBX2_Input_peak_1267	Promoter (<=1kb)	chr10	25158072	25176276	18205	-	100128811	uc010qde.1	0	ENSG00000233642	GPR158-AS1	GPR158 antisense RNA 1
chr10	25934514	25935290	777	*	778	25935001	12.42	10.1966	6.71044	6.44986	TBX2_Input_peak_1268	Promoter (<=1kb)	chr10	25934073	26023481	89409	+	53904	uc001ism.2	441	ENSG00000095777	MYO3A	myosin IIIA
chr10	26211750	26212153	404	*	405	26212043	14.58	6.17368	3.89526	3.27613	TBX2_Input_peak_1269	3' UTR	chr10	26216307	26219321	3015	+	2572	uc009xkr.4	-4154	ENSG00000136750	GAD2	glutamate decarboxylase 2 (pancreatic islets and brain, 65kDa)
chr10	26391633	26392277	645	*	646	26392086	11.34	5.86499	4.1136	3.05352	TBX2_Input_peak_1270	Distal Intergenic	chr10	26438337	26501938	63602	+	54518	uc001isr.3	-46060	ENSG00000077420	APBB1IP	amyloid beta (A4) precursor protein-binding, family B, member 1 interacting protein
chr10	26437952	26439111	1160	*	1161	26438263	15.12	9.31879	5.37369	5.72686	TBX2_Input_peak_1271	Promoter (<=1kb)	chr10	26438337	26501938	63602	+	54518	uc001isr.3	0	ENSG00000077420	APBB1IP	amyloid beta (A4) precursor protein-binding, family B, member 1 interacting protein
chr10	26642873	26643450	578	*	579	26643136	10.26	5.08049	3.75358	2.44403	TBX2_Input_peak_1272	Promoter (<=1kb)	chr10	26643108	26653454	10347	+	731789	uc001isu.4	0	NA	LINC00202-2	long intergenic non-protein coding RNA 202-2
chr10	26905384	26905946	563	*	564	26905676	15.66	4.1611	2.77685	1.73494	TBX2_Input_peak_1273	Distal Intergenic	chr10	26931206	26942001	10796	-	387644	uc001itf.2	36055	ENSG00000232224	LINC00202-1	long intergenic non-protein coding RNA 202-1
chr10	27240678	27241270	593	*	594	27241100	11.34	9.54585	6.4676	5.93252	TBX2_Input_peak_1274	Promoter (<=1kb)	chr10	27195214	27240879	45666	-	91452	uc010qdm.3	0	ENSG00000107897	ACBD5	acyl-CoA binding domain containing 5
chr10	28771328	28771988	661	*	662	28771766	16.2	5.94584	3.44023	3.09132	TBX2_Input_peak_1275	Distal Intergenic	chr10	28789311	28796050	6740	-	100507605	uc001iuk.2	24062	ENSG00000235824	LINC00837	long intergenic non-protein coding RNA 837
chr10	28925087	28925554	468	*	469	28925219	10.8	7.99793	5.90039	4.6834	TBX2_Input_peak_1276	Distal Intergenic	chr10	28846408	28881897	35490	+	283080	uc031wat.1	78679	NA	C10orf126	chromosome 10 open reading frame 126
chr10	29142544	29142982	439	*	440	29142829	10.26	5.08049	3.75358	2.44403	TBX2_Input_peak_1277	Distal Intergenic	chr10	29289061	29311229	22169	+	84569	uc001iul.3	-146079	ENSG00000120563	LYZL1	lysozyme-like 1
chr10	29366225	29366627	403	*	404	29366257	11.34	5.86499	4.1136	3.05352	TBX2_Input_peak_1278	Distal Intergenic	chr10	29409554	29422370	12817	+	102724316	uc001ium.2	-42927	ENSG00000224597	SVIL-AS1	SVIL antisense RNA 1
chr10	30433453	30434824	1372	*	1373	30434522	16.74	13.7861	8.12149	9.59873	TBX2_Input_peak_1279	Promoter (<=1kb)	chr10	30434021	30461833	27813	+	1326	uc001ivi.2	0	ENSG00000107968	MAP3K8	mitogen-activated protein kinase kinase kinase 8
chr10	30847569	30847991	423	*	424	30847817	11.34	9.77461	6.61236	6.09018	TBX2_Input_peak_1280	Intron (uc001ivn.3/220929, intron 1 of 7)	chr10	30844636	30999517	154882	-	220929	uc001ivn.3	151526	ENSG00000183621	ZNF438	zinc finger protein 438
chr10	30930054	30930535	482	*	483	30930406	10.8	5.08049	3.93359	2.44403	TBX2_Input_peak_1281	Intron (uc001ivn.3/220929, intron 5 of 7)	chr10	30844636	30999517	154882	-	220929	uc001ivn.3	68982	ENSG00000183621	ZNF438	zinc finger protein 438
chr10	31055887	31056286	400	*	401	31056061	17.82	6.60524	3.76426	3.61553	TBX2_Input_peak_1282	Distal Intergenic	chr10	30844636	31031937	187302	-	220929	uc001ivo.4	-23950	ENSG00000183621	ZNF438	zinc finger protein 438
chr10	31133877	31134436	560	*	561	31134278	9.18	6.84963	5.02365	3.80344	TBX2_Input_peak_1283	Distal Intergenic	chr10	30844636	31031937	187302	-	220929	uc001ivo.4	-101940	ENSG00000183621	ZNF438	zinc finger protein 438
chr10	31749841	31750556	716	*	717	31750061	11.34	5.86499	4.1136	3.05352	TBX2_Input_peak_1284	Distal Intergenic	chr10	31805398	31808551	3154	-	94134	uc001ivw.2	57995	ENSG00000165322	ARHGAP12	Rho GTPase activating protein 12
chr10	31929074	31929502	429	*	430	31929349	8.1	5.94877	4.55029	3.09132	TBX2_Input_peak_1285	Promoter (<=1kb)	chr10	31805398	31928876	123479	-	94134	uc001ivz.2	-198	ENSG00000165322	ARHGAP12	Rho GTPase activating protein 12
chr10	32346234	32346895	662	*	663	32346591	10.8	6.98489	5.21364	3.8818	TBX2_Input_peak_1286	Promoter (<=1kb)	chr10	32267716	32347048	79333	-	80314	uc031ptt.2	153	ENSG00000120616	EPC1	enhancer of polycomb homolog 1 (Drosophila)
chr10	32506063	32506548	486	*	487	32506075	9.72	4.33257	3.57357	1.86829	TBX2_Input_peak_1287	Intron (uc009xlu.3/79741, intron 8 of 8)	chr10	32451592	32518505	66914	+	79741	uc009xlw.1	54471	ENSG00000150076	CCDC7	coiled-coil domain containing 7
chr10	32957216	32957910	695	*	696	32957483	29.16	27.1329	11.6939	22.4852	TBX2_Input_peak_1288	Promoter (<=1kb)	chr10	32900318	32957894	57577	-	3688	uc001iws.4	0	ENSG00000150093	ITGB1	integrin, beta 1 (fibronectin receptor, beta polypeptide, antigen CD29 includes MDF2, MSK12)
chr10	33334944	33336148	1205	*	1206	33335449	18.36	3.88655	2.42016	1.50576	TBX2_Input_peak_1289	Promoter (<=1kb)	chr10	33211410	33335078	123669	-	8829	uc001ixc.1	0	ENSG00000099250	NRP1	neuropilin 1
chr10	33480334	33480821	488	*	489	33480575	11.88	5.86499	4.29362	3.05352	TBX2_Input_peak_1290	Distal Intergenic	chr10	33211410	33335078	123669	-	8829	uc001ixc.1	-145256	ENSG00000099250	NRP1	neuropilin 1
chr10	34055372	34056200	829	*	830	34055854	15.66	6.9063	4.16528	3.85066	TBX2_Input_peak_1291	Distal Intergenic	chr10	33759713	33772680	12968	-	100505583	uc001ixd.3	-282692	ENSG00000261683	LINC00838	long intergenic non-protein coding RNA 838
chr10	35051043	35051589	547	*	548	35051303	12.42	4.79185	3.35522	2.2224	TBX2_Input_peak_1292	Intron (uc009xma.3/8453, intron 16 of 21)	chr10	35008551	35074330	65780	-	8453	uc009xma.3	22741	ENSG00000108094	CUL2	cullin 2
chr10	35103233	35103643	411	*	412	35103426	9.72	4.33257	3.57357	1.86829	TBX2_Input_peak_1293	Distal Intergenic	chr10	35008551	35090642	82092	-	8453	uc001ixw.3	-12591	ENSG00000108094	CUL2	cullin 2
chr10	35765042	35765440	399	*	400	35765278	10.8	8.63056	6.323	5.16558	TBX2_Input_peak_1294	Distal Intergenic	chr10	35778302	35800920	22619	+	102578074	uc031wcr.1	-12862	ENSG00000280719	PCAT5	prostate cancer associated transcript 5 (non-protein coding)
chr10	36989159	36989934	776	*	777	36989538	18.9	12.1886	6.63378	8.1825	TBX2_Input_peak_1295	Distal Intergenic	chr10	37125857	37232567	106711	+	91074	uc001iza.1	-135923	ENSG00000148513	ANKRD30A	ankyrin repeat domain 30A
chr10	37075749	37076280	532	*	533	37076036	14.04	13.4034	8.05916	9.25945	TBX2_Input_peak_1296	Distal Intergenic	chr10	37125857	37232567	106711	+	91074	uc001iza.1	-49577	ENSG00000148513	ANKRD30A	ankyrin repeat domain 30A
chr10	37124650	37126267	1618	*	1619	37124784	11.88	5.92261	4.33097	3.09132	TBX2_Input_peak_1297	Promoter (<=1kb)	chr10	37125857	37232567	106711	+	91074	uc001iza.1	0	ENSG00000148513	ANKRD30A	ankyrin repeat domain 30A
chr10	37275140	37275861	722	*	723	37275408	15.66	13.7287	8.33056	9.55311	TBX2_Input_peak_1298	Distal Intergenic	chr10	37309186	37347028	37843	+	101929520	uc031wcz.1	-33325	ENSG00000235687	LINC00993	long intergenic non-protein coding RNA 993
chr10	37284969	37285713	745	*	746	37285300	19.98	19.9905	11.2421	15.5105	TBX2_Input_peak_1299	Distal Intergenic	chr10	37309186	37347028	37843	+	101929520	uc031wcz.1	-23473	ENSG00000235687	LINC00993	long intergenic non-protein coding RNA 993
chr10	37680256	37680969	714	*	715	37680609	15.12	10.789	6.25018	6.9707	TBX2_Input_peak_1300	Distal Intergenic	chr10	37601438	37602931	1494	-	100288485	uc021ppd.1	-77325	ENSG00000256892	MTRNR2L7	MT-RNR2-like 7
chr10	37737110	37737663	554	*	555	37737406	13.5	10.3899	6.63819	6.60563	TBX2_Input_peak_1301	Distal Intergenic	chr10	37793938	37795175	1238	-	100419868	uc031puf.1	57512	NA	ZNF33BP1	zinc finger protein 33B pseudogene 1
chr10	37857359	37858049	691	*	692	37857960	13.5	4.11731	2.90019	1.70552	TBX2_Input_peak_1302	Promoter (<=1kb)	chr10	37776526	37857636	81111	-	57209	uc031pue.1	0	ENSG00000198105	ZNF248	zinc finger protein 248
chr10	38156435	38157027	593	*	594	38156690	12.96	5.8745	4.144	3.05495	TBX2_Input_peak_1303	Distal Intergenic	chr10	38175671	38214345	38675	+	100129055	uc001izn.3	-18644	NA	LOC100129055	cyclin Y-like 1 pseudogene
chr10	38942290	38943175	886	*	887	38942843	15.66	13.7287	8.33056	9.55311	TBX2_Input_peak_1304	Distal Intergenic	chr10	38696596	38698240	1645	+	399746	uc021ppf.2	245694	NA	ACTR3BP5	ACTR3B pseudogene 5
chr10	40669439	40669867	429	*	430	40669526	17.28	8.53311	4.61509	5.12657	TBX2_Input_peak_1305	Distal Intergenic	chr10	42331866	42368045	36180	-	441666	uc010qey.2	1698178	ENSG00000215146	LOC441666	zinc finger protein 91 pseudogene
chr10	42367444	42368018	575	*	576	42367649	11.88	8.59937	6.11769	5.16558	TBX2_Input_peak_1306	Promoter (<=1kb)	chr10	42331866	42368045	36180	-	441666	uc010qey.2	27	ENSG00000215146	LOC441666	zinc finger protein 91 pseudogene
chr10	42475230	42476345	1116	*	1117	42476131	13.5	5.46828	3.62524	2.71512	TBX2_Input_peak_1307	Promoter (<=1kb)	chr10	42475491	42495337	19847	+	84856	uc001izy.3	0	ENSG00000185904	LINC00839	long intergenic non-protein coding RNA 839
chr10	42690471	42690976	506	*	507	42690807	11.88	6.92896	4.99393	3.8544	TBX2_Input_peak_1308	Exon (uc001jah.1/uc001jah.1, exon 2 of 5)	chr10	42581594	42638544	56951	-	7582	uc001jae.1	-51927	ENSG00000196693	ZNF33B	zinc finger protein 33B
chr10	42752945	42753853	909	*	910	42753151	15.12	11.4569	6.65784	7.53451	TBX2_Input_peak_1309	Distal Intergenic	chr10	42782506	42834937	52432	+	9790	uc001jaj.3	-28653	ENSG00000165733	BMS1	BMS1 ribosome biogenesis factor
chr10	42865742	42866346	605	*	606	42865927	12.96	10.953	7.48044	7.08039	TBX2_Input_peak_1310	Distal Intergenic	chr10	42782506	42834937	52432	+	9790	uc001jaj.3	83236	ENSG00000165733	BMS1	BMS1 ribosome biogenesis factor
chr10	42879750	42880978	1229	*	1230	42880002	12.42	6.6833	4.47363	3.65861	TBX2_Input_peak_1311	Distal Intergenic	chr10	42782506	42834937	52432	+	9790	uc001jaj.3	97244	ENSG00000165733	BMS1	BMS1 ribosome biogenesis factor
chr10	42897639	42898926	1288	*	1289	42898364	12.42	9.3147	6.14376	5.72686	TBX2_Input_peak_1312	Distal Intergenic	chr10	42997563	42997681	119	+	100847014	uc031pup.1	-98637	ENSG00000263795	MIR5100	microRNA 5100
chr10	42900273	42900694	422	*	423	42900515	9.18	4.33257	3.39355	1.86829	TBX2_Input_peak_1313	Distal Intergenic	chr10	42997563	42997681	119	+	100847014	uc031pup.1	-96869	ENSG00000263795	MIR5100	microRNA 5100
chr10	42932202	42933063	862	*	863	42933034	11.34	5.86499	4.1136	3.05352	TBX2_Input_peak_1314	Distal Intergenic	chr10	42997563	42997681	119	+	100847014	uc031pup.1	-64500	ENSG00000263795	MIR5100	microRNA 5100
chr10	42991206	42991931	726	*	727	42991830	7.56	5.43683	4.58684	2.68919	TBX2_Input_peak_1315	Distal Intergenic	chr10	42997563	42997681	119	+	100847014	uc031pup.1	-5632	ENSG00000263795	MIR5100	microRNA 5100
chr10	43045457	43045986	530	*	531	43045772	10.8	7.99793	5.90039	4.6834	TBX2_Input_peak_1316	Distal Intergenic	chr10	43077069	43127504	50436	+	5979	uc001jak.1	-31083	ENSG00000165731	RET	ret proto-oncogene
chr10	43104719	43105553	835	*	836	43104973	14.04	6.17368	3.76025	3.27613	TBX2_Input_peak_1317	Promoter (<=1kb)	chr10	43104916	43127504	22589	+	5979	uc010qez.1	0	ENSG00000165731	RET	ret proto-oncogene
chr10	43119479	43119907	429	*	430	43119676	15.66	6.61239	4.00643	3.61851	TBX2_Input_peak_1318	Exon (uc001jak.1/5979, exon 14 of 19)	chr10	43104916	43127504	22589	+	5979	uc010qez.1	14563	ENSG00000165731	RET	ret proto-oncogene
chr10	43202437	43202866	430	*	431	43202519	11.34	5.05801	3.62067	2.44403	TBX2_Input_peak_1319	Intron (uc001jao.2/221002, intron 10 of 12)	chr10	43194533	43229739	35207	-	221002	uc001jao.2	26873	ENSG00000198915	RASGEF1A	RasGEF domain family, member 1A
chr10	43203276	43203913	638	*	639	43203584	16.2	9.15166	5.10579	5.60787	TBX2_Input_peak_1320	Exon (uc001jao.2/221002, exon 3 of 13)	chr10	43194533	43229739	35207	-	221002	uc001jao.2	25826	ENSG00000198915	RASGEF1A	RasGEF domain family, member 1A
chr10	43229083	43229557	475	*	476	43229222	11.34	5.86499	4.1136	3.05352	TBX2_Input_peak_1321	Promoter (<=1kb)	chr10	43194533	43229739	35207	-	221002	uc001jao.2	182	ENSG00000198915	RASGEF1A	RasGEF domain family, member 1A
chr10	43260372	43260775	404	*	405	43260595	11.88	6.92896	4.99393	3.8544	TBX2_Input_peak_1322	Intron (uc001jap.2/221002, intron 12 of 12)	chr10	43194533	43266919	72387	-	221002	uc001jap.2	6144	ENSG00000198915	RASGEF1A	RasGEF domain family, member 1A
chr10	43328992	43329997	1006	*	1007	43329624	12.96	9.3147	6.39098	5.72686	TBX2_Input_peak_1323	Distal Intergenic	chr10	43371644	43376335	4692	+	53828	uc001jaq.1	-41647	ENSG00000150201	FXYD4	FXYD domain containing ion transport regulator 4
chr10	43362274	43362839	566	*	567	43362372	15.12	5.31046	3.22422	2.62336	TBX2_Input_peak_1324	Distal Intergenic	chr10	43371644	43376335	4692	+	53828	uc001jaq.1	-8805	ENSG00000150201	FXYD4	FXYD domain containing ion transport regulator 4
chr10	43446137	43446991	855	*	856	43446354	14.04	11.1063	6.6452	7.22568	TBX2_Input_peak_1325	Intron (uc010qfb.1/642819, intron 1 of 3)	chr10	43437126	43482559	45434	+	642819	uc010qfb.1	9011	NA	ZNF487	zinc finger protein 487
chr10	43606350	43606783	434	*	435	43606715	11.34	5.86499	4.1136	3.05352	TBX2_Input_peak_1326	Promoter (<=1kb)	chr10	43606407	43617904	11498	+	220992	uc010qfc.2	0	ENSG00000198298	ZNF485	zinc finger protein 485
chr10	43648266	43648686	421	*	422	43648465	12.42	10.1966	6.71044	6.44986	TBX2_Input_peak_1327	Promoter (<=1kb)	chr10	43643859	43648704	4846	-	7580	uc001jbb.3	18	ENSG00000169740	ZNF32	zinc finger protein 32
chr10	43689083	43689817	735	*	736	43689732	11.88	7.41531	5.31965	4.25724	TBX2_Input_peak_1328	Distal Intergenic	chr10	43643859	43648878	5020	-	7580	uc001jbc.3	-40205	ENSG00000169740	ZNF32	zinc finger protein 32
chr10	43703048	43703557	510	*	511	43703275	10.8	7.26204	5.40211	4.1208	TBX2_Input_peak_1329	Distal Intergenic	chr10	43643859	43648878	5020	-	7580	uc001jbc.3	-54170	ENSG00000169740	ZNF32	zinc finger protein 32
chr10	43728039	43728900	862	*	863	43728197	15.12	8.29198	4.78519	4.93007	TBX2_Input_peak_1330	Distal Intergenic	chr10	43787412	43790417	3006	-	10151	uc010qfe.1	61517	NA	HNRNPA3P1	heterogeneous nuclear ribonucleoprotein A3 pseudogene 1
chr10	43753356	43753756	401	*	402	43753579	9.72	7.52383	5.74428	4.30459	TBX2_Input_peak_1331	Distal Intergenic	chr10	43787412	43790417	3006	-	10151	uc010qfe.1	36661	NA	HNRNPA3P1	heterogeneous nuclear ribonucleoprotein A3 pseudogene 1
chr10	43969034	43969526	493	*	494	43969189	13.5	5.46828	3.62524	2.71512	TBX2_Input_peak_1332	Intron (uc021ppk.1/283033, intron 7 of 7)	chr10	43939003	43944466	5464	+	283033	uc001jbe.1	30031	NA	LINC00841	long intergenic non-protein coding RNA 841
chr10	44386184	44387051	868	*	869	44386976	11.88	4.14638	3.22021	1.72232	TBX2_Input_peak_1333	Promoter (1-2kb)	chr10	44370153	44385097	14945	-	6387	uc001jbf.4	-1087	ENSG00000107562	CXCL12	chemokine (C-X-C motif) ligand 12
chr10	44974532	44974924	393	*	394	44974703	12.42	9.3147	6.14376	5.72686	TBX2_Input_peak_1334	Intron (uc001jbo.3/83937, intron 3 of 10)	chr10	44976261	44978882	2622	-	11067	uc001jbr.4	3958	ENSG00000165507	C10orf10	chromosome 10 open reading frame 10
chr10	46541151	46541742	592	*	593	46541322	11.34	5.86499	4.1136	3.05352	TBX2_Input_peak_1335	Distal Intergenic	chr10	46549049	46556071	7023	-	9721	uc001jec.3	14329	ENSG00000204175	GPRIN2	G protein regulated inducer of neurite outgrowth 2
chr10	46549190	46549744	555	*	556	46549349	22.68	14.7816	7.02938	10.5293	TBX2_Input_peak_1336	3' UTR	chr10	46549049	46556071	7023	-	9721	uc001jec.3	6327	ENSG00000204175	GPRIN2	G protein regulated inducer of neurite outgrowth 2
chr10	46555673	46556182	510	*	511	46555913	21.06	11.3699	5.30503	7.45111	TBX2_Input_peak_1337	Promoter (<=1kb)	chr10	46549049	46556071	7023	-	9721	uc001jec.3	0	ENSG00000204175	GPRIN2	G protein regulated inducer of neurite outgrowth 2
chr10	46556934	46557638	705	*	706	46557526	24.3	8.23007	3.61453	4.90169	TBX2_Input_peak_1338	Promoter (<=1kb)	chr10	46549049	46556071	7023	-	9721	uc001jec.3	-863	ENSG00000204175	GPRIN2	G protein regulated inducer of neurite outgrowth 2
chr10	47253854	47254394	541	*	542	47253949	9.72	6.95302	5.36035	3.8544	TBX2_Input_peak_1339	Distal Intergenic	chr10	47300224	47311278	11055	+	2662	uc009xnq.2	-45830	ENSG00000266524	GDF10	growth differentiation factor 10
chr10	47349146	47349610	465	*	466	47349559	11.88	5.12857	3.8234	2.48162	TBX2_Input_peak_1340	Promoter (<=1kb)	chr10	47348371	47357875	9505	+	5949	uc001jez.3	775	ENSG00000265203	RBP3	retinol binding protein 3, interstitial
chr10	47368252	47368892	641	*	642	47368635	15.12	14.6713	8.63788	10.4241	TBX2_Input_peak_1341	5' UTR	chr10	47365496	47384273	18778	-	118738	uc001jex.3	15381	ENSG00000265763	ZNF488	zinc finger protein 488
chr10	47409768	47410187	420	*	421	47409973	8.1	6.44843	4.87023	3.48315	TBX2_Input_peak_1342	Distal Intergenic	chr10	47365496	47384273	18778	-	118738	uc001jex.3	-25495	ENSG00000265763	ZNF488	zinc finger protein 488
chr10	48449977	48451329	1353	*	1354	48450500	15.12	6.9063	4.03027	3.85066	TBX2_Input_peak_1343	Promoter (<=1kb)	chr10	48446025	48451515	5491	-	58504	uc001jgr.4	186	ENSG00000128805	ARHGAP22	Rho GTPase activating protein 22
chr10	48459369	48460030	662	*	663	48459711	11.34	7.28821	5.01485	4.14374	TBX2_Input_peak_1344	5' UTR	chr10	48446025	48451515	5491	-	58504	uc001jgr.4	-7854	ENSG00000128805	ARHGAP22	Rho GTPase activating protein 22
chr10	48604792	48605246	455	*	456	48604935	11.34	5.86499	4.1136	3.05352	TBX2_Input_peak_1345	Promoter (<=1kb)	chr10	48446025	48605131	159107	-	58504	uc001jgt.4	0	ENSG00000128805	ARHGAP22	Rho GTPase activating protein 22
chr10	48648554	48648976	423	*	424	48648757	15.66	14.6713	8.92724	10.4241	TBX2_Input_peak_1346	Intron (uc010qgm.3/58504, intron 9 of 9)	chr10	48446025	48652516	206492	-	58504	uc010qgm.3	3540	ENSG00000128805	ARHGAP22	Rho GTPase activating protein 22
chr10	48684704	48685134	431	*	432	48684852	14.04	6.17368	3.76025	3.27613	TBX2_Input_peak_1347	Promoter (<=1kb)	chr10	48684876	48736242	51367	+	57705	uc001jgy.3	0	ENSG00000128815	WDFY4	WDFY family member 4
chr10	48843821	48844257	437	*	438	48844055	9.18	7.52383	5.45492	4.30459	TBX2_Input_peak_1348	Intron (uc001jha.4/57705, intron 39 of 61)	chr10	48802738	48824169	21432	+	57705	uc001jhb.1	41083	ENSG00000128815	WDFY4	WDFY family member 4
chr10	48985591	48986044	454	*	455	48985830	8.64	6.45787	5.16556	3.48315	TBX2_Input_peak_1349	Promoter (<=1kb)	chr10	48985512	48985587	76	-	100422895	uc021ppz.1	-4	ENSG00000264800	MIR4294	microRNA 4294
chr10	49538837	49539235	399	*	400	49539007	8.64	5.35837	4.41324	2.65256	TBX2_Input_peak_1350	Promoter (<=1kb)	chr10	49515105	49539123	24019	-	101243544	uc009xoe.4	0	ENSG00000258838	ERCC6-PGBD3	ERCC6-PGBD3 readthrough
chr10	49608963	49609831	869	*	870	49609639	10.8	6.14878	4.64631	3.2631	TBX2_Input_peak_1351	Promoter (<=1kb)	chr10	49609095	49665104	56010	+	1103	uc001jhv.1	0	ENSG00000070748	CHAT	choline O-acetyltransferase
chr10	49611958	49612382	425	*	426	49612230	13.5	5.46828	3.62524	2.71512	TBX2_Input_peak_1352	Promoter (<=1kb)	chr10	49613108	49665104	51997	+	1103	uc001jhx.1	-726	ENSG00000070748	CHAT	choline O-acetyltransferase
chr10	49736148	49736554	407	*	408	49736336	9.72	6.42174	4.99801	3.48315	TBX2_Input_peak_1353	Exon (uc009xog.3/55753, exon 20 of 22)	chr10	49734641	49758707	24067	-	55753	uc009xog.3	22153	ENSG00000197444	OGDHL	oxoglutarate dehydrogenase-like
chr10	49740623	49741073	451	*	452	49740775	9.72	5.48706	4.3565	2.72947	TBX2_Input_peak_1354	Exon (uc009xog.3/55753, exon 15 of 22)	chr10	49734641	49758707	24067	-	55753	uc009xog.3	17634	ENSG00000197444	OGDHL	oxoglutarate dehydrogenase-like
chr10	49768564	49769069	506	*	507	49768890	9.72	7.52383	5.74428	4.30459	TBX2_Input_peak_1355	Distal Intergenic	chr10	49734641	49762379	27739	-	55753	uc001jie.3	-6185	ENSG00000197444	OGDHL	oxoglutarate dehydrogenase-like
chr10	50024839	50025300	462	*	463	50024986	8.64	5.85664	4.75717	3.05352	TBX2_Input_peak_1356	Intron (uc031wgq.1/8505, intron 18 of 18)	chr10	49988318	50010499	22182	+	414189	uc001jix.4	36521	ENSG00000204149	AGAP6	ArfGAP with GTPase domain, ankyrin repeat and PH domain 6
chr10	52890198	52890704	507	*	508	52890464	15.12	14.6713	8.63788	10.4241	TBX2_Input_peak_1357	Distal Intergenic	chr10	52765380	52771700	6321	-	4153	uc001jjt.3	-118498	ENSG00000165471	MBL2	mannose-binding lectin (protein C) 2, soluble
chr10	53923997	53924639	643	*	644	53924382	16.74	5.94584	3.54824	3.09132	TBX2_Input_peak_1358	Intron (uc010qhq.3/65217, intron 9 of 34)	chr10	54607874	54607957	84	-	100302192	uc031whl.1	683318	ENSG00000221594	MIR548F1	microRNA 548f-1
chr10	53990913	53991332	420	*	421	53990951	15.12	8.29198	4.78519	4.93007	TBX2_Input_peak_1359	Intron (uc010qhq.3/65217, intron 13 of 34)	chr10	54607874	54607957	84	-	100302192	uc031whl.1	616625	ENSG00000221594	MIR548F1	microRNA 548f-1
chr10	56155123	56155536	414	*	415	56155124	9.18	4.33257	3.39355	1.86829	TBX2_Input_peak_1360	Distal Intergenic	chr10	56357438	56361273	3836	-	11130	uc001jjx.1	205737	ENSG00000122952	ZWINT	ZW10 interacting kinetochore protein
chr10	57336814	57337207	394	*	395	57337057	13.5	11.3449	7.25048	7.4269	TBX2_Input_peak_1361	Distal Intergenic	chr10	57304479	57304559	81	-	100500834	uc021prb.1	-32255	ENSG00000264747	MIR3924	microRNA 3924
chr10	58106559	58107008	450	*	451	58106805	10.26	7.99793	5.63037	4.6834	TBX2_Input_peak_1362	Distal Intergenic	chr10	58191517	58267934	76418	-	253430	uc001jkb.3	160926	ENSG00000151151	IPMK	inositol polyphosphate multikinase
chr10	58243933	58244488	556	*	557	58244324	9.72	7.51326	5.73724	4.30459	TBX2_Input_peak_1363	Intron (uc001jkb.3/253430, intron 5 of 5)	chr10	58191517	58267934	76418	-	253430	uc001jkb.3	23446	ENSG00000151151	IPMK	inositol polyphosphate multikinase
chr10	59176673	59177387	715	*	716	59177080	15.66	12.2111	7.36097	8.202	TBX2_Input_peak_1364	Promoter (<=1kb)	chr10	59177467	59247774	70308	+	84457	uc001jkm.4	-80	ENSG00000165443	PHYHIPL	phytanoyl-CoA 2-hydroxylase interacting protein-like
chr10	59708841	59709627	787	*	788	59708921	13.5	4.11731	2.90019	1.70552	TBX2_Input_peak_1365	Promoter (<=1kb)	chr10	59650764	59709891	59128	-	220963	uc010qig.1	264	ENSG00000165449	SLC16A9	solute carrier family 16, member 9
chr10	61040444	61041092	649	*	650	61040913	14.58	4.70046	3.11621	2.14819	TBX2_Input_peak_1366	Distal Intergenic	chr10	61016275	61026417	10143	+	100507058	uc031wil.1	24169	ENSG00000227244	LINC00845	long intergenic non-protein coding RNA 845
chr10	61909137	61909694	558	*	559	61909419	11.88	9.08008	6.44042	5.54587	TBX2_Input_peak_1367	Intron (uc010qil.2/84159, intron 2 of 4)	chr10	61901254	62051238	149985	+	84159	uc010qil.2	7883	ENSG00000150347	ARID5B	AT rich interactive domain 5B (MRF1-like)
chr10	62280186	62280792	607	*	608	62280435	14.58	8.41215	5.19368	5.02195	TBX2_Input_peak_1368	Intron (uc001jly.4/22891, intron 1 of 4)	chr10	62193086	62268863	75778	-	219790	uc001jlw.4	-11323	ENSG00000182010	RTKN2	rhotekin 2
chr10	62657354	62657881	528	*	529	62657610	12.96	10.1966	6.98046	6.44986	TBX2_Input_peak_1369	Intron (uc001jmc.2/22891, intron 6 of 7)	chr10	62643742	62672011	28270	+	22891	uc001jme.1	13612	ENSG00000138311	ZNF365	zinc finger protein 365
chr10	62805245	62805719	475	*	476	62805300	9.72	3.74019	3.18221	1.37022	TBX2_Input_peak_1370	Promoter (<=1kb)	chr10	62804756	62808479	3724	+	84890	uc001jmg.3	489	ENSG00000181915	ADO	2-aminoethanethiol (cysteamine) dioxygenase
chr10	62813162	62813885	724	*	725	62813733	14.04	7.45813	4.4646	4.29412	TBX2_Input_peak_1371	Promoter (2-3kb)	chr10	62811996	62816366	4371	-	1959	uc001jmi.3	2481	ENSG00000122877	EGR2	early growth response 2
chr10	62815020	62815513	494	*	495	62815443	18.9	7.28745	3.98027	4.14374	TBX2_Input_peak_1372	Promoter (<=1kb)	chr10	62811996	62816366	4371	-	1959	uc001jmi.3	853	ENSG00000122877	EGR2	early growth response 2
chr10	62924334	62924744	411	*	412	62924546	13.5	7.60183	4.87571	4.36311	TBX2_Input_peak_1373	Distal Intergenic	chr10	62811996	62819167	7172	-	1959	uc009xph.3	-105167	ENSG00000122877	EGR2	early growth response 2
chr10	63465102	63465729	628	*	629	63465209	16.2	7.66459	4.30029	4.41819	TBX2_Input_peak_1374	Promoter (<=1kb)	chr10	63465229	63466562	1334	+	84989	uc010qir.2	0	ENSG00000272767	JMJD1C-AS1	JMJD1C antisense RNA 1
chr10	63973465	63973910	446	*	447	63973640	9.18	7.51326	5.44824	4.30459	TBX2_Input_peak_1375	Distal Intergenic	chr10	63521363	63599307	77945	+	221035	uc009xpl.2	452102	ENSG00000165476	REEP3	receptor accessory protein 3
chr10	65429346	65429839	494	*	495	65429640	14.04	7.45813	4.4646	4.29412	TBX2_Input_peak_1376	Distal Intergenic	chr10	64825528	64826877	1350	+	305	uc009xpm.3	603818	NA	ANXA2P3	annexin A2 pseudogene 3
chr10	67691159	67691552	394	*	395	67691424	8.64	6.28999	5.05248	3.36586	TBX2_Input_peak_1377	Exon (uc031wjt.1/uc031wjt.1, exon 1 of 1)	chr10	65919967	67696191	1776225	-	29119	uc001jmw.2	4639	ENSG00000183230	CTNNA3	catenin (cadherin-associated protein), alpha 3
chr10	68279316	68279845	530	*	531	68279494	12.42	10.1966	6.71044	6.44986	TBX2_Input_peak_1378	Distal Intergenic	chr10	68282660	68297134	14475	-	64081	uc001jnr.1	17289	ENSG00000108187	PBLD	phenazine biosynthesis-like protein domain containing
chr10	68471529	68472220	692	*	693	68471969	11.88	9.77461	6.90172	6.09018	TBX2_Input_peak_1379	Promoter (<=1kb)	chr10	68414064	68471973	57910	-	1763	uc031pvh.1	0	ENSG00000138346	DNA2	DNA replication helicase/nuclease 2
chr10	68560420	68561113	694	*	695	68560884	19.44	5.80574	3.13156	3.03004	TBX2_Input_peak_1380	Promoter (<=1kb)	chr10	68560360	68694482	134123	+	80312	uc001jok.4	60	ENSG00000138336	TET1	tet methylcytosine dioxygenase 1
chr10	68721267	68721917	651	*	652	68721627	16.2	11.8234	6.66892	7.86026	TBX2_Input_peak_1381	Promoter (<=1kb)	chr10	68721144	68771445	50302	+	55749	uc001jol.2	123	ENSG00000060339	CCAR1	cell division cycle and apoptosis regulator 1
chr10	68988834	68989355	522	*	523	68989084	15.66	12.6274	7.62706	8.55931	TBX2_Input_peak_1382	Promoter (<=1kb)	chr10	68988721	69016983	28263	+	26128	uc001joy.3	113	ENSG00000198954	KIF1BP	KIF1 binding protein
chr10	69248312	69248733	422	*	423	69248625	15.12	6.9063	4.03027	3.85066	TBX2_Input_peak_1383	Exon (uc001jpf.4/80201, exon 10 of 18)	chr10	69257327	69267559	10233	+	80201	uc009xqb.3	-8594	ENSG00000156510	HKDC1	hexokinase domain containing 1
chr10	69451733	69452227	495	*	496	69451929	15.66	7.38069	4.4267	4.228	TBX2_Input_peak_1384	Promoter (<=1kb)	chr10	69451470	69507667	56198	+	23555	uc001jpo.1	263	ENSG00000099282	TSPAN15	tetraspanin 15
chr10	69572233	69573684	1452	*	1453	69572619	15.66	9.31879	5.55371	5.72686	TBX2_Input_peak_1385	Promoter (<=1kb)	chr10	69572035	69573454	1420	-	50674	uc001jpp.3	0	ENSG00000122859	NEUROG3	neurogenin 3
chr10	69651960	69652665	706	*	707	69652301	11.34	5.86499	4.1136	3.05352	TBX2_Input_peak_1386	Distal Intergenic	chr10	69630247	69633599	3353	+	219738	uc001jpq.4	21713	ENSG00000171224	C10orf35	chromosome 10 open reading frame 35
chr10	69810601	69811039	439	*	440	69810889	12.96	10.953	7.48044	7.08039	TBX2_Input_peak_1387	Intron (uc001jqk.2/1305, intron 1 of 38)	chr10	69801888	69959148	157261	+	1305	uc001jqk.2	8713	ENSG00000197467	COL13A1	collagen, type XIII, alpha 1
chr10	70238515	70239593	1079	*	1080	70238719	11.34	9.77461	6.61236	6.09018	TBX2_Input_peak_1388	Distal Intergenic	chr10	70202830	70233434	30605	-	5464	uc001jqv.1	-5081	ENSG00000180817	PPA1	pyrophosphatase (inorganic) 1
chr10	70255345	70255838	494	*	495	70255421	16.74	6.6391	3.89623	3.64398	TBX2_Input_peak_1389	Exon (uc021psj.1/64106, exon 4 of 4)	chr10	70202830	70233434	30605	-	5464	uc001jqv.1	-21911	ENSG00000180817	PPA1	pyrophosphatase (inorganic) 1
chr10	70301104	70301529	426	*	427	70301322	11.88	8.27125	5.89654	4.91495	TBX2_Input_peak_1390	3' UTR	chr10	70254957	70283694	28738	-	64106	uc021psj.1	-17410	ENSG00000148734	NPFFR1	neuropeptide FF receptor 1
chr10	70600561	70601000	440	*	441	70600687	13.5	4.11731	2.90019	1.70552	TBX2_Input_peak_1391	Promoter (1-2kb)	chr10	70597348	70602775	5428	-	5551	uc001jrf.4	1775	ENSG00000180644	PRF1	perforin 1 (pore forming protein)
chr10	70631044	70631500	457	*	458	70631310	11.88	9.08008	6.44042	5.54587	TBX2_Input_peak_1392	Distal Intergenic	chr10	70597348	70602775	5428	-	5551	uc001jrf.4	-28269	ENSG00000180644	PRF1	perforin 1 (pore forming protein)
chr10	70690583	70691000	418	*	419	70690860	15.12	9.31879	5.37369	5.72686	TBX2_Input_peak_1393	Intron (uc001jrg.3/140766, intron 2 of 21)	chr10	70672803	70762439	89637	+	140766	uc001jrg.3	17780	ENSG00000138316	ADAMTS14	ADAM metallopeptidase with thrombospondin type 1 motif, 14
chr10	71575547	71576176	630	*	631	71575712	9.72	4.33257	3.57357	1.86829	TBX2_Input_peak_1394	Intron (uc009xql.3/64072, intron 8 of 10)	chr10	71712604	71742036	29433	+	64072	uc001jsc.1	-136428	ENSG00000107736	CDH23	cadherin-related 23
chr10	71741674	71742138	465	*	466	71741844	12.42	6.6833	4.47363	3.65861	TBX2_Input_peak_1395	3' UTR	chr10	71711701	71737824	26124	-	414152	uc001jsb.2	-3850	ENSG00000214688	C10orf105	chromosome 10 open reading frame 105
chr10	71748192	71748690	499	*	500	71748684	9.72	4.33257	3.57357	1.86829	TBX2_Input_peak_1396	3' UTR	chr10	71711701	71737824	26124	-	414152	uc001jsb.2	-10368	ENSG00000214688	C10orf105	chromosome 10 open reading frame 105
chr10	71789894	71790315	422	*	423	71790154	11.34	5.86499	4.1136	3.05352	TBX2_Input_peak_1397	Promoter (<=1kb)	chr10	71790747	71790800	54	+	102465689	uc031wko.1	-432	ENSG00000274824	MIR7152	microRNA 7152
chr10	71963520	71964197	678	*	679	71963776	11.88	8.27125	5.89654	4.91495	TBX2_Input_peak_1398	Promoter (<=1kb)	chr10	71964362	72013564	49203	+	9469	uc001jsn.3	-165	ENSG00000122863	CHST3	carbohydrate (chondroitin 6) sulfotransferase 3
chr10	72007263	72008590	1328	*	1329	72007491	16.74	11.8234	6.8783	7.86026	TBX2_Input_peak_1399	3' UTR	chr10	71964362	72013564	49203	+	9469	uc001jsn.3	42901	ENSG00000122863	CHST3	carbohydrate (chondroitin 6) sulfotransferase 3
chr10	72062746	72063149	404	*	405	72062996	15.12	6.61239	3.87656	3.61851	TBX2_Input_peak_1400	3' UTR	chr10	72071859	72088614	16756	-	9806	uc010qjs.2	25465	ENSG00000107742	SPOCK2	sparc/osteonectin, cwcv and kazal-like domains proteoglycan (testican) 2
chr10	72273954	72275187	1234	*	1235	72274894	28.62	18.3673	7.40551	13.9407	TBX2_Input_peak_1401	Promoter (<=1kb)	chr10	72273919	72276039	2121	+	54541	uc001jsx.1	35	ENSG00000168209	DDIT4	DNA-damage-inducible transcript 4
chr10	72332049	72332546	498	*	499	72332203	11.88	4.48089	3.42232	1.94974	TBX2_Input_peak_1402	Distal Intergenic	chr10	72332830	72355149	22320	-	54788	uc001jsz.2	22603	ENSG00000148719	DNAJB12	DnaJ (Hsp40) homolog, subfamily B, member 12
chr10	72334633	72335283	651	*	652	72334783	13.5	11.3449	7.25048	7.4269	TBX2_Input_peak_1403	3' UTR	chr10	72332830	72355149	22320	-	54788	uc001jsz.2	19866	ENSG00000148719	DNAJB12	DnaJ (Hsp40) homolog, subfamily B, member 12
chr10	73096587	73097080	494	*	495	73096589	8.1	4.38611	3.52831	1.90151	TBX2_Input_peak_1404	Promoter (<=1kb)	chr10	73007222	73096974	89753	-	5033	uc001jtg.3	0	ENSG00000122884	P4HA1	prolyl 4-hydroxylase, alpha polypeptide I
chr10	73731580	73731983	404	*	405	73731670	18.9	7.28745	3.98027	4.14374	TBX2_Input_peak_1405	Promoter (<=1kb)	chr10	73731541	73735609	4069	+	2749	uc031pvx.1	39	NA	GLUD1P3	glutamate dehydrogenase 1 pseudogene 3
chr10	73734362	73735186	825	*	826	73734764	9.72	6.42174	4.99801	3.48315	TBX2_Input_peak_1406	Promoter (2-3kb)	chr10	73731541	73735609	4069	+	2749	uc031pvx.1	2821	NA	GLUD1P3	glutamate dehydrogenase 1 pseudogene 3
chr10	73791740	73792449	710	*	711	73792175	17.28	17.2841	9.79531	12.8981	TBX2_Input_peak_1407	Promoter (<=1kb)	chr10	73791859	73801798	9940	+	23053	uc001jvi.3	0	ENSG00000214655	ZSWIM8	zinc finger, SWIM-type containing 8
chr10	73839185	73839935	751	*	752	73839607	14.04	12.5229	7.5205	8.47423	TBX2_Input_peak_1408	Promoter (1-2kb)	chr10	73817479	73837511	20033	-	818	uc001jvw.1	-1674	ENSG00000148660	CAMK2G	calcium/calmodulin-dependent protein kinase II gamma
chr10	73911250	73911728	479	*	480	73911495	16.74	7.66459	4.4353	4.41819	TBX2_Input_peak_1409	Promoter (<=1kb)	chr10	73911525	73916643	5119	+	5328	uc009xrq.1	0	ENSG00000122861	PLAU	plasminogen activator, urokinase
chr10	73944547	73945028	482	*	483	73944614	14.04	4.70046	3.0082	2.14819	TBX2_Input_peak_1410	Distal Intergenic	chr10	73909969	73922777	12809	-	414236	uc001jvz.2	-21770	ENSG00000222047	C10orf55	chromosome 10 open reading frame 55
chr10	74016937	74017378	442	*	443	74017206	9.18	7.52383	5.45492	4.30459	TBX2_Input_peak_1411	Intron (uc009xrr.3/7414, intron 3 of 22)	chr10	73998114	74114387	116274	+	7414	uc010qky.1	18823	ENSG00000035403	VCL	vinculin
chr10	74151317	74151797	481	*	482	74151373	13.5	6.65171	4.3043	3.65248	TBX2_Input_peak_1412	Promoter (<=1kb)	chr10	74151185	74709303	558119	+	132	uc001jwi.3	132	ENSG00000156110	ADK	adenosine kinase
chr10	74176565	74177047	483	*	484	74176870	9.18	6.84963	5.02365	3.80344	TBX2_Input_peak_1413	Promoter (<=1kb)	chr10	74176489	74709303	532815	+	132	uc001jwj.3	76	ENSG00000156110	ADK	adenosine kinase
chr10	75105446	75105989	544	*	545	75105785	17.82	16.2172	9.41064	11.8724	TBX2_Input_peak_1414	3' UTR	chr10	75094432	75109212	14781	-	51207	uc001jws.3	3223	ENSG00000079393	DUSP13	dual specificity phosphatase 13
chr10	75238408	75238976	569	*	570	75238849	10.26	6.72642	4.80734	3.69396	TBX2_Input_peak_1415	Promoter (2-3kb)	chr10	75233971	75236012	2042	-	118881	uc001jxb.3	-2396	ENSG00000165644	COMTD1	catechol-O-methyltransferase domain containing 1
chr10	75276112	75276935	824	*	825	75276624	16.74	13.7861	8.12149	9.59873	TBX2_Input_peak_1416	Distal Intergenic	chr10	75296383	75361678	65296	+	253264	uc001jxd.2	-19448	ENSG00000226051	ZNF503-AS1	ZNF503 antisense RNA 1
chr10	75396193	75397501	1309	*	1310	75396393	18.9	7.28745	3.98027	4.14374	TBX2_Input_peak_1417	Distal Intergenic	chr10	75401528	75408982	7455	+	100131213	uc010qlf.2	-4027	ENSG00000237149	ZNF503-AS2	ZNF503 antisense RNA 2
chr10	75398637	75400384	1748	*	1749	75398852	24.84	6.96909	3.23022	3.87033	TBX2_Input_peak_1418	Promoter (1-2kb)	chr10	75401528	75408982	7455	+	100131213	uc010qlf.2	-1144	ENSG00000237149	ZNF503-AS2	ZNF503 antisense RNA 2
chr10	75750607	75751049	443	*	444	75750778	10.26	7.26204	5.15489	4.1208	TBX2_Input_peak_1419	Distal Intergenic	chr10	75782761	76557368	774608	+	83938	uc001jxi.3	-31712	ENSG00000148655	C10orf11	chromosome 10 open reading frame 11
chr10	78033839	78034480	642	*	643	78033898	11.88	5.86499	4.29362	3.05352	TBX2_Input_peak_1420	Promoter (<=1kb)	chr10	78033760	78040715	6956	+	6229	uc001jzp.3	79	ENSG00000138326	RPS24	ribosomal protein S24
chr10	78963605	78963999	395	*	396	78963801	10.26	7.88327	5.55662	4.60648	TBX2_Input_peak_1421	Intron (uc001jzx.3/283050, intron 4 of 7)	chr10	78943326	79067448	124123	-	283050	uc001jzx.3	103449	ENSG00000224596	ZMIZ1-AS1	ZMIZ1 antisense RNA 1
chr10	79025259	79025772	514	*	515	79025458	10.26	7.99793	5.63037	4.6834	TBX2_Input_peak_1422	Intron (uc001jzx.3/283050, intron 4 of 7)	chr10	78943326	79067448	124123	-	283050	uc001jzx.3	41676	ENSG00000224596	ZMIZ1-AS1	ZMIZ1 antisense RNA 1
chr10	79026323	79026775	453	*	454	79026558	12.42	10.953	7.19108	7.08039	TBX2_Input_peak_1423	Intron (uc001jzx.3/283050, intron 4 of 7)	chr10	78943326	79067448	124123	-	283050	uc001jzx.3	40673	ENSG00000224596	ZMIZ1-AS1	ZMIZ1 antisense RNA 1
chr10	79067401	79068406	1006	*	1007	79068138	11.88	6.49493	4.7058	3.51543	TBX2_Input_peak_1424	Promoter (<=1kb)	chr10	78943326	79067448	124123	-	283050	uc001jzx.3	0	ENSG00000224596	ZMIZ1-AS1	ZMIZ1 antisense RNA 1
chr10	79137568	79138213	646	*	647	79137882	9.72	6.95302	5.36035	3.8544	TBX2_Input_peak_1425	Promoter (1-2kb)	chr10	79139682	79217426	77745	+	57178	uc001kae.3	-1469	ENSG00000108175	ZMIZ1	zinc finger, MIZ-type containing 1
chr10	79181435	79181972	538	*	539	79181816	10.8	5.08049	3.93359	2.44403	TBX2_Input_peak_1426	Intron (uc001kaf.2/57178, intron 4 of 24)	chr10	79139682	79217426	77745	+	57178	uc001kae.3	41753	ENSG00000108175	ZMIZ1	zinc finger, MIZ-type containing 1
chr10	79286263	79286901	639	*	640	79286520	13.5	7.53305	4.83366	4.30459	TBX2_Input_peak_1427	Intron (uc001kaf.2/57178, intron 8 of 24)	chr10	79277181	79296935	19755	+	57178	uc001kah.1	9082	ENSG00000108175	ZMIZ1	zinc finger, MIZ-type containing 1
chr10	79290468	79291249	782	*	783	79291080	12.96	8.67133	5.96008	5.20202	TBX2_Input_peak_1428	Exon (uc001kaf.2/57178, exon 10 of 25)	chr10	79277181	79296935	19755	+	57178	uc001kah.1	13287	ENSG00000108175	ZMIZ1	zinc finger, MIZ-type containing 1
chr10	79347950	79348380	431	*	432	79348184	12.42	9.49028	6.25685	5.88343	TBX2_Input_peak_1429	Promoter (<=1kb)	chr10	79347464	79355333	7870	+	10105	uc001kai.3	486	ENSG00000108179	PPIF	peptidylprolyl isomerase F
chr10	79442374	79442810	437	*	438	79442581	15.12	10.789	6.25018	6.9707	TBX2_Input_peak_1430	Promoter (1-2kb)	chr10	79382327	79444172	61846	-	219654	uc010qlr.2	1362	ENSG00000165424	ZCCHC24	zinc finger, CCHC domain containing 24
chr10	79981285	79981862	578	*	579	79981860	13.5	4.11731	2.90019	1.70552	TBX2_Input_peak_1431	Distal Intergenic	chr10	79937740	79949105	11366	-	6441	uc001kbh.3	-32180	ENSG00000133661	SFTPD	surfactant protein D
chr10	79983326	79983774	449	*	450	79983503	10.8	8.61886	6.31525	5.16558	TBX2_Input_peak_1432	Distal Intergenic	chr10	79937740	79949105	11366	-	6441	uc001kbh.3	-34221	ENSG00000133661	SFTPD	surfactant protein D
chr10	80169006	80169417	412	*	413	80169145	12.96	9.49028	6.50861	5.88343	TBX2_Input_peak_1433	Promoter (1-2kb)	chr10	80155124	80171320	16197	-	311	uc010qlx.1	1903	ENSG00000122359	ANXA11	annexin A11
chr10	80356536	80357475	940	*	941	80356561	11.88	5.86499	4.29362	3.05352	TBX2_Input_peak_1434	Promoter (<=1kb)	chr10	80336106	80356758	20653	-	143241	uc001kbx.5	0	ENSG00000170788	DYDC1	DPY30 domain containing 1
chr10	80359455	80360004	550	*	551	80359689	15.12	5.31046	3.22422	2.62336	TBX2_Input_peak_1435	Promoter (2-3kb)	chr10	80356768	80368073	11306	+	84332	uc001kcb.2	2687	ENSG00000133665	DYDC2	DPY30 domain containing 2
chr10	80454703	80455346	644	*	645	80454875	10.8	7.26204	5.40211	4.1208	TBX2_Input_peak_1436	Promoter (<=1kb)	chr10	80454282	80522635	68354	+	81619	uc001kci.4	421	ENSG00000108219	TSPAN14	tetraspanin 14
chr10	80533589	80534193	605	*	606	80533868	18.9	12.1886	6.63378	8.1825	TBX2_Input_peak_1437	Distal Intergenic	chr10	80537902	80646560	108659	+	387694	uc001kck.1	-3709	ENSG00000178217	SH2D4B	SH2 domain containing 4B
chr10	80535880	80536447	568	*	569	80536210	14.04	9.78058	5.83143	6.09018	TBX2_Input_peak_1438	Promoter (1-2kb)	chr10	80537902	80646560	108659	+	387694	uc001kck.1	-1455	ENSG00000178217	SH2D4B	SH2 domain containing 4B
chr10	80585700	80586098	399	*	400	80585963	14.58	4.70046	3.11621	2.14819	TBX2_Input_peak_1439	Intron (uc001kck.1/387694, intron 3 of 6)	chr10	80603579	80646560	42982	+	387694	uc001kcm.1	-17481	ENSG00000178217	SH2D4B	SH2 domain containing 4B
chr10	80813884	80814579	696	*	697	80814217	14.58	8.41215	5.19368	5.02195	TBX2_Input_peak_1440	Distal Intergenic	chr10	80642996	80646560	3565	+	387694	uc001kcn.1	170888	ENSG00000178217	SH2D4B	SH2 domain containing 4B
chr10	81308980	81309547	568	*	569	81309249	14.04	11.4948	6.88541	7.55208	TBX2_Input_peak_1441	Distal Intergenic	chr10	81875314	82987179	1111866	+	10718	uc001kco.2	-565767	ENSG00000185737	NRG3	neuregulin 3
chr10	81505601	81506093	493	*	494	81505897	10.8	7.99793	5.90039	4.6834	TBX2_Input_peak_1442	Distal Intergenic	chr10	81875314	82987179	1111866	+	10718	uc001kco.2	-369221	ENSG00000185737	NRG3	neuregulin 3
chr10	81570961	81571374	414	*	415	81571105	8.1	6.45787	4.8762	3.48315	TBX2_Input_peak_1443	Distal Intergenic	chr10	81875314	82987179	1111866	+	10718	uc001kco.2	-303940	ENSG00000185737	NRG3	neuregulin 3
chr10	81784038	81784595	558	*	559	81784282	14.58	7.45813	4.6249	4.29412	TBX2_Input_peak_1444	Distal Intergenic	chr10	81875314	82987179	1111866	+	10718	uc001kco.2	-90719	ENSG00000185737	NRG3	neuregulin 3
chr10	81862678	81863123	446	*	447	81862798	13.5	7.53305	4.83366	4.30459	TBX2_Input_peak_1445	Distal Intergenic	chr10	81875314	82987179	1111866	+	10718	uc001kco.2	-12191	ENSG00000185737	NRG3	neuregulin 3
chr10	81923195	81923591	397	*	398	81923337	9.18	7.52383	5.45492	4.30459	TBX2_Input_peak_1446	Intron (uc001kco.2/10718, intron 1 of 8)	chr10	81877961	82987179	1109219	+	10718	uc021pve.1	45234	ENSG00000185737	NRG3	neuregulin 3
chr10	83051583	83052012	430	*	431	83051792	9.18	6.95302	5.09033	3.8544	TBX2_Input_peak_1447	Distal Intergenic	chr10	82799742	82987179	187438	+	10718	uc001kcr.2	251841	ENSG00000185737	NRG3	neuregulin 3
chr10	84237201	84237678	478	*	479	84237470	11.34	9.08008	6.17041	5.54587	TBX2_Input_peak_1448	Exon (uc001kcz.1/26103, exon 2 of 4)	chr10	84231520	84241461	9942	-	26103	uc001kcz.1	3783	ENSG00000148602	LRIT1	leucine-rich repeat, immunoglobulin-like and transmembrane domains 1
chr10	84347705	84348110	406	*	407	84347728	7.56	4.98931	4.28027	2.38541	TBX2_Input_peak_1449	Intron (uc001kdg.2/54462, intron 1 of 2)	chr10	84328589	84374018	45430	+	54462	uc001kdg.2	19116	ENSG00000107771	CCSER2	coiled-coil serine-rich protein 2
chr10	85141320	85141828	509	*	510	85141698	11.34	4.14638	3.0852	1.72232	TBX2_Input_peak_1450	Distal Intergenic	chr10	85577731	85607215	29485	+	100507470	uc001kdk.2	-435903	ENSG00000234942	GRID1-AS1	GRID1 antisense RNA 1
chr10	85165999	85166523	525	*	526	85166180	12.42	10.1966	6.71044	6.44986	TBX2_Input_peak_1451	Distal Intergenic	chr10	85577731	85607215	29485	+	100507470	uc001kdk.2	-411208	ENSG00000234942	GRID1-AS1	GRID1 antisense RNA 1
chr10	86262807	86263571	765	*	766	86263385	10.26	5.08049	3.75358	2.44403	TBX2_Input_peak_1452	Promoter (1-2kb)	chr10	86264694	86264788	95	-	442911	uc010qmg.2	1217	ENSG00000199104	MIR346	microRNA 346
chr10	86521218	86521663	446	*	447	86521291	12.42	6.6833	4.47363	3.65861	TBX2_Input_peak_1453	Promoter (<=1kb)	chr10	86517571	86521400	3830	-	23063	uc010qmh.1	0	ENSG00000062650	WAPL	WAPL cohesin release factor
chr10	86681279	86682002	724	*	725	86681340	16.2	5.94584	3.44023	3.09132	TBX2_Input_peak_1454	Exon (uc010qml.1/11155, exon 5 of 9)	chr10	86668669	86700053	31385	+	11155	uc001kds.3	12610	ENSG00000122367	LDB3	LIM domain binding 3
chr10	87009386	87009931	546	*	547	87009720	16.2	7.66459	4.30029	4.41819	TBX2_Input_peak_1455	3' UTR	chr10	87020289	87024730	4442	+	643161	uc010qmo.2	-10358	ENSG00000188100	FAM25A	family with sequence similarity 25, member A
chr10	87031064	87031561	498	*	499	87031168	14.58	7.45813	4.6249	4.29412	TBX2_Input_peak_1456	Distal Intergenic	chr10	87020289	87024730	4442	+	643161	uc010qmo.2	10775	ENSG00000188100	FAM25A	family with sequence similarity 25, member A
chr10	87080259	87080706	448	*	449	87080511	7.56	5.43683	4.58684	2.68919	TBX2_Input_peak_1457	Exon (uc031wnr.1/uc031wnr.1, exon 1 of 1)	chr10	87050202	87094087	43886	-	2746	uc001keg.3	13381	ENSG00000148672	GLUD1	glutamate dehydrogenase 1
chr10	88880064	88880711	648	*	649	88880504	14.58	4.70046	3.11621	2.14819	TBX2_Input_peak_1458	Promoter (<=1kb)	chr10	88880187	88923502	43316	+	57559	uc001kfk.4	0	ENSG00000138134	STAMBPL1	STAM binding protein-like 1
chr10	90769938	90770412	475	*	476	90770145	12.96	5.8745	4.144	3.05495	TBX2_Input_peak_1459	Intron (uc001kgz.3/3363, intron 2 of 2)	chr10	90740819	90857914	117096	-	3363	uc001kgz.3	87502	ENSG00000148680	HTR7	5-hydroxytryptamine (serotonin) receptor 7, adenylate cyclase-coupled
chr10	90832187	90832754	568	*	569	90832355	11.34	9.77461	6.61236	6.09018	TBX2_Input_peak_1460	Intron (uc001kgz.3/3363, intron 2 of 2)	chr10	90740819	90857914	117096	-	3363	uc001kgz.3	25160	ENSG00000148680	HTR7	5-hydroxytryptamine (serotonin) receptor 7, adenylate cyclase-coupled
chr10	90856949	90857618	670	*	671	90857125	12.96	7.84859	5.41268	4.57774	TBX2_Input_peak_1461	Promoter (<=1kb)	chr10	90740819	90857914	117096	-	3363	uc001kgz.3	296	ENSG00000148680	HTR7	5-hydroxytryptamine (serotonin) receptor 7, adenylate cyclase-coupled
chr10	91153558	91154043	486	*	487	91153838	12.96	6.6833	4.65364	3.65861	TBX2_Input_peak_1462	Promoter (<=1kb)	chr10	91152006	91153080	1075	-	119369	uc001khf.3	-478	NA	NUDT9P1	nudix (nucleoside diphosphate linked moiety X)-type motif 9 pseudogene 1
chr10	92045636	92046279	644	*	645	92046002	13.5	11.3449	7.25048	7.4269	TBX2_Input_peak_1463	Distal Intergenic	chr10	91966637	91997180	30544	+	9044	uc001kht.1	78999	ENSG00000095564	BTAF1	BTAF1 RNA polymerase II, B-TFIID transcription factor-associated, 170kDa
chr10	92419991	92420940	950	*	951	92420442	11.88	5.86499	4.29362	3.05352	TBX2_Input_peak_1464	Promoter (1-2kb)	chr10	92418661	92419606	946	+	100507674	uc031pww.1	1330	NA	MARK2P9	MAP/microtubule affinity-regulating kinase 2 pseudogene 9
chr10	92695651	92696073	423	*	424	92695826	8.64	5.24545	4.33489	2.5677	TBX2_Input_peak_1465	3' UTR	chr10	92689924	92695651	5728	+	3087	uc001kid.3	5727	ENSG00000152804	HHEX	hematopoietically expressed homeobox
chr10	93073476	93075313	1838	*	1839	93074412	17.82	10.0358	5.58669	6.3316	TBX2_Input_peak_1466	Promoter (<=1kb)	chr10	93073890	93077884	3995	+	1592	uc001kil.2	0	ENSG00000095596	CYP26A1	cytochrome P450, family 26, subfamily A, polypeptide 1
chr10	93566352	93567428	1077	*	1078	93566558	15.66	12.6274	7.62706	8.55931	TBX2_Input_peak_1467	Promoter (<=1kb)	chr10	93566665	93590072	23408	+	338557	uc010qnt.2	0	ENSG00000186188	FFAR4	free fatty acid receptor 4
chr10	95656178	95657014	837	*	838	95656344	12.42	6.6833	4.47363	3.65861	TBX2_Input_peak_1468	Promoter (<=1kb)	chr10	95605929	95656810	50882	-	5832	uc001kky.3	0	ENSG00000059573	ALDH18A1	aldehyde dehydrogenase 18 family, member A1
chr10	95857929	95858380	452	*	453	95858099	9.72	7.52383	5.74428	4.30459	TBX2_Input_peak_1469	Intron (uc001kli.4/953, intron 7 of 9)	chr10	95907965	95938658	30694	+	100127889	uc010qoo.2	-49585	ENSG00000173088	C10orf131	chromosome 10 open reading frame 131
chr10	96043786	96044521	736	*	737	96043955	14.04	6.17368	3.76025	3.27613	TBX2_Input_peak_1470	Promoter (<=1kb)	chr10	96043402	96060868	17467	+	54619	uc001klm.3	384	ENSG00000107443	CCNJ	cyclin J
chr10	96513278	96514222	945	*	946	96513614	22.14	8.40735	3.85693	5.02195	TBX2_Input_peak_1471	Promoter (<=1kb)	chr10	96364606	96513926	149321	-	7093	uc001kml.2	0	ENSG00000095587	TLL2	tolloid-like 2
chr10	96941664	96942319	656	*	657	96942114	16.2	11.8234	6.66892	7.86026	TBX2_Input_peak_1472	Exon (uc031wqc.1/uc031wqc.1, exon 1 of 1)	chr10	96981284	96985828	4545	+	26148	uc001kmv.3	-38965	ENSG00000155640	C10orf12	chromosome 10 open reading frame 12
chr10	97002191	97002685	495	*	496	97002344	9.18	5.59066	4.2045	2.82813	TBX2_Input_peak_1473	Exon (uc001kmw.2/6585, exon 36 of 37)	chr10	96981284	96985828	4545	+	26148	uc001kmv.3	20907	ENSG00000155640	C10orf12	chromosome 10 open reading frame 12
chr10	97043361	97043799	439	*	440	97043670	14.58	4.70046	3.11621	2.14819	TBX2_Input_peak_1474	Exon (uc001kmw.2/6585, exon 19 of 37)	chr10	97102756	97103747	992	+	100505540	uc001kmx.2	-58957	ENSG00000234855	SLIT1-AS1	SLIT1 antisense RNA 1
chr10	97062507	97063642	1136	*	1137	97062701	12.42	10.953	7.19108	7.08039	TBX2_Input_peak_1475	Exon (uc001kmw.2/6585, exon 8 of 37)	chr10	97102756	97103747	992	+	100505540	uc001kmx.2	-39114	ENSG00000234855	SLIT1-AS1	SLIT1 antisense RNA 1
chr10	97185961	97186481	521	*	522	97186211	15.12	8.29198	4.78519	4.93007	TBX2_Input_peak_1476	Promoter (<=1kb)	chr10	96998038	97185926	187889	-	6585	uc001kmw.2	-35	ENSG00000187122	SLIT1	slit guidance ligand 1
chr10	97211189	97211640	452	*	453	97211390	13.5	7.53305	4.83366	4.30459	TBX2_Input_peak_1477	Intron (uc001kmy.3/100533184, intron 4 of 14)	chr10	96998038	97185926	187889	-	6585	uc001kmw.2	-25263	ENSG00000187122	SLIT1	slit guidance ligand 1
chr10	97320061	97320511	451	*	452	97320176	10.26	8.23443	5.78191	4.90169	TBX2_Input_peak_1478	Promoter (<=1kb)	chr10	97319265	97321915	2651	+	10023	uc001knc.1	796	ENSG00000165879	FRAT1	frequently rearranged in advanced T-cell lymphomas 1
chr10	97320925	97321361	437	*	438	97321202	11.34	8.27125	5.64933	4.91495	TBX2_Input_peak_1479	Promoter (1-2kb)	chr10	97319265	97321915	2651	+	10023	uc001knc.1	1660	ENSG00000165879	FRAT1	frequently rearranged in advanced T-cell lymphomas 1
chr10	97383900	97384546	647	*	648	97384151	15.12	12.6274	7.37984	8.55931	TBX2_Input_peak_1480	Intron (uc009xvm.3/23223, intron 24 of 27)	chr10	97356701	97390844	34144	-	23223	uc009xvm.3	6298	ENSG00000052749	RRP12	ribosomal RNA processing 12 homolog
chr10	97498897	97499484	588	*	589	97499168	14.04	8.41215	5.01367	5.02195	TBX2_Input_peak_1481	Promoter (<=1kb)	chr10	97499011	97571203	72193	+	80019	uc001knv.1	0	ENSG00000165886	UBTD1	ubiquitin domain containing 1
chr10	97583442	97583855	414	*	415	97583618	11.88	9.08008	6.44042	5.54587	TBX2_Input_peak_1482	Promoter (<=1kb)	chr10	97584345	97600948	16604	+	112817	uc001knx.2	-490	ENSG00000241935	HOGA1	4-hydroxy-2-oxoglutarate aldolase 1
chr10	97611419	97611898	480	*	481	97611704	12.42	10.1966	6.71044	6.44986	TBX2_Input_peak_1483	3' UTR	chr10	97614553	97633587	19035	-	118812	uc001kob.4	21689	ENSG00000171160	MORN4	MORN repeat containing 4
chr10	97714142	97714824	683	*	684	97714361	16.74	13.3419	7.83816	9.2362	TBX2_Input_peak_1484	Promoter (<=1kb)	chr10	97713708	97718152	4445	+	83742	uc001koj.4	434	ENSG00000155254	MARVELD1	MARVEL domain containing 1
chr10	97752795	97753303	509	*	510	97753081	14.04	6.17368	3.76025	3.27613	TBX2_Input_peak_1485	Exon (uc001kok.2/118813, exon 9 of 11)	chr10	97738477	97760907	22431	+	118813	uc021pwq.1	14318	ENSG00000155256	ZFYVE27	zinc finger, FYVE domain containing 27
chr10	97974898	97975501	604	*	605	97975155	11.34	9.08008	6.17041	5.54587	TBX2_Input_peak_1486	Intron (uc001kou.2/55118, intron 13 of 14)	chr10	97865000	97936366	71367	-	55118	uc001kot.2	-38532	ENSG00000095713	CRTAC1	cartilage acidic protein 1
chr10	98031068	98031639	572	*	573	98031338	14.04	13.4034	8.05916	9.25945	TBX2_Input_peak_1487	Promoter (<=1kb)	chr10	97865000	98030828	165829	-	55118	uc001kou.2	-240	ENSG00000095713	CRTAC1	cartilage acidic protein 1
chr10	98134637	98135224	588	*	589	98135004	7.56	5.43683	4.58684	2.68919	TBX2_Input_peak_1488	Promoter (<=1kb)	chr10	98134624	98244897	110274	+	27291	uc001kow.4	13	ENSG00000166024	R3HCC1L	R3H domain and coiled-coil containing 1-like
chr10	98152539	98152964	426	*	427	98152942	8.64	5.94877	4.82031	3.09132	TBX2_Input_peak_1489	Intron (uc001kow.4/27291, intron 1 of 8)	chr10	98134624	98244897	110274	+	27291	uc001kow.4	17915	ENSG00000166024	R3HCC1L	R3H domain and coiled-coil containing 1-like
chr10	98257900	98258384	485	*	486	98258130	13.5	12.1482	7.76027	8.16503	TBX2_Input_peak_1490	Exon (uc001kpa.1/84171, exon 7 of 15)	chr10	98247686	98268250	20565	-	84171	uc001kpa.1	9866	ENSG00000138131	LOXL4	lysyl oxidase-like 4
chr10	98262714	98263165	452	*	453	98262958	14.04	11.4948	6.88541	7.55208	TBX2_Input_peak_1491	5' UTR	chr10	98247686	98268250	20565	-	84171	uc001kpa.1	5085	ENSG00000138131	LOXL4	lysyl oxidase-like 4
chr10	98351581	98352039	459	*	460	98351822	11.88	5.86499	4.29362	3.05352	TBX2_Input_peak_1492	Distal Intergenic	chr10	98395218	98395307	90	-	100302133	uc021pwu.1	43268	ENSG00000221419	MIR1287	microRNA 1287
chr10	98417523	98418176	654	*	655	98417664	10.8	7.71858	5.71182	4.46573	TBX2_Input_peak_1493	Promoter (2-3kb)	chr10	98383565	98415221	31657	-	84795	uc001kpc.3	-2302	ENSG00000119943	PYROXD2	pyridine nucleotide-disulphide oxidoreductase domain 2
chr10	99315879	99316712	834	*	835	99316191	14.04	12.5229	7.5205	8.47423	TBX2_Input_peak_1494	Distal Intergenic	chr10	99329099	99365292	36194	+	26507	uc009xwe.3	-12387	ENSG00000119946	CNNM1	cyclin and CBS domain divalent metal cation transport mediator 1
chr10	99330255	99330861	607	*	608	99330437	13.5	10.3899	6.63819	6.60563	TBX2_Input_peak_1495	Promoter (1-2kb)	chr10	99329099	99365292	36194	+	26507	uc009xwe.3	1156	ENSG00000119946	CNNM1	cyclin and CBS domain divalent metal cation transport mediator 1
chr10	99536903	99537574	672	*	673	99537006	15.66	9.31879	5.55371	5.72686	TBX2_Input_peak_1496	Downstream (<1kb)	chr10	99532933	99536523	3591	+	159296	uc009xwj.3	3970	ENSG00000119919	NKX2-3	NK2 homeobox 3
chr10	99540254	99540702	449	*	450	99540690	10.26	3.83396	2.99187	1.45537	TBX2_Input_peak_1497	Distal Intergenic	chr10	99532933	99536523	3591	+	159296	uc009xwj.3	7321	ENSG00000119919	NKX2-3	NK2 homeobox 3
chr10	99764023	99764461	439	*	440	99764236	11.88	9.77461	6.90172	6.09018	TBX2_Input_peak_1498	Distal Intergenic	chr10	99782706	99851905	69200	+	1244	uc001kqf.2	-18245	ENSG00000023839	ABCC2	ATP-binding cassette, sub-family C (CFTR/MRP), member 2
chr10	100659426	100660100	675	*	676	100659434	10.26	5.08049	3.75358	2.44403	TBX2_Input_peak_1499	Distal Intergenic	chr10	100745711	100829941	84231	+	5076	uc001krk.4	-85611	ENSG00000075891	PAX2	paired box 2
chr10	100709950	100710658	709	*	710	100710424	12.42	9.49028	6.25685	5.88343	TBX2_Input_peak_1500	Distal Intergenic	chr10	100745711	100829941	84231	+	5076	uc001krk.4	-35053	ENSG00000075891	PAX2	paired box 2
chr10	100713575	100714257	683	*	684	100714007	14.58	8.41215	5.19368	5.02195	TBX2_Input_peak_1501	Distal Intergenic	chr10	100745711	100829941	84231	+	5076	uc001krk.4	-31454	ENSG00000075891	PAX2	paired box 2
chr10	100739095	100739655	561	*	562	100739643	14.04	4.70046	3.0082	2.14819	TBX2_Input_peak_1502	Distal Intergenic	chr10	100745711	100829941	84231	+	5076	uc001krk.4	-6056	ENSG00000075891	PAX2	paired box 2
chr10	100999201	100999608	408	*	409	100999387	13.5	7.70881	4.94131	4.45881	TBX2_Input_peak_1503	Promoter (<=1kb)	chr10	100999476	101007836	8361	+	84445	uc001ksk.3	0	ENSG00000107816	LZTS2	leucine zipper, putative tumor suppressor 2
chr10	101032020	101032468	449	*	450	101032141	12.42	9.3147	6.14376	5.72686	TBX2_Input_peak_1504	Promoter (<=1kb)	chr10	101032314	101041241	8928	+	81855	uc010qpx.2	0	ENSG00000107819	SFXN3	sideroflexin 3
chr10	101061133	101061695	563	*	564	101061498	15.66	13.7287	8.33056	9.55311	TBX2_Input_peak_1505	Promoter (<=1kb)	chr10	101061242	101065594	4353	+	81621	uc001ksr.3	0	ENSG00000107821	KAZALD1	Kazal-type serine peptidase inhibitor domain 1
chr10	101121365	101121997	633	*	634	101121739	15.12	10.789	6.25018	6.9707	TBX2_Input_peak_1506	Intron (uc001ksv.3/100038246, intron 1 of 2)	chr10	101089321	101131146	41826	-	100038246	uc001ksv.3	9149	ENSG00000236311	TLX1NB	TLX1 neighbor
chr10	101146293	101146948	656	*	657	101146770	13.5	11.4188	7.29769	7.49852	TBX2_Input_peak_1507	Distal Intergenic	chr10	101131304	101137789	6486	+	3195	uc001ksw.3	14989	ENSG00000107807	TLX1	T-cell leukemia homeobox 1
chr10	101291350	101291817	468	*	469	101291523	16.2	10.2513	5.73372	6.48591	TBX2_Input_peak_1508	Distal Intergenic	chr10	101229594	101238859	9266	+	399806	uc010qpy.2	61756	NA	LBX1-AS1	LBX1 antisense RNA 1 (head to head)
chr10	101694205	101694959	755	*	756	101694430	11.88	9.08008	6.44042	5.54587	TBX2_Input_peak_1509	Promoter (<=1kb)	chr10	101610664	101694986	84323	-	6468	uc001kto.3	27	ENSG00000107829	FBXW4	F-box and WD repeat domain containing 4
chr10	101770256	101770937	682	*	683	101770427	12.96	10.0593	6.88903	6.34849	TBX2_Input_peak_1510	3' UTR	chr10	101770130	101776002	5873	-	2253	uc001ktp.2	5065	ENSG00000107831	FGF8	fibroblast growth factor 8 (androgen-induced)
chr10	101779147	101780157	1011	*	1012	101779344	16.74	10.2513	5.91373	6.48591	TBX2_Input_peak_1511	Promoter (<=1kb)	chr10	101770130	101780369	10240	-	2253	uc021pxg.1	212	ENSG00000107831	FGF8	fibroblast growth factor 8 (androgen-induced)
chr10	101817864	101818321	458	*	459	101818134	16.74	9.15166	5.26609	5.60787	TBX2_Input_peak_1512	Promoter (<=1kb)	chr10	101784443	101818465	34023	-	10724	uc001ktv.2	144	ENSG00000198408	MGEA5	meningioma expressed antigen 5 (hyaluronidase)
chr10	102035532	102036195	664	*	665	102035840	10.8	7.88327	5.8231	4.60648	TBX2_Input_peak_1513	Intron (uc009xwy.1/79591, intron 24 of 25)	chr10	101845599	102056175	210577	-	79591	uc009xwy.1	19980	ENSG00000120029	C10orf76	chromosome 10 open reading frame 76
chr10	102200921	102201453	533	*	534	102201075	18.9	7.28745	3.98027	4.14374	TBX2_Input_peak_1514	Distal Intergenic	chr10	102226278	102229587	3310	+	83401	uc001kut.4	-24825	ENSG00000119915	ELOVL3	ELOVL fatty acid elongase 3
chr10	102401754	102402311	558	*	559	102401927	10.26	6.98489	4.97505	3.8818	TBX2_Input_peak_1515	Exon (uc001kva.4/4791, exon 21 of 23)	chr10	102395596	102398942	3347	+	4791	uc010qqk.3	6158	ENSG00000077150	NFKB2	nuclear factor of kappa light polypeptide gene enhancer in B-cells 2 (p49/p100)
chr10	102410412	102410988	577	*	578	102410695	17.82	8.44714	4.70532	5.0476	TBX2_Input_peak_1516	Promoter (1-2kb)	chr10	102402617	102409284	6668	-	5662	uc031pxd.1	-1128	ENSG00000059915	PSD	pleckstrin and Sec7 domain containing
chr10	102470548	102470945	398	*	399	102470733	10.26	8.23443	5.78191	4.90169	TBX2_Input_peak_1517	Promoter (2-3kb)	chr10	102468158	102472249	4092	+	79847	uc001kvu.3	2390	ENSG00000138111	TMEM180	transmembrane protein 180
chr10	102644728	102645197	470	*	471	102645004	19.98	15.6972	8.52608	11.3939	TBX2_Input_peak_1518	Promoter (<=1kb)	chr10	102644495	102658319	13825	+	81603	uc001kvz.2	233	ENSG00000171206	TRIM8	tripartite motif containing 8
chr10	102714797	102715198	402	*	403	102714908	12.42	7.84859	5.20331	4.57774	TBX2_Input_peak_1519	Promoter (<=1kb)	chr10	102714541	102739189	24649	+	118980	uc001kwb.2	256	ENSG00000156398	SFXN2	sideroflexin 2
chr10	103455205	103455601	397	*	398	103455358	13.5	7.53305	4.83366	4.30459	TBX2_Input_peak_1520	Promoter (2-3kb)	chr10	103449114	103452901	3788	-	51063	uc001kxd.1	-2304	ENSG00000138172	CALHM2	calcium homeostasis modulator 2
chr10	103478642	103479146	505	*	506	103478824	14.58	6.17368	3.89526	3.27613	TBX2_Input_peak_1521	Promoter (<=1kb)	chr10	103472804	103479240	6437	-	119395	uc001kxg.4	94	ENSG00000183128	CALHM3	calcium homeostasis modulator 3
chr10	103602772	103603800	1029	*	1030	103602903	14.04	8.48653	5.05729	5.08209	TBX2_Input_peak_1522	Exon (uc010qqs.1/9644, exon 8 of 8)	chr10	103555380	103592552	37173	+	9148	uc021pxn.1	47392	ENSG00000107954	NEURL1	neuralized E3 ubiquitin protein ligase 1
chr10	103616548	103616951	404	*	405	103616720	11.34	5.86499	4.1136	3.05352	TBX2_Input_peak_1523	Intron (uc010qqr.2/9644, intron 3 of 7)	chr10	103594027	103668674	74648	-	9644	uc010qqs.1	51723	ENSG00000107957	SH3PXD2A	SH3 and PX domains 2A
chr10	104254907	104255478	572	*	573	104255083	15.12	6.9063	4.03027	3.85066	TBX2_Input_peak_1524	Promoter (<=1kb)	chr10	104254710	104267464	12755	+	9446	uc001kya.3	197	ENSG00000148834	GSTO1	glutathione S-transferase omega 1
chr10	104315287	104316086	800	*	801	104315695	14.04	12.5229	7.5205	8.47423	TBX2_Input_peak_1525	5' UTR	chr10	104309696	104328992	19297	-	85450	uc001kye.4	12906	ENSG00000148841	ITPRIP	inositol 1,4,5-trisphosphate receptor interacting protein
chr10	107914640	107915240	601	*	602	107915002	12.96	9.3147	6.39098	5.72686	TBX2_Input_peak_1526	Distal Intergenic	chr10	106573663	107164708	591046	-	114815	uc001kyl.3	-749932	ENSG00000108018	SORCS1	sortilin-related VPS10 domain containing receptor 1
chr10	107950443	107950968	526	*	527	107950801	13.5	4.11731	2.90019	1.70552	TBX2_Input_peak_1527	Distal Intergenic	chr10	106573663	107164708	591046	-	114815	uc001kyl.3	-785735	ENSG00000108018	SORCS1	sortilin-related VPS10 domain containing receptor 1
chr10	107980026	107980419	394	*	395	107980125	9.72	6.95302	5.36035	3.8544	TBX2_Input_peak_1528	Distal Intergenic	chr10	106573663	107164708	591046	-	114815	uc001kyl.3	-815318	ENSG00000108018	SORCS1	sortilin-related VPS10 domain containing receptor 1
chr10	108912135	108912597	463	*	464	108912333	12.42	6.6833	4.47363	3.65861	TBX2_Input_peak_1529	Distal Intergenic	chr10	109875528	109884272	8745	-	7511	uc010qra.1	971675	ENSG00000108039	XPNPEP1	X-prolyl aminopeptidase (aminopeptidase P) 1, soluble
chr10	110007786	110008538	753	*	754	110007881	12.96	5.16117	3.70929	2.501	TBX2_Input_peak_1530	Promoter (<=1kb)	chr10	109945559	110008381	62823	-	100505933	uc021pya.1	0	NA	ADD3-AS1	ADD3 antisense RNA 1
chr10	111076295	111077052	758	*	759	111076496	14.58	10.7434	6.65173	6.93712	TBX2_Input_peak_1531	Promoter (<=1kb)	chr10	111077032	111080904	3873	+	150	uc001kzo.3	0	ENSG00000150594	ADRA2A	adrenoceptor alpha 2A
chr10	112349656	112350128	473	*	474	112349775	15.66	9.39877	5.60202	5.79541	TBX2_Input_peak_1532	Intron (uc010qri.2/390003, intron 16 of 18)	chr10	112308178	112356595	48418	-	390003	uc010qri.2	6467	ENSG00000243316	GUCY2GP	guanylate cyclase 2G, pseudogene
chr10	113183437	113183907	471	*	472	113183612	10.8	8.63056	6.323	5.16558	TBX2_Input_peak_1533	Distal Intergenic	chr10	113129633	113167677	38045	+	6934	uc010qrx.2	53804	ENSG00000148737	TCF7L2	transcription factor 7-like 2 (T-cell specific, HMG-box)
chr10	113679554	113680073	520	*	521	113680024	9.72	7.52383	5.74428	4.30459	TBX2_Input_peak_1534	Promoter (<=1kb)	chr10	113679669	113730909	51241	+	840	uc001lao.4	0	ENSG00000165806	CASP7	caspase 7, apoptosis-related cysteine peptidase
chr10	113715156	113715561	406	*	407	113715333	9.72	4.33257	3.57357	1.86829	TBX2_Input_peak_1535	Intron (uc001lam.4/840, intron 2 of 7)	chr10	113709345	113730909	21565	+	840	uc010qsb.3	5811	ENSG00000165806	CASP7	caspase 7, apoptosis-related cysteine peptidase
chr10	113854732	113855189	458	*	459	113855068	12.96	6.6833	4.65364	3.65861	TBX2_Input_peak_1536	Promoter (<=1kb)	chr10	113854632	113912506	57875	+	374354	uc001lax.2	100	ENSG00000196865	NHLRC2	NHL repeat containing 2
chr10	114239404	114239898	495	*	496	114239487	14.58	9.78058	6.0408	6.09018	TBX2_Input_peak_1537	Promoter (<=1kb)	chr10	114239254	114289992	50739	+	340706	uc001lbk.3	150	ENSG00000165816	VWA2	von Willebrand factor A domain containing 2
chr10	114285899	114286556	658	*	659	114286236	18.36	16.4396	9.02629	12.0868	TBX2_Input_peak_1538	Exon (uc001lbk.3/340706, exon 11 of 12)	chr10	114294824	114301465	6642	-	84632	uc001lbm.3	14909	ENSG00000169129	AFAP1L2	actin filament associated protein 1-like 2
chr10	114304628	114305335	708	*	709	114304841	10.8	7.99793	5.90039	4.6834	TBX2_Input_peak_1539	Promoter (<=1kb)	chr10	114294824	114304946	10123	-	84632	uc010qsd.2	0	ENSG00000169129	AFAP1L2	actin filament associated protein 1-like 2
chr10	114315425	114315928	504	*	505	114315701	11.34	9.77461	6.61236	6.09018	TBX2_Input_peak_1540	Exon (uc001lbn.4/84632, exon 6 of 19)	chr10	114294824	114304946	10123	-	84632	uc010qsd.2	-10479	ENSG00000169129	AFAP1L2	actin filament associated protein 1-like 2
chr10	114786780	114787385	606	*	607	114786946	8.64	6.45787	5.16556	3.48315	TBX2_Input_peak_1541	Exon (uc031wtx.1/uc031wtx.1, exon 1 of 1)	chr10	114601282	114768260	166979	-	3983	uc001lbz.1	-18520	ENSG00000099204	ABLIM1	actin binding LIM protein 1
chr10	116271532	116272225	694	*	695	116272076	12.42	5.8745	3.9837	3.05495	TBX2_Input_peak_1542	Promoter (<=1kb)	chr10	116056931	116272307	215377	-	2674	uc001lci.3	82	ENSG00000151892	GFRA1	GDNF family receptor alpha 1
chr10	116393263	116393866	604	*	605	116393457	14.58	9.78058	6.0408	6.09018	TBX2_Input_peak_1543	Distal Intergenic	chr10	116427912	116477956	50045	+	119548	uc001lcl.4	-34046	ENSG00000203837	PNLIPRP3	pancreatic lipase-related protein 3
chr10	116627388	116627969	582	*	583	116627780	10.8	8.42212	6.18458	5.02883	TBX2_Input_peak_1544	3' UTR	chr10	116620953	116627874	6922	+	5408	uc031wue.1	6435	ENSG00000266200	PNLIPRP2	pancreatic lipase-related protein 2
chr10	116741048	116741452	405	*	406	116741243	15.66	9.31879	5.55371	5.72686	TBX2_Input_peak_1545	Promoter (1-2kb)	chr10	116671192	116742574	71383	-	259217	uc001lct.3	1122	ENSG00000165868	HSPA12A	heat shock 70kDa protein 12A
chr10	117125998	117126814	817	*	818	117126589	15.66	9.31879	5.55371	5.72686	TBX2_Input_peak_1546	Promoter (<=1kb)	chr10	116900312	117126586	226275	-	57698	uc010qsq.1	0	ENSG00000187164	SHTN1	shootin 1
chr10	117163310	117163704	395	*	396	117163363	14.58	5.90179	3.7467	3.07949	TBX2_Input_peak_1547	Intron (uc031pxi.1/uc031pxi.1, intron 1 of 1)	chr10	117167678	117167774	97	-	100500893	uc021pzl.1	4070	ENSG00000266782	MIR3663	microRNA 3663
chr10	117168293	117168737	445	*	446	117168597	10.8	6.4845	4.87359	3.50622	TBX2_Input_peak_1548	Promoter (<=1kb)	chr10	117167678	117167774	97	-	100500893	uc021pzl.1	-519	ENSG00000266782	MIR3663	microRNA 3663
chr10	117216796	117217358	563	*	564	117217044	12.96	4.56384	3.35712	2.02598	TBX2_Input_peak_1549	Distal Intergenic	chr10	117197489	117210299	12811	+	338567	uc010qsr.2	19307	ENSG00000186795	KCNK18	potassium channel, two pore domain subfamily K, member 18
chr10	118690004	118690460	457	*	458	118690171	14.04	10.5705	6.31474	6.77424	TBX2_Input_peak_1550	Intron (uc010qst.1/143384, intron 3 of 9)	chr10	118674122	118755246	81125	-	143384	uc010qst.1	64786	ENSG00000151893	CACUL1	CDK2-associated, cullin domain 1
chr10	118842221	118842631	411	*	412	118842422	12.96	6.6833	4.65364	3.65861	TBX2_Input_peak_1551	Distal Intergenic	chr10	118674122	118755246	81125	-	143384	uc010qst.1	-86975	ENSG00000151893	CACUL1	CDK2-associated, cullin domain 1
chr10	118895308	118895998	691	*	692	118895791	10.26	7.99793	5.63037	4.6834	TBX2_Input_peak_1552	Distal Intergenic	chr10	119029716	119034342	4627	+	340719	uc009xzf.1	-133718	ENSG00000188613	NANOS1	nanos homolog 1 (Drosophila)
chr10	119175294	119175709	416	*	417	119175440	8.64	6.45787	5.16556	3.48315	TBX2_Input_peak_1553	Intron (uc001lec.4/10935, intron 5 of 6)	chr10	119167703	119178865	11163	-	10935	uc001lec.4	3156	ENSG00000165672	PRDX3	peroxiredoxin 3
chr10	119178591	119179086	496	*	497	119178772	15.12	13.7287	8.06054	9.55311	TBX2_Input_peak_1554	Promoter (<=1kb)	chr10	119167703	119178865	11163	-	10935	uc001lec.4	0	ENSG00000165672	PRDX3	peroxiredoxin 3
chr10	119391446	119391881	436	*	437	119391673	11.34	5.86499	4.1136	3.05352	TBX2_Input_peak_1555	Intron (uc001led.3/2869, intron 3 of 15)	chr10	119377972	119378043	72	+	100616398	uc021pzq.1	13474	ENSG00000265719	MIR4681	microRNA 4681
chr10	119431178	119431864	687	*	688	119431504	12.42	10.1966	6.71044	6.44986	TBX2_Input_peak_1556	Exon (uc001led.3/2869, exon 8 of 16)	chr10	119377972	119378043	72	+	100616398	uc021pzq.1	53206	ENSG00000265719	MIR4681	microRNA 4681
chr10	119542095	119542647	553	*	554	119542573	17.28	6.60524	3.65625	3.61553	TBX2_Input_peak_1557	Promoter (<=1kb)	chr10	119499827	119542710	42884	-	6001	uc001leg.3	63	ENSG00000148908	RGS10	regulator of G-protein signaling 10
chr10	119818004	119818536	533	*	534	119818507	17.28	4.24476	2.61161	1.81149	TBX2_Input_peak_1558	Promoter (<=1kb)	chr10	119819257	119829150	9894	+	22876	uc001lep.3	-721	ENSG00000198825	INPP5F	inositol polyphosphate-5-phosphatase F
chr10	120457405	120457825	421	*	422	120457623	12.42	6.6833	4.47363	3.65861	TBX2_Input_peak_1559	Promoter (<=1kb)	chr10	120456954	120581784	124831	+	196051	uc010qtd.2	451	ENSG00000203805	PPAPDC1A	phosphatidic acid phosphatase type 2 domain containing 1A
chr10	120798148	120798717	570	*	571	120798246	10.8	7.26204	5.40211	4.1208	TBX2_Input_peak_1560	Intron (uc001lfb.1/283089, intron 2 of 2)	chr10	120851175	120906855	55681	+	55717	uc010qte.2	-52458	ENSG00000120008	WDR11	WD repeat domain 11
chr10	120949482	120950383	902	*	903	120949621	11.88	5.92261	4.33097	3.09132	TBX2_Input_peak_1561	Distal Intergenic	chr10	120852524	120906855	54332	+	55717	uc001lfd.1	96958	ENSG00000120008	WDR11	WD repeat domain 11
chr10	121365477	121366009	533	*	534	121365722	9.18	7.52383	5.45492	4.30459	TBX2_Input_peak_1562	Distal Intergenic	chr10	121479840	121483803	3964	-	2263	uc001lfk.1	117794	ENSG00000066468	FGFR2	fibroblast growth factor receptor 2
chr10	121381967	121382484	518	*	519	121382311	19.98	13.1909	6.99381	9.09148	TBX2_Input_peak_1563	Distal Intergenic	chr10	121479840	121483803	3964	-	2263	uc001lfk.1	101319	ENSG00000066468	FGFR2	fibroblast growth factor receptor 2
chr10	121927311	121927705	395	*	396	121927563	10.26	6.98489	4.97505	3.8818	TBX2_Input_peak_1564	Promoter (<=1kb)	chr10	121740421	121928063	187643	-	11101	uc001lfp.4	358	ENSG00000107669	ATE1	arginyltransferase 1
chr10	122113141	122113623	483	*	484	122113322	12.96	4.055	3.06603	1.65876	TBX2_Input_peak_1565	Promoter (<=1kb)	chr10	122113039	122254542	141504	+	10579	uc001lfx.3	102	ENSG00000138162	TACC2	transforming, acidic coiled-coil containing protein 2
chr10	122491351	122491803	453	*	454	122491512	14.58	12.5229	7.79052	8.47423	TBX2_Input_peak_1566	Intron (uc001lgj.2/5654, intron 3 of 8)	chr10	122461525	122514908	53384	+	5654	uc001lgj.2	29826	ENSG00000166033	HTRA1	HtrA serine peptidase 1
chr10	123008459	123009403	945	*	946	123008572	12.42	6.6833	4.47363	3.65861	TBX2_Input_peak_1567	Promoter (<=1kb)	chr10	123008913	123058290	49378	+	36	uc001lhb.3	0	ENSG00000196177	ACADSB	acyl-CoA dehydrogenase, short/branched chain
chr10	123136580	123137815	1236	*	1237	123137338	12.42	6.6833	4.47363	3.65861	TBX2_Input_peak_1568	Promoter (<=1kb)	chr10	123136051	123137731	1681	+	340784	uc010quc.2	529	ENSG00000188620	HMX3	H6 family homeobox 3
chr10	123140136	123140528	393	*	394	123140306	12.42	6.6833	4.47363	3.65861	TBX2_Input_peak_1569	Downstream (2-3kb)	chr10	123136051	123137731	1681	+	340784	uc010quc.2	4085	ENSG00000188620	HMX3	H6 family homeobox 3
chr10	123150705	123151461	757	*	758	123150965	15.66	9.31879	5.55371	5.72686	TBX2_Input_peak_1570	Promoter (2-3kb)	chr10	123148122	123150672	2551	+	3167	uc001lhc.1	2583	ENSG00000188816	HMX2	H6 family homeobox 2
chr10	123972628	123973459	832	*	833	123972765	9.72	6.95302	5.36035	3.8544	TBX2_Input_peak_1571	Distal Intergenic	chr10	123706211	123940263	234053	-	119587	uc001lhj.4	-32365	ENSG00000121898	CPXM2	carboxypeptidase X (M14 family), member 2
chr10	124044157	124044694	538	*	539	124044645	11.88	4.14638	3.22021	1.72232	TBX2_Input_peak_1572	Exon (uc001lhm.4/51363, exon 3 of 8)	chr10	124007666	124092424	84759	-	51363	uc001lhm.4	47730	ENSG00000182022	CHST15	carbohydrate (N-acetylgalactosamine 4-sulfate 6-O) sulfotransferase 15
chr10	124091660	124092052	393	*	394	124091905	12.96	5.8745	4.144	3.05495	TBX2_Input_peak_1573	Promoter (<=1kb)	chr10	124007666	124092424	84759	-	51363	uc001lhm.4	372	ENSG00000182022	CHST15	carbohydrate (N-acetylgalactosamine 4-sulfate 6-O) sulfotransferase 15
chr10	124469621	124470506	886	*	887	124470132	11.88	5.86499	4.29362	3.05352	TBX2_Input_peak_1574	Intron (uc001lhs.2/64077, intron 1 of 6)	chr10	124461772	124614141	152370	+	64077	uc001lhs.2	7849	ENSG00000107902	LHPP	phospholysine phosphohistidine inorganic pyrophosphate phosphatase
chr10	124530049	124530828	780	*	781	124530655	14.04	8.41215	5.01367	5.02195	TBX2_Input_peak_1575	Intron (uc001lhs.2/64077, intron 6 of 6)	chr10	124461772	124614141	152370	+	64077	uc001lhs.2	68277	ENSG00000107902	LHPP	phospholysine phosphohistidine inorganic pyrophosphate phosphatase
chr10	124534329	124534875	547	*	548	124534703	14.04	9.92953	5.92208	6.23057	TBX2_Input_peak_1576	Intron (uc001lhs.2/64077, intron 6 of 6)	chr10	124605201	124614141	8941	+	64077	uc009yaj.2	-70326	ENSG00000107902	LHPP	phospholysine phosphohistidine inorganic pyrophosphate phosphatase
chr10	124551114	124551899	786	*	787	124551384	10.8	5.08049	3.93359	2.44403	TBX2_Input_peak_1577	Intron (uc001lhs.2/64077, intron 6 of 6)	chr10	124605201	124614141	8941	+	64077	uc009yaj.2	-53302	ENSG00000107902	LHPP	phospholysine phosphohistidine inorganic pyrophosphate phosphatase
chr10	124567085	124567478	394	*	395	124567362	15.66	10.789	6.45955	6.9707	TBX2_Input_peak_1578	Intron (uc001lhs.2/64077, intron 6 of 6)	chr10	124605201	124614141	8941	+	64077	uc009yaj.2	-37723	ENSG00000107902	LHPP	phospholysine phosphohistidine inorganic pyrophosphate phosphatase
chr10	124605947	124606619	673	*	674	124606150	13.5	7.53305	4.83366	4.30459	TBX2_Input_peak_1579	Promoter (<=1kb)	chr10	124605201	124614141	8941	+	64077	uc009yaj.2	746	ENSG00000107902	LHPP	phospholysine phosphohistidine inorganic pyrophosphate phosphatase
chr10	124618465	124619026	562	*	563	124618750	15.12	9.52313	5.49337	5.91453	TBX2_Input_peak_1580	3' UTR	chr10	124605201	124614141	8941	+	64077	uc009yaj.2	13264	ENSG00000107902	LHPP	phospholysine phosphohistidine inorganic pyrophosphate phosphatase
chr10	124619634	124620355	722	*	723	124620307	12.42	5.8745	3.9837	3.05495	TBX2_Input_peak_1581	3' UTR	chr10	124605201	124614141	8941	+	64077	uc009yaj.2	14433	ENSG00000107902	LHPP	phospholysine phosphohistidine inorganic pyrophosphate phosphatase
chr10	124623011	124623541	531	*	532	124623293	9.72	4.17196	3.46659	1.7447	TBX2_Input_peak_1582	3' UTR	chr10	124605201	124614141	8941	+	64077	uc009yaj.2	17810	ENSG00000107902	LHPP	phospholysine phosphohistidine inorganic pyrophosphate phosphatase
chr10	124625679	124626080	402	*	403	124625679	13.5	4.11731	2.90019	1.70552	TBX2_Input_peak_1583	Intron (uc001lhu.1/9679, intron 1 of 8)	chr10	124605201	124614141	8941	+	64077	uc009yaj.2	20478	ENSG00000107902	LHPP	phospholysine phosphohistidine inorganic pyrophosphate phosphatase
chr10	124631676	124632131	456	*	457	124632070	8.64	4.73713	3.98147	2.18207	TBX2_Input_peak_1584	Intron (uc001lhu.1/9679, intron 1 of 8)	chr10	124605201	124614141	8941	+	64077	uc009yaj.2	26475	ENSG00000107902	LHPP	phospholysine phosphohistidine inorganic pyrophosphate phosphatase
chr10	124791590	124792033	444	*	445	124791686	11.88	4.14638	3.22021	1.72232	TBX2_Input_peak_1585	Promoter (<=1kb)	chr10	124758837	124791870	33034	-	399818	uc001lhy.1	0	ENSG00000203791	METTL10	methyltransferase like 10
chr10	124997915	124999028	1114	*	1115	124998065	12.42	6.6833	4.47363	3.65861	TBX2_Input_peak_1586	Exon (uc001lid.4/1488, exon 4 of 9)	chr10	124987849	125006013	18165	-	1488	uc001lid.4	6985	ENSG00000175029	CTBP2	C-terminal binding protein 2
chr10	125026486	125027732	1247	*	1248	125026547	15.12	5.31046	3.22422	2.62336	TBX2_Input_peak_1587	Promoter (<=1kb)	chr10	124987849	125027884	40036	-	1488	uc001lie.4	152	ENSG00000175029	CTBP2	C-terminal binding protein 2
chr10	125788508	125789135	628	*	629	125788833	15.66	13.7287	8.33056	9.55311	TBX2_Input_peak_1588	3' UTR	chr10	125766456	125775821	9366	-	118856	uc001liu.4	-12687	ENSG00000154485	MMP21	matrix metallopeptidase 21
chr10	125970109	125970716	608	*	609	125970582	14.04	8.41215	5.01367	5.02195	TBX2_Input_peak_1589	Promoter (2-3kb)	chr10	125972188	125973273	1086	-	101410540	uc031pxo.1	2557	ENSG00000233409	FANK1-AS1	FANK1 antisense RNA 1
chr10	126994756	126995631	876	*	877	126994963	15.66	14.6713	8.92724	10.4241	TBX2_Input_peak_1590	Intron (uc001ljt.3/1793, intron 6 of 51)	chr10	126905454	127452516	547063	+	1793	uc001ljt.3	89302	ENSG00000150760	DOCK1	dedicator of cytokinesis 1
chr10	127736237	127736973	737	*	738	127736857	13.5	6.65171	4.3043	3.65248	TBX2_Input_peak_1591	Promoter (<=1kb)	chr10	127737274	127741186	3913	+	399823	uc009yas.2	-301	ENSG00000186766	FOXI2	forkhead box I2
chr10	128067836	128068285	450	*	451	128068023	15.66	13.5574	8.22144	9.40639	TBX2_Input_peak_1592	Exon (uc001lkb.3/5791, exon 12 of 21)	chr10	128049530	128085244	35715	+	5791	uc010quq.1	18306	ENSG00000132334	PTPRE	protein tyrosine phosphatase, receptor type, E
chr10	128209695	128210635	941	*	942	128210080	14.04	12.8524	7.72292	8.77336	TBX2_Input_peak_1593	Intron (uc001lkg.1/uc001lkg.1, intron 1 of 6)	chr10	128096661	128126204	29544	-	4288	uc001lke.3	-83491	ENSG00000148773	MKI67	marker of proliferation Ki-67
chr10	128470271	128470986	716	*	717	128470715	15.12	14.6713	8.63788	10.4241	TBX2_Input_peak_1594	Distal Intergenic	chr10	128096661	128126204	29544	-	4288	uc001lke.3	-344067	ENSG00000148773	MKI67	marker of proliferation Ki-67
chr10	128540163	128540783	621	*	622	128540574	19.44	13.1909	6.8138	9.09148	TBX2_Input_peak_1595	Distal Intergenic	chr10	128096661	128126204	29544	-	4288	uc001lke.3	-413959	ENSG00000148773	MKI67	marker of proliferation Ki-67
chr10	128982056	128982505	450	*	451	128982206	8.64	5.94877	4.82031	3.09132	TBX2_Input_peak_1596	Distal Intergenic	chr10	129467190	129767519	300330	+	4255	uc001lkh.2	-484685	ENSG00000170430	MGMT	O-6-methylguanine-DNA methyltransferase
chr10	129369568	129370076	509	*	510	129369752	14.04	12.5229	7.5205	8.47423	TBX2_Input_peak_1597	Distal Intergenic	chr10	129467190	129767519	300330	+	4255	uc001lkh.2	-97114	ENSG00000170430	MGMT	O-6-methylguanine-DNA methyltransferase
chr10	129520756	129521224	469	*	470	129521004	11.88	6.92896	4.99393	3.8544	TBX2_Input_peak_1598	Intron (uc001lkh.2/4255, intron 1 of 4)	chr10	129467190	129767519	300330	+	4255	uc001lkh.2	53566	ENSG00000170430	MGMT	O-6-methylguanine-DNA methyltransferase
chr10	129626353	129626746	394	*	395	129626497	11.88	9.77461	6.90172	6.09018	TBX2_Input_peak_1599	Intron (uc001lkh.2/4255, intron 2 of 4)	chr10	129467190	129767519	300330	+	4255	uc001lkh.2	159163	ENSG00000170430	MGMT	O-6-methylguanine-DNA methyltransferase
chr10	129652145	129652942	798	*	799	129652729	14.04	13.4034	8.05916	9.25945	TBX2_Input_peak_1600	Intron (uc001lkh.2/4255, intron 2 of 4)	chr10	129467190	129767519	300330	+	4255	uc001lkh.2	184955	ENSG00000170430	MGMT	O-6-methylguanine-DNA methyltransferase
chr10	129768403	129769656	1254	*	1255	129768729	13.5	10.9828	7.01877	7.10854	TBX2_Input_peak_1601	Downstream (<1kb)	chr10	129843299	129843374	76	-	100422873	uc021qaw.1	73718	ENSG00000266676	MIR4297	microRNA 4297
chr10	129837782	129839193	1412	*	1413	129838058	14.04	8.41215	5.01367	5.02195	TBX2_Input_peak_1602	3' UTR	chr10	129843299	129843374	76	-	100422873	uc021qaw.1	4181	ENSG00000266676	MIR4297	microRNA 4297
chr10	129840074	129840620	547	*	548	129840460	13.5	7.53305	4.83366	4.30459	TBX2_Input_peak_1603	Promoter (2-3kb)	chr10	129843299	129843374	76	-	100422873	uc021qaw.1	2754	ENSG00000266676	MIR4297	microRNA 4297
chr10	129846784	129847303	520	*	521	129847083	11.88	9.33979	6.61377	5.74301	TBX2_Input_peak_1604	Intron (uc001lki.2/253738, intron 5 of 15)	chr10	129843299	129843374	76	-	100422873	uc021qaw.1	-3410	ENSG00000266676	MIR4297	microRNA 4297
chr10	129867811	129868690	880	*	881	129867988	12.96	6.6833	4.65364	3.65861	TBX2_Input_peak_1605	Exon (uc001lki.2/253738, exon 9 of 16)	chr10	129843299	129843374	76	-	100422873	uc021qaw.1	-24437	ENSG00000266676	MIR4297	microRNA 4297
chr10	129909596	129909992	397	*	398	129909802	15.12	8.29198	4.78519	4.93007	TBX2_Input_peak_1606	Intron (uc001lki.2/253738, intron 10 of 15)	chr10	129835232	129963827	128596	-	253738	uc001lki.2	53835	ENSG00000108001	EBF3	early B-cell factor 3
chr10	129920074	129920466	393	*	394	129920305	8.64	6.45787	5.16556	3.48315	TBX2_Input_peak_1607	Intron (uc001lki.2/253738, intron 10 of 15)	chr10	129835232	129963827	128596	-	253738	uc001lki.2	43361	ENSG00000108001	EBF3	early B-cell factor 3
chr10	129949881	129950285	405	*	406	129950004	10.26	8.63056	6.03364	5.16558	TBX2_Input_peak_1608	Intron (uc001lki.2/253738, intron 10 of 15)	chr10	129835232	129963827	128596	-	253738	uc001lki.2	13542	ENSG00000108001	EBF3	early B-cell factor 3
chr10	129951428	129952052	625	*	626	129951745	16.2	10.2513	5.73372	6.48591	TBX2_Input_peak_1609	Intron (uc001lki.2/253738, intron 10 of 15)	chr10	129835232	129963827	128596	-	253738	uc001lki.2	11775	ENSG00000108001	EBF3	early B-cell factor 3
chr10	129953427	129953917	491	*	492	129953647	15.66	9.31879	5.55371	5.72686	TBX2_Input_peak_1610	Intron (uc001lki.2/253738, intron 10 of 15)	chr10	129835232	129963827	128596	-	253738	uc001lki.2	9910	ENSG00000108001	EBF3	early B-cell factor 3
chr10	129968493	129969557	1065	*	1066	129969243	13.5	6.82618	4.40761	3.78655	TBX2_Input_peak_1611	Distal Intergenic	chr10	129835232	129963827	128596	-	253738	uc001lki.2	-4666	ENSG00000108001	EBF3	early B-cell factor 3
chr10	130023707	130024179	473	*	474	130023753	7.02	4.98931	4.01025	2.38541	TBX2_Input_peak_1612	Distal Intergenic	chr10	129835232	129963827	128596	-	253738	uc001lki.2	-59880	ENSG00000108001	EBF3	early B-cell factor 3
chr10	130045245	130046565	1321	*	1322	130045432	11.88	6.92896	4.99393	3.8544	TBX2_Input_peak_1613	Distal Intergenic	chr10	130106009	130108837	2829	+	119437	uc021qax.1	-59444	ENSG00000233122	CTAGE7P	CTAGE family, member 7, pseudogene
chr10	130105872	130106301	430	*	431	130105966	16.2	9.15166	5.10579	5.60787	TBX2_Input_peak_1614	Promoter (<=1kb)	chr10	130106009	130108837	2829	+	119437	uc021qax.1	0	ENSG00000233122	CTAGE7P	CTAGE family, member 7, pseudogene
chr10	130188840	130190210	1371	*	1372	130189902	18.36	16.1761	8.86314	11.839	TBX2_Input_peak_1615	Distal Intergenic	chr10	130159988	130179420	19433	+	10539	uc021qay.1	28852	ENSG00000108010	GLRX3	glutaredoxin 3
chr10	130194661	130195459	799	*	800	130194908	12.42	6.7465	4.51255	3.70891	TBX2_Input_peak_1616	Distal Intergenic	chr10	130159988	130179420	19433	+	10539	uc021qay.1	34673	ENSG00000108010	GLRX3	glutaredoxin 3
chr10	130213254	130214044	791	*	792	130213438	10.26	7.99793	5.63037	4.6834	TBX2_Input_peak_1617	Distal Intergenic	chr10	130159988	130179420	19433	+	10539	uc021qay.1	53266	ENSG00000108010	GLRX3	glutaredoxin 3
chr10	130300929	130301968	1040	*	1041	130301608	14.58	4.70046	3.11621	2.14819	TBX2_Input_peak_1618	Distal Intergenic	chr10	130159988	130179420	19433	+	10539	uc021qay.1	140941	ENSG00000108010	GLRX3	glutaredoxin 3
chr10	130711092	130711504	413	*	414	130711189	12.96	10.1966	6.98046	6.44986	TBX2_Input_peak_1619	Distal Intergenic	chr10	130962588	130962668	81	-	100422867	uc021qaz.1	251164	ENSG00000264803	MIR378C	microRNA 378c
chr10	130728530	130729133	604	*	605	130728775	11.34	9.08008	6.17041	5.54587	TBX2_Input_peak_1620	Distal Intergenic	chr10	130962588	130962668	81	-	100422867	uc021qaz.1	233535	ENSG00000264803	MIR378C	microRNA 378c
chr10	130742478	130743037	560	*	561	130742547	7.56	5.43683	4.58684	2.68919	TBX2_Input_peak_1621	Distal Intergenic	chr10	130962588	130962668	81	-	100422867	uc021qaz.1	219631	ENSG00000264803	MIR378C	microRNA 378c
chr10	130770124	130770547	424	*	425	130770253	14.04	8.41215	5.01367	5.02195	TBX2_Input_peak_1622	Distal Intergenic	chr10	130962588	130962668	81	-	100422867	uc021qaz.1	192121	ENSG00000264803	MIR378C	microRNA 378c
chr10	131092952	131093633	682	*	683	131093407	12.42	10.953	7.19108	7.08039	TBX2_Input_peak_1623	3' UTR	chr10	130962588	130962668	81	-	100422867	uc021qaz.1	-130284	ENSG00000264803	MIR378C	microRNA 378c
chr10	131116607	131117048	442	*	443	131116633	8.1	5.35837	4.16603	2.65256	TBX2_Input_peak_1624	Exon (uc001lkp.3/256536, exon 9 of 12)	chr10	131098306	131260444	162139	-	256536	uc009yax.1	143396	ENSG00000176769	TCERG1L	transcription elongation regulator 1-like
chr10	131174135	131174695	561	*	562	131174341	11.34	9.08008	6.17041	5.54587	TBX2_Input_peak_1625	Intron (uc001lkp.3/256536, intron 8 of 11)	chr10	131098306	131260444	162139	-	256536	uc009yax.1	85749	ENSG00000176769	TCERG1L	transcription elongation regulator 1-like
chr10	131177849	131178243	395	*	396	131178005	9.72	7.52383	5.74428	4.30459	TBX2_Input_peak_1626	Intron (uc001lkp.3/256536, intron 8 of 11)	chr10	131098306	131260444	162139	-	256536	uc009yax.1	82201	ENSG00000176769	TCERG1L	transcription elongation regulator 1-like
chr10	131220618	131221204	587	*	588	131220812	9.18	6.95302	5.09033	3.8544	TBX2_Input_peak_1627	Intron (uc001lkp.3/256536, intron 8 of 11)	chr10	131098306	131260444	162139	-	256536	uc009yax.1	39240	ENSG00000176769	TCERG1L	transcription elongation regulator 1-like
chr10	131246602	131247101	500	*	501	131246959	11.88	8.27125	5.89654	4.91495	TBX2_Input_peak_1628	Intron (uc001lkp.3/256536, intron 8 of 11)	chr10	131098306	131260444	162139	-	256536	uc009yax.1	13343	ENSG00000176769	TCERG1L	transcription elongation regulator 1-like
chr10	131267004	131268072	1069	*	1070	131267930	9.72	6.95302	5.36035	3.8544	TBX2_Input_peak_1629	Intron (uc001lkp.3/256536, intron 9 of 11)	chr10	131098306	131260444	162139	-	256536	uc009yax.1	-6560	ENSG00000176769	TCERG1L	transcription elongation regulator 1-like
chr10	131312196	131312817	622	*	623	131312672	9.72	7.52383	5.74428	4.30459	TBX2_Input_peak_1630	Promoter (<=1kb)	chr10	131092392	131311721	219330	-	256536	uc001lkp.3	-475	ENSG00000176769	TCERG1L	transcription elongation regulator 1-like
chr10	131440391	131440954	564	*	565	131440734	11.34	8.27125	5.64933	4.91495	TBX2_Input_peak_1631	Distal Intergenic	chr10	131092392	131311721	219330	-	256536	uc001lkp.3	-128670	ENSG00000176769	TCERG1L	transcription elongation regulator 1-like
chr10	131574578	131575334	757	*	758	131575067	13.5	7.53305	4.83366	4.30459	TBX2_Input_peak_1632	Distal Intergenic	chr10	131772398	131790199	17802	-	399827	uc021qba.1	214865	ENSG00000189275	LINC01164	long intergenic non-protein coding RNA 1164
chr10	131651673	131652248	576	*	577	131651912	15.66	14.6713	8.92724	10.4241	TBX2_Input_peak_1633	Distal Intergenic	chr10	131772398	131790199	17802	-	399827	uc021qba.1	137951	ENSG00000189275	LINC01164	long intergenic non-protein coding RNA 1164
chr10	131688899	131689479	581	*	582	131689203	13.5	5.87253	3.85277	3.05495	TBX2_Input_peak_1634	Distal Intergenic	chr10	131772398	131790199	17802	-	399827	uc021qba.1	100720	ENSG00000189275	LINC01164	long intergenic non-protein coding RNA 1164
chr10	131725611	131726668	1058	*	1059	131725876	11.34	8.27125	5.64933	4.91495	TBX2_Input_peak_1635	Distal Intergenic	chr10	131772398	131790199	17802	-	399827	uc021qba.1	63531	ENSG00000189275	LINC01164	long intergenic non-protein coding RNA 1164
chr10	131745763	131746439	677	*	678	131746240	9.72	5.01351	4.03297	2.40812	TBX2_Input_peak_1636	Distal Intergenic	chr10	131772398	131790199	17802	-	399827	uc021qba.1	43760	ENSG00000189275	LINC01164	long intergenic non-protein coding RNA 1164
chr10	131749211	131749606	396	*	397	131749562	10.26	4.41623	3.34251	1.92378	TBX2_Input_peak_1637	Distal Intergenic	chr10	131772398	131790199	17802	-	399827	uc021qba.1	40593	ENSG00000189275	LINC01164	long intergenic non-protein coding RNA 1164
chr10	131770726	131771268	543	*	544	131771050	12.42	10.0593	6.62255	6.34849	TBX2_Input_peak_1638	Distal Intergenic	chr10	131772398	131790199	17802	-	399827	uc021qba.1	18931	ENSG00000189275	LINC01164	long intergenic non-protein coding RNA 1164
chr10	131775522	131776121	600	*	601	131775844	9.72	6.95302	5.36035	3.8544	TBX2_Input_peak_1639	Exon (uc021qba.1/399827, exon 3 of 5)	chr10	131772398	131790199	17802	-	399827	uc021qba.1	14078	ENSG00000189275	LINC01164	long intergenic non-protein coding RNA 1164
chr10	131833890	131834405	516	*	517	131833997	9.18	4.33257	3.39355	1.86829	TBX2_Input_peak_1640	Distal Intergenic	chr10	131772398	131790199	17802	-	399827	uc021qba.1	-43691	ENSG00000189275	LINC01164	long intergenic non-protein coding RNA 1164
chr10	131841584	131842278	695	*	696	131842052	15.12	11.8219	6.88228	7.86026	TBX2_Input_peak_1641	Distal Intergenic	chr10	131772398	131790199	17802	-	399827	uc021qba.1	-51385	ENSG00000189275	LINC01164	long intergenic non-protein coding RNA 1164
chr10	131848403	131849371	969	*	970	131848918	11.34	6.01226	4.20522	3.1508	TBX2_Input_peak_1642	Distal Intergenic	chr10	131900644	131956549	55906	+	55844	uc031wxj.1	-51273	ENSG00000175470	PPP2R2D	protein phosphatase 2, regulatory subunit B, delta
chr10	131875295	131875869	575	*	576	131875750	9.18	6.95302	5.09033	3.8544	TBX2_Input_peak_1643	Distal Intergenic	chr10	131900644	131956549	55906	+	55844	uc031wxj.1	-24775	ENSG00000175470	PPP2R2D	protein phosphatase 2, regulatory subunit B, delta
chr10	131937751	131938280	530	*	531	131938027	12.96	10.1966	6.98046	6.44986	TBX2_Input_peak_1644	Promoter (1-2kb)	chr10	131940031	131956549	16519	+	55844	uc009yay.3	-1751	ENSG00000175470	PPP2R2D	protein phosphatase 2, regulatory subunit B, delta
chr10	131961014	131961855	842	*	843	131961648	11.88	4.14638	3.22021	1.72232	TBX2_Input_peak_1645	Distal Intergenic	chr10	131967700	131981931	14232	-	664	uc001lkv.1	20076	ENSG00000176171	BNIP3	BCL2/adenovirus E1B 19kDa interacting protein 3
chr10	131980839	131981937	1099	*	1100	131981631	22.14	22.5777	11.4192	18.0315	TBX2_Input_peak_1646	Promoter (<=1kb)	chr10	131967700	131981931	14232	-	664	uc001lkv.1	0	ENSG00000176171	BNIP3	BCL2/adenovirus E1B 19kDa interacting protein 3
chr10	132019398	132019954	557	*	558	132019755	10.8	5.08049	3.93359	2.44403	TBX2_Input_peak_1647	Distal Intergenic	chr10	131967700	131981931	14232	-	664	uc001lkv.1	-37467	ENSG00000176171	BNIP3	BCL2/adenovirus E1B 19kDa interacting protein 3
chr10	132076529	132077097	569	*	570	132076791	8.64	5.94877	4.82031	3.09132	TBX2_Input_peak_1648	Distal Intergenic	chr10	132104809	132184809	80001	+	282973	uc001lkx.4	-27712	ENSG00000188385	JAKMIP3	Janus kinase and microtubule interacting protein 3
chr10	132078711	132079317	607	*	608	132078901	14.58	8.41215	5.19368	5.02195	TBX2_Input_peak_1649	Distal Intergenic	chr10	132104809	132184809	80001	+	282973	uc001lkx.4	-25492	ENSG00000188385	JAKMIP3	Janus kinase and microtubule interacting protein 3
chr10	132099749	132100473	725	*	726	132100218	12.42	8.98198	5.92942	5.48286	TBX2_Input_peak_1650	Distal Intergenic	chr10	132104809	132184809	80001	+	282973	uc001lkx.4	-4336	ENSG00000188385	JAKMIP3	Janus kinase and microtubule interacting protein 3
chr10	132104518	132105076	559	*	560	132104656	14.58	6.17368	3.89526	3.27613	TBX2_Input_peak_1651	Promoter (<=1kb)	chr10	132104809	132184809	80001	+	282973	uc001lkx.4	0	ENSG00000188385	JAKMIP3	Janus kinase and microtubule interacting protein 3
chr10	132115088	132115496	409	*	410	132115478	8.1	5.35837	4.16603	2.65256	TBX2_Input_peak_1652	Intron (uc001lkx.4/282973, intron 1 of 23)	chr10	132104809	132184809	80001	+	282973	uc001lkx.4	10279	ENSG00000188385	JAKMIP3	Janus kinase and microtubule interacting protein 3
chr10	132120442	132121004	563	*	564	132120980	8.64	3.66543	3.2415	1.30677	TBX2_Input_peak_1653	Intron (uc001lkx.4/282973, intron 2 of 23)	chr10	132104809	132184809	80001	+	282973	uc001lkx.4	15633	ENSG00000188385	JAKMIP3	Janus kinase and microtubule interacting protein 3
chr10	132133049	132134851	1803	*	1804	132133734	17.28	8.44714	4.57031	5.0476	TBX2_Input_peak_1654	Exon (uc001lkx.4/282973, exon 3 of 24)	chr10	132143716	132169033	25318	+	282973	uc009yba.1	-8865	ENSG00000188385	JAKMIP3	Janus kinase and microtubule interacting protein 3
chr10	132138019	132138446	428	*	429	132138262	14.04	8.15477	4.86359	4.82919	TBX2_Input_peak_1655	Exon (uc001lkx.4/282973, exon 8 of 24)	chr10	132143716	132169033	25318	+	282973	uc009yba.1	-5270	ENSG00000188385	JAKMIP3	Janus kinase and microtubule interacting protein 3
chr10	132140233	132140752	520	*	521	132140342	12.42	5.95368	4.03094	3.09502	TBX2_Input_peak_1656	Promoter (2-3kb)	chr10	132143716	132169033	25318	+	282973	uc009yba.1	-2964	ENSG00000188385	JAKMIP3	Janus kinase and microtubule interacting protein 3
chr10	132163192	132163671	480	*	481	132163425	14.58	12.1331	7.54155	8.15545	TBX2_Input_peak_1657	Exon (uc001lkx.4/282973, exon 19 of 24)	chr10	132167953	132184809	16857	+	282973	uc001lky.2	-4282	ENSG00000188385	JAKMIP3	Janus kinase and microtubule interacting protein 3
chr10	132164191	132164875	685	*	686	132164367	10.26	6.98489	4.97505	3.8818	TBX2_Input_peak_1658	Exon (uc001lkx.4/282973, exon 20 of 24)	chr10	132167953	132184809	16857	+	282973	uc001lky.2	-3078	ENSG00000188385	JAKMIP3	Janus kinase and microtubule interacting protein 3
chr10	132180411	132180946	536	*	537	132180619	11.34	9.08008	6.17041	5.54587	TBX2_Input_peak_1659	Intron (uc001lkx.4/282973, intron 23 of 23)	chr10	132186910	132205776	18867	+	10570	uc009ybb.3	-5964	ENSG00000151640	DPYSL4	dihydropyrimidinase-like 4
chr10	132181724	132182157	434	*	435	132181863	10.26	7.56044	5.34822	4.32437	TBX2_Input_peak_1660	Exon (uc021qbb.1/uc021qbb.1, exon 1 of 1)	chr10	132186910	132205776	18867	+	10570	uc009ybb.3	-4753	ENSG00000151640	DPYSL4	dihydropyrimidinase-like 4
chr10	132187624	132188120	497	*	498	132187808	8.64	4.73713	3.98147	2.18207	TBX2_Input_peak_1661	Promoter (<=1kb)	chr10	132186910	132205776	18867	+	10570	uc009ybb.3	714	ENSG00000151640	DPYSL4	dihydropyrimidinase-like 4
chr10	132189943	132190343	401	*	402	132190120	11.34	7.16492	4.93566	4.04786	TBX2_Input_peak_1662	Intron (uc009ybb.3/10570, intron 1 of 13)	chr10	132186910	132205776	18867	+	10570	uc009ybb.3	3033	ENSG00000151640	DPYSL4	dihydropyrimidinase-like 4
chr10	132194077	132195004	928	*	929	132194108	11.88	4.14638	3.22021	1.72232	TBX2_Input_peak_1663	Exon (uc009ybb.3/10570, exon 4 of 14)	chr10	132186910	132205776	18867	+	10570	uc009ybb.3	7167	ENSG00000151640	DPYSL4	dihydropyrimidinase-like 4
chr10	132199754	132200475	722	*	723	132200267	12.96	5.95368	4.19314	3.09502	TBX2_Input_peak_1664	Exon (uc009ybb.3/10570, exon 9 of 14)	chr10	132186910	132205776	18867	+	10570	uc009ybb.3	12844	ENSG00000151640	DPYSL4	dihydropyrimidinase-like 4
chr10	132201375	132204023	2649	*	2650	132203936	13.5	5.46828	3.62524	2.71512	TBX2_Input_peak_1665	Exon (uc009ybb.3/10570, exon 11 of 14)	chr10	132186910	132205776	18867	+	10570	uc009ybb.3	14465	ENSG00000151640	DPYSL4	dihydropyrimidinase-like 4
chr10	132207806	132208551	746	*	747	132208073	14.04	9.49468	5.6582	5.88673	TBX2_Input_peak_1666	3' UTR	chr10	132207492	132228189	20698	-	282974	uc031wxn.1	19638	ENSG00000165752	STK32C	serine/threonine kinase 32C
chr10	132229877	132231202	1326	*	1327	132230805	13.5	10.0294	6.4066	6.32766	TBX2_Input_peak_1667	Promoter (1-2kb)	chr10	132207492	132228189	20698	-	282974	uc031wxn.1	-1688	ENSG00000165752	STK32C	serine/threonine kinase 32C
chr10	132231712	132232229	518	*	519	132232077	10.8	5.08049	3.93359	2.44403	TBX2_Input_peak_1668	Intron (uc001llc.1/282974, intron 11 of 12)	chr10	132207492	132228189	20698	-	282974	uc031wxn.1	-3523	ENSG00000165752	STK32C	serine/threonine kinase 32C
chr10	132245528	132246006	479	*	480	132245729	9.72	4.33257	3.57357	1.86829	TBX2_Input_peak_1669	5' UTR	chr10	132207492	132249108	41617	-	282974	uc001llc.1	3102	ENSG00000165752	STK32C	serine/threonine kinase 32C
chr10	132256505	132256966	462	*	463	132256786	11.88	5.86499	4.29362	3.05352	TBX2_Input_peak_1670	Intron (uc001lld.1/282974, intron 11 of 11)	chr10	132207492	132249108	41617	-	282974	uc001llc.1	-7397	ENSG00000165752	STK32C	serine/threonine kinase 32C
chr10	132260130	132261086	957	*	958	132260392	11.88	7.6818	5.49898	4.4321	TBX2_Input_peak_1671	Intron (uc001lld.1/282974, intron 11 of 11)	chr10	132207492	132249108	41617	-	282974	uc001llc.1	-11022	ENSG00000165752	STK32C	serine/threonine kinase 32C
chr10	132265086	132265480	395	*	396	132265241	12.42	6.6833	4.47363	3.65861	TBX2_Input_peak_1672	Intron (uc001lld.1/282974, intron 11 of 11)	chr10	132207492	132249108	41617	-	282974	uc001llc.1	-15978	ENSG00000165752	STK32C	serine/threonine kinase 32C
chr10	132274527	132275267	741	*	742	132274707	12.42	6.6833	4.47363	3.65861	TBX2_Input_peak_1673	Intron (uc001lld.1/282974, intron 11 of 11)	chr10	132207492	132249108	41617	-	282974	uc001llc.1	-25419	ENSG00000165752	STK32C	serine/threonine kinase 32C
chr10	132296788	132298412	1625	*	1626	132297330	14.04	8.60219	5.12533	5.16558	TBX2_Input_peak_1674	Intron (uc001lld.1/282974, intron 11 of 11)	chr10	132207492	132307212	99721	-	282974	uc001lld.1	8800	ENSG00000165752	STK32C	serine/threonine kinase 32C
chr10	132338982	132339412	431	*	432	132339122	10.26	8.63056	6.03364	5.16558	TBX2_Input_peak_1675	Promoter (1-2kb)	chr10	132337107	132367005	29899	+	80313	uc001llk.4	1875	ENSG00000148814	LRRC27	leucine rich repeat containing 27
chr10	132354395	132355063	669	*	670	132354577	14.58	7.10135	4.4178	3.99257	TBX2_Input_peak_1676	Intron (uc001llg.2/80313, intron 7 of 11)	chr10	132337107	132367005	29899	+	80313	uc001llk.4	17288	ENSG00000148814	LRRC27	leucine rich repeat containing 27
chr10	132398745	132399310	566	*	567	132398817	12.96	5.72081	4.04909	2.95016	TBX2_Input_peak_1677	Promoter (1-2kb)	chr10	132397198	132417854	20657	+	170394	uc001lll.4	1547	ENSG00000171813	PWWP2B	PWWP domain containing 2B
chr10	132405766	132406332	567	*	568	132405798	15.12	4.1611	2.68685	1.73494	TBX2_Input_peak_1678	3' UTR	chr10	132397198	132417854	20657	+	170394	uc001lll.4	8568	ENSG00000171813	PWWP2B	PWWP domain containing 2B
chr10	132410326	132410822	497	*	498	132410759	16.2	5.94584	3.44023	3.09132	TBX2_Input_peak_1679	Intron (uc001lll.4/170394, intron 2 of 2)	chr10	132397198	132417854	20657	+	170394	uc001lll.4	13128	ENSG00000171813	PWWP2B	PWWP domain containing 2B
chr10	132429195	132430070	876	*	877	132429539	14.04	6.17368	3.76025	3.27613	TBX2_Input_peak_1680	Distal Intergenic	chr10	132445210	132448321	3112	+	170393	uc001llm.3	-15140	NA	C10orf91	chromosome 10 open reading frame 91
chr10	132438297	132438884	588	*	589	132438646	9.72	5.9223	4.65526	3.09132	TBX2_Input_peak_1681	Distal Intergenic	chr10	132445210	132448321	3112	+	170393	uc001llm.3	-6326	NA	C10orf91	chromosome 10 open reading frame 91
chr10	132445963	132446983	1021	*	1022	132446446	12.42	6.6833	4.47363	3.65861	TBX2_Input_peak_1682	Promoter (<=1kb)	chr10	132445210	132448321	3112	+	170393	uc001llm.3	753	NA	C10orf91	chromosome 10 open reading frame 91
chr10	132451588	132452066	479	*	480	132451924	16.74	5.94584	3.54824	3.09132	TBX2_Input_peak_1683	Distal Intergenic	chr10	132445210	132448321	3112	+	170393	uc001llm.3	6378	NA	C10orf91	chromosome 10 open reading frame 91
chr10	132462256	132462743	488	*	489	132462670	12.42	4.79185	3.35522	2.2224	TBX2_Input_peak_1684	Distal Intergenic	chr10	132445210	132448321	3112	+	170393	uc001llm.3	17046	NA	C10orf91	chromosome 10 open reading frame 91
chr10	132464517	132465264	748	*	749	132465132	16.74	9.15166	5.26609	5.60787	TBX2_Input_peak_1685	Distal Intergenic	chr10	132445210	132448321	3112	+	170393	uc001llm.3	19307	NA	C10orf91	chromosome 10 open reading frame 91
chr10	132466300	132468029	1730	*	1731	132466735	12.42	7.15421	4.76561	4.04155	TBX2_Input_peak_1686	Distal Intergenic	chr10	132445210	132448321	3112	+	170393	uc001llm.3	21090	NA	C10orf91	chromosome 10 open reading frame 91
chr10	132477299	132478234	936	*	937	132477649	11.88	7.96633	5.69083	4.6834	TBX2_Input_peak_1687	Distal Intergenic	chr10	132445210	132448321	3112	+	170393	uc001llm.3	32089	NA	C10orf91	chromosome 10 open reading frame 91
chr10	132497072	132497513	442	*	443	132497391	10.8	7.99793	5.90039	4.6834	TBX2_Input_peak_1688	Distal Intergenic	chr10	132537849	132777877	240029	+	3632	uc001llo.1	-40336	ENSG00000068383	INPP5A	inositol polyphosphate-5-phosphatase A
chr10	132546850	132547673	824	*	825	132547437	14.58	8.48653	5.23887	5.08209	TBX2_Input_peak_1689	Intron (uc001llo.1/3632, intron 1 of 12)	chr10	132537849	132777877	240029	+	3632	uc001llo.1	9001	ENSG00000068383	INPP5A	inositol polyphosphate-5-phosphatase A
chr10	132562012	132562485	474	*	475	132562207	14.58	6.61296	4.13974	3.61851	TBX2_Input_peak_1690	Intron (uc001llo.1/3632, intron 1 of 12)	chr10	132537849	132777877	240029	+	3632	uc001llo.1	24163	ENSG00000068383	INPP5A	inositol polyphosphate-5-phosphatase A
chr10	132578794	132579491	698	*	699	132579367	11.34	6.92896	4.78456	3.8544	TBX2_Input_peak_1691	Intron (uc001llo.1/3632, intron 1 of 12)	chr10	132607915	132783480	175566	+	3632	uc001llq.3	-28424	ENSG00000068383	INPP5A	inositol polyphosphate-5-phosphatase A
chr10	132589257	132590378	1122	*	1123	132589915	10.8	7.88327	5.8231	4.60648	TBX2_Input_peak_1692	Intron (uc001llo.1/3632, intron 1 of 12)	chr10	132607915	132783480	175566	+	3632	uc001llq.3	-17537	ENSG00000068383	INPP5A	inositol polyphosphate-5-phosphatase A
chr10	132606086	132607094	1009	*	1010	132606298	15.12	10.1909	5.88956	6.44986	TBX2_Input_peak_1693	Promoter (<=1kb)	chr10	132607915	132783480	175566	+	3632	uc001llq.3	-821	ENSG00000068383	INPP5A	inositol polyphosphate-5-phosphatase A
chr10	132608191	132608887	697	*	698	132608420	18.9	6.7483	3.7247	3.71052	TBX2_Input_peak_1694	Promoter (<=1kb)	chr10	132607915	132783480	175566	+	3632	uc001llq.3	276	ENSG00000068383	INPP5A	inositol polyphosphate-5-phosphatase A
chr10	132627153	132627596	444	*	445	132627415	12.42	6.6833	4.47363	3.65861	TBX2_Input_peak_1695	Intron (uc001llo.1/3632, intron 2 of 12)	chr10	132607915	132783480	175566	+	3632	uc001llq.3	19238	ENSG00000068383	INPP5A	inositol polyphosphate-5-phosphatase A
chr10	132630730	132631545	816	*	817	132631240	11.88	9.14279	6.48236	5.60525	TBX2_Input_peak_1696	Intron (uc001llo.1/3632, intron 2 of 12)	chr10	132607915	132783480	175566	+	3632	uc001llq.3	22815	ENSG00000068383	INPP5A	inositol polyphosphate-5-phosphatase A
chr10	132644233	132644808	576	*	577	132644615	11.34	5.86499	4.1136	3.05352	TBX2_Input_peak_1697	Intron (uc001llo.1/3632, intron 2 of 12)	chr10	132607915	132783480	175566	+	3632	uc001llq.3	36318	ENSG00000068383	INPP5A	inositol polyphosphate-5-phosphatase A
chr10	132645226	132645873	648	*	649	132645829	13.5	5.46828	3.62524	2.71512	TBX2_Input_peak_1698	5' UTR	chr10	132607915	132783480	175566	+	3632	uc001llq.3	37311	ENSG00000068383	INPP5A	inositol polyphosphate-5-phosphatase A
chr10	132652910	132653358	449	*	450	132653022	11.88	5.83504	4.27423	3.05352	TBX2_Input_peak_1699	Intron (uc001llo.1/3632, intron 4 of 12)	chr10	132607915	132783480	175566	+	3632	uc001llq.3	44995	ENSG00000068383	INPP5A	inositol polyphosphate-5-phosphatase A
chr10	132654159	132654938	780	*	781	132654339	16.2	10.2068	5.70783	6.45814	TBX2_Input_peak_1700	Intron (uc001llo.1/3632, intron 4 of 12)	chr10	132607915	132783480	175566	+	3632	uc001llq.3	46244	ENSG00000068383	INPP5A	inositol polyphosphate-5-phosphatase A
chr10	132658600	132659059	460	*	461	132658667	9.72	4.37908	3.60466	1.90151	TBX2_Input_peak_1701	Intron (uc001llo.1/3632, intron 4 of 12)	chr10	132607915	132783480	175566	+	3632	uc001llq.3	50685	ENSG00000068383	INPP5A	inositol polyphosphate-5-phosphatase A
chr10	132659533	132660051	519	*	520	132659634	13.5	7.10158	4.57222	3.99257	TBX2_Input_peak_1702	Intron (uc001llo.1/3632, intron 4 of 12)	chr10	132607915	132783480	175566	+	3632	uc001llq.3	51618	ENSG00000068383	INPP5A	inositol polyphosphate-5-phosphatase A
chr10	132690974	132691612	639	*	640	132691498	13.5	5.87253	3.85277	3.05495	TBX2_Input_peak_1703	Intron (uc001llo.1/3632, intron 5 of 12)	chr10	132607915	132783480	175566	+	3632	uc001llq.3	83059	ENSG00000068383	INPP5A	inositol polyphosphate-5-phosphatase A
chr10	132706840	132708809	1970	*	1971	132708004	12.96	8.38024	5.76571	5.01529	TBX2_Input_peak_1704	Exon (uc001llo.1/3632, exon 7 of 13)	chr10	132784816	132786033	1218	-	84504	uc001llr.2	77224	ENSG00000148826	NKX6-2	NK6 homeobox 2
chr10	132710837	132711505	669	*	670	132711489	10.26	5.08049	3.75358	2.44403	TBX2_Input_peak_1705	Intron (uc001llo.1/3632, intron 8 of 12)	chr10	132784816	132786033	1218	-	84504	uc001llr.2	74528	ENSG00000148826	NKX6-2	NK6 homeobox 2
chr10	132713825	132714230	406	*	407	132713824	13.5	4.11731	2.90019	1.70552	TBX2_Input_peak_1706	Intron (uc001llo.1/3632, intron 8 of 12)	chr10	132784816	132786033	1218	-	84504	uc001llr.2	71803	ENSG00000148826	NKX6-2	NK6 homeobox 2
chr10	132715702	132717396	1695	*	1696	132715912	10.8	6.04338	4.57518	3.16422	TBX2_Input_peak_1707	Intron (uc001llo.1/3632, intron 8 of 12)	chr10	132784816	132786033	1218	-	84504	uc001llr.2	68637	ENSG00000148826	NKX6-2	NK6 homeobox 2
chr10	132722317	132723856	1540	*	1541	132722557	12.96	10.953	7.48044	7.08039	TBX2_Input_peak_1708	Intron (uc001llo.1/3632, intron 8 of 12)	chr10	132784816	132786033	1218	-	84504	uc001llr.2	62177	ENSG00000148826	NKX6-2	NK6 homeobox 2
chr10	132727152	132727578	427	*	428	132727528	11.88	4.14638	3.22021	1.72232	TBX2_Input_peak_1709	Intron (uc001llo.1/3632, intron 9 of 12)	chr10	132784816	132786033	1218	-	84504	uc001llr.2	58455	ENSG00000148826	NKX6-2	NK6 homeobox 2
chr10	132728310	132729044	735	*	736	132728875	12.42	5.16117	3.56581	2.501	TBX2_Input_peak_1710	Intron (uc001llo.1/3632, intron 9 of 12)	chr10	132784816	132786033	1218	-	84504	uc001llr.2	56989	ENSG00000148826	NKX6-2	NK6 homeobox 2
chr10	132744872	132745415	544	*	545	132745054	14.04	8.48653	5.05729	5.08209	TBX2_Input_peak_1711	Intron (uc001llo.1/3632, intron 9 of 12)	chr10	132784816	132786033	1218	-	84504	uc001llr.2	40618	ENSG00000148826	NKX6-2	NK6 homeobox 2
chr10	132752754	132753230	477	*	478	132752842	11.88	5.12857	3.8234	2.48162	TBX2_Input_peak_1712	Intron (uc001llo.1/3632, intron 11 of 12)	chr10	132784816	132786033	1218	-	84504	uc001llr.2	32803	ENSG00000148826	NKX6-2	NK6 homeobox 2
chr10	132757112	132757787	676	*	677	132757344	17.28	16.2172	9.14062	11.8724	TBX2_Input_peak_1713	Intron (uc001llo.1/3632, intron 11 of 12)	chr10	132784816	132786033	1218	-	84504	uc001llr.2	28246	ENSG00000148826	NKX6-2	NK6 homeobox 2
chr10	132760039	132760616	578	*	579	132760333	10.26	8.63056	6.03364	5.16558	TBX2_Input_peak_1714	Intron (uc001llo.1/3632, intron 11 of 12)	chr10	132784816	132786033	1218	-	84504	uc001llr.2	25417	ENSG00000148826	NKX6-2	NK6 homeobox 2
chr10	132768300	132768806	507	*	508	132768508	12.96	9.1454	6.27752	5.6053	TBX2_Input_peak_1715	Intron (uc001llo.1/3632, intron 12 of 12)	chr10	132784816	132786033	1218	-	84504	uc001llr.2	17227	ENSG00000148826	NKX6-2	NK6 homeobox 2
chr10	132769734	132770433	700	*	701	132770242	12.42	6.6833	4.47363	3.65861	TBX2_Input_peak_1716	Intron (uc001llo.1/3632, intron 12 of 12)	chr10	132784816	132786033	1218	-	84504	uc001llr.2	15600	ENSG00000148826	NKX6-2	NK6 homeobox 2
chr10	132772480	132773136	657	*	658	132772890	21.6	15.2573	7.53385	10.9696	TBX2_Input_peak_1717	Intron (uc001llo.1/3632, intron 12 of 12)	chr10	132784816	132786033	1218	-	84504	uc001llr.2	12897	ENSG00000148826	NKX6-2	NK6 homeobox 2
chr10	132776866	132777312	447	*	448	132777077	12.96	7.15421	4.95737	4.04155	TBX2_Input_peak_1718	Intron (uc001llo.1/3632, intron 12 of 12)	chr10	132784816	132786033	1218	-	84504	uc001llr.2	8721	ENSG00000148826	NKX6-2	NK6 homeobox 2
chr10	132778811	132779908	1098	*	1099	132779471	13.5	7.53305	4.83366	4.30459	TBX2_Input_peak_1719	Intron (uc001llp.3/3632, intron 13 of 15)	chr10	132784816	132786033	1218	-	84504	uc001llr.2	6125	ENSG00000148826	NKX6-2	NK6 homeobox 2
chr10	132783980	132784403	424	*	425	132784094	13.5	6.56703	4.25444	3.58205	TBX2_Input_peak_1720	Promoter (1-2kb)	chr10	132784816	132786033	1218	-	84504	uc001llr.2	1630	ENSG00000148826	NKX6-2	NK6 homeobox 2
chr10	132793410	132794511	1102	*	1103	132794154	11.34	4.14638	3.0852	1.72232	TBX2_Input_peak_1721	Distal Intergenic	chr10	132784816	132786033	1218	-	84504	uc001llr.2	-7377	ENSG00000148826	NKX6-2	NK6 homeobox 2
chr10	132796960	132797389	430	*	431	132797085	8.64	5.35837	4.41324	2.65256	TBX2_Input_peak_1722	Distal Intergenic	chr10	132784816	132786033	1218	-	84504	uc001llr.2	-10927	ENSG00000148826	NKX6-2	NK6 homeobox 2
chr10	132803700	132804282	583	*	584	132803957	16.2	5.94584	3.44023	3.09132	TBX2_Input_peak_1723	Distal Intergenic	chr10	132784816	132786033	1218	-	84504	uc001llr.2	-17667	ENSG00000148826	NKX6-2	NK6 homeobox 2
chr10	132807355	132808028	674	*	675	132807749	16.2	7.66459	4.30029	4.41819	TBX2_Input_peak_1724	Distal Intergenic	chr10	132784816	132786033	1218	-	84504	uc001llr.2	-21322	ENSG00000148826	NKX6-2	NK6 homeobox 2
chr10	132808628	132809456	829	*	830	132809185	14.58	11.1063	6.88379	7.22568	TBX2_Input_peak_1725	Exon (uc021qbc.1/54777, exon 58 of 58)	chr10	132784816	132786033	1218	-	84504	uc001llr.2	-22595	ENSG00000148826	NKX6-2	NK6 homeobox 2
chr10	132810089	132812800	2712	*	2713	132812159	15.12	14.6713	8.63788	10.4241	TBX2_Input_peak_1726	Exon (uc021qbc.1/54777, exon 55 of 58)	chr10	132784816	132786033	1218	-	84504	uc001llr.2	-24056	ENSG00000148826	NKX6-2	NK6 homeobox 2
chr10	132826102	132827571	1470	*	1471	132826387	18.36	10.943	5.74699	7.08039	TBX2_Input_peak_1727	Intron (uc021qbc.1/54777, intron 8 of 57)	chr10	132784816	132786033	1218	-	84504	uc001llr.2	-40069	ENSG00000148826	NKX6-2	NK6 homeobox 2
chr10	132834381	132835037	657	*	658	132834577	14.04	5.90179	3.61684	3.07949	TBX2_Input_peak_1728	Exon (uc021qbc.1/54777, exon 48 of 58)	chr10	132784816	132786033	1218	-	84504	uc001llr.2	-48348	ENSG00000148826	NKX6-2	NK6 homeobox 2
chr10	132836215	132837161	947	*	948	132837016	10.26	7.99793	5.63037	4.6834	TBX2_Input_peak_1729	Exon (uc021qbc.1/54777, exon 45 of 58)	chr10	132784816	132786033	1218	-	84504	uc001llr.2	-50182	ENSG00000148826	NKX6-2	NK6 homeobox 2
chr10	132838146	132838897	752	*	753	132838220	11.34	5.86499	4.1136	3.05352	TBX2_Input_peak_1730	Intron (uc021qbc.1/54777, intron 14 of 57)	chr10	132784816	132786033	1218	-	84504	uc001llr.2	-52113	ENSG00000148826	NKX6-2	NK6 homeobox 2
chr10	132861214	132862391	1178	*	1179	132862145	10.8	7.99793	5.90039	4.6834	TBX2_Input_peak_1731	Intron (uc021qbc.1/54777, intron 23 of 57)	chr10	132898517	132916682	18166	-	54777	uc009ybf.2	54291	ENSG00000171811	CFAP46	cilia and flagella associated protein 46
chr10	132867738	132868433	696	*	697	132868135	15.12	13.7287	8.06054	9.55311	TBX2_Input_peak_1732	Intron (uc021qbc.1/54777, intron 25 of 57)	chr10	132898517	132916682	18166	-	54777	uc009ybf.2	48249	ENSG00000171811	CFAP46	cilia and flagella associated protein 46
chr10	132868917	132869404	488	*	489	132869100	18.36	9.25272	4.84033	5.70398	TBX2_Input_peak_1733	Exon (uc021qbc.1/54777, exon 33 of 58)	chr10	132898517	132916682	18166	-	54777	uc009ybf.2	47278	ENSG00000171811	CFAP46	cilia and flagella associated protein 46
chr10	132877396	132881016	3621	*	3622	132880811	12.96	8.67133	5.96008	5.20202	TBX2_Input_peak_1734	Exon (uc021qbc.1/54777, exon 28 of 58)	chr10	132898517	132916682	18166	-	54777	uc009ybf.2	35666	ENSG00000171811	CFAP46	cilia and flagella associated protein 46
[truncated: 12,588 more rows]

## Sheet: TBX4
seqnames	start	end	width	strand	length	abs_summit	pileup	X.log10.pvalue.	fold_enrichment	X.log10.qvalue.	name	annotation	geneChr	geneStart	geneEnd	geneLength	geneStrand	geneId	transcriptId	distanceToTSS	ENSEMBL	SYMBOL	GENENAME
[truncated: 1,862 more rows]
