# Supplementary material for: Potential interactions between the TBX4-FGF10 and SHH-FOXF1 signaling during human lung development revealed using ChIP-seq
Source: Respir Res. 2021 Jan 21;22:26. doi: 10.1186/s12931-021-01617-y (PMC7818749; doi:10.1186/s12931-021-01617-y)
Supplement: Supplementary file 3 — Additional file 3: The list of known motifs enriched within TBX2 and TBX4 100 nt peak summits. Analysis was performed using AME tool. Only motifs with enrichment E-values no greater than 10 was reported (the E-value is the motif p-value multiplied by the number motifs in the input). [file 12931_2021_1617_MOESM3_ESM.xlsx]

## Sheet: TBX2 enriched known motifs
rank	motif_DB	motif_ID	motif_alt_ID	consensus	p-value	adj_p-value	E-value	tests	FASTA_max	pos	neg	PWM_min	TP	%TP	FP	%FP
1	db/JASPAR/JASPAR2018_CORE_vertebrates_non-redundant.meme	MA0497.1	MEF2C	DDDCYAAAAATAGMW	5.24e-46	2.98e-43	1.72e-40	568	14322	14322	14322	29.8	259	1.81	32	0.22
2	db/JASPAR/JASPAR2018_CORE_vertebrates_non-redundant.meme	MA0136.2	ELF5	AMSMGGAAGTD	1.93e-46	6.83e-43	3.95e-40	3535	14322	14322	14322	1.12	2136	14.91	1349	9.42
3	db/JASPAR/JASPAR2018_CORE_vertebrates_non-redundant.meme	MA1122.1	TFDP1	VSGCGGGAAVN	7.39e-46	2.92e-42	1.69e-39	3952	14322	14322	14322	1.06	2381	16.62	1557	10.87
4	db/JASPAR/JASPAR2018_CORE_vertebrates_non-redundant.meme	MA0750.2	ZBTB7A	NVCCGGAAGTGSV	1.05e-43	3.83e-40	2.22e-37	3655	14322	14322	14322	1.16	2132	14.89	1368	9.55
5	db/JASPAR/JASPAR2018_CORE_vertebrates_non-redundant.meme	MA1116.1	RBPJ	BVTGGGAANN	1.21e-41	2.61e-38	1.51e-35	2168	14322	14322	14322	22.8	651	4.55	257	1.79
6	db/JASPAR/JASPAR2018_CORE_vertebrates_non-redundant.meme	MA0799.1	RFX4	NGTWRCCATGGYWACS	6.84e-39	2.83e-36	1.64e-33	413	14322	14322	14322	5.69	238	1.66	35	0.24
7	db/JASPAR/JASPAR2018_CORE_vertebrates_non-redundant.meme	MA0788.1	POU3F3	WWTATGCWAATTW	4.87e-37	2.78e-34	1.61e-31	571	14322	14322	14322	2.37	380	2.65	109	0.76
8	db/JASPAR/JASPAR2018_CORE_vertebrates_non-redundant.meme	MA0041.1	Foxd3	GWWTGTTTDTTT	1.80e-36	1.22e-33	7.09e-31	679	14322	14322	14322	176	211	1.47	28	0.2
9	db/JASPAR/JASPAR2018_CORE_vertebrates_non-redundant.meme	MA0773.1	MEF2D	DCTAWAAATAGM	1.42e-34	1.92e-32	1.11e-29	135	14322	14322	14322	22.2	118	0.82	1	0.01
10	db/JASPAR/JASPAR2018_CORE_vertebrates_non-redundant.meme	MA0786.1	POU3F1	WTATGCWAATKW	4.71e-35	3.69e-32	2.13e-29	782	14322	14322	14322	2.83	422	2.95	139	0.97
11	db/JASPAR/JASPAR2018_CORE_vertebrates_non-redundant.meme	MA0138.2	REST	TTCAGCACCATGGACAGCDCC	1.16e-34	4.40e-32	2.55e-29	378	14322	14322	14322	74.8	160	1.12	12	0.08
12	db/JASPAR/JASPAR2018_CORE_vertebrates_non-redundant.meme	MA0052.3	MEF2A	KCTAWAAATAGM	6.27e-34	1.04e-31	5.99e-29	165	14322	14322	14322	1.69	151	1.05	10	0.07
13	db/JASPAR/JASPAR2018_CORE_vertebrates_non-redundant.meme	MA1115.1	POU5F1	WHATGCAAATN	2.17e-34	3.56e-31	2.06e-28	1642	14322	14322	14322	217	146	1.02	8	0.06
14	db/JASPAR/JASPAR2018_CORE_vertebrates_non-redundant.meme	MA0660.1	MEF2B	RCTAWAAATAGC	8.86e-33	1.17e-30	6.77e-28	132	14322	14322	14322	54	112	0.78	1	0.01
15	db/JASPAR/JASPAR2018_CORE_vertebrates_non-redundant.meme	MA0879.1	Dlx1	NVTAATTANN	6.94e-34	1.20e-30	6.97e-28	1734	14322	14322	14322	34.2	231	1.61	41	0.29
16	db/JASPAR/JASPAR2018_CORE_vertebrates_non-redundant.meme	MA0690.1	TBX21	AAGGTGTGAA	2.15e-33	3.10e-30	1.79e-27	1442	14322	14322	14322	2.88	649	4.53	291	2.03
17	db/JASPAR/JASPAR2018_CORE_vertebrates_non-redundant.meme	MA0847.1	FOXD2	GTAAACA	2.24e-33	4.15e-30	2.40e-27	1852	14322	14322	14322	10.5	406	2.83	135	0.94
18	db/JASPAR/JASPAR2018_CORE_vertebrates_non-redundant.meme	MA0846.1	FOXC2	WAWGTAAACAWW	1.05e-32	1.13e-29	6.52e-27	1068	14322	14322	14322	6.81	414	2.89	142	0.99
19	db/JASPAR/JASPAR2018_CORE_vertebrates_non-redundant.meme	MA0602.1	Arid5a	SYAATATTGVDANH	1.73e-32	1.45e-29	8.39e-27	836	14322	14322	14322	10.4	300	2.09	78	0.54
20	db/JASPAR/JASPAR2018_CORE_vertebrates_non-redundant.meme	MA0507.1	POU2F2	YDNATTTGCATRT	8.84e-32	2.58e-29	1.49e-26	292	14322	14322	14322	29.9	161	1.12	16	0.11
21	db/JASPAR/JASPAR2018_CORE_vertebrates_non-redundant.meme	MA0142.1	Pou5f1::Sox2	CWTTGTYATGCAAAT	4.72e-32	3.40e-29	1.97e-26	720	14322	14322	14322	3.89	402	2.81	137	0.96
22	db/JASPAR/JASPAR2018_CORE_vertebrates_non-redundant.meme	MA0851.1	Foxj3	NDAADGTAAACAAANNM	6.23e-32	3.47e-29	2.01e-26	557	14322	14322	14322	4.24	334	2.33	98	0.68
23	db/JASPAR/JASPAR2018_CORE_vertebrates_non-redundant.meme	MA0703.1	LMX1B	NYAATTAA	2.72e-32	5.09e-29	2.95e-26	1870	14322	14322	14322	16.1	325	2.27	92	0.64
24	db/JASPAR/JASPAR2018_CORE_vertebrates_non-redundant.meme	MA0785.1	POU2F1	AWTATGCWAATK	6.82e-32	5.10e-29	2.96e-26	748	14322	14322	14322	9.09	276	1.93	67	0.47
25	db/JASPAR/JASPAR2018_CORE_vertebrates_non-redundant.meme	MA0784.1	POU1F1	AWTATGCWAATKAG	8.79e-31	4.02e-28	2.33e-25	457	14322	14322	14322	4.89	253	1.77	58	0.4
26	db/JASPAR/JASPAR2018_CORE_vertebrates_non-redundant.meme	MA0471.1	E2F6	RGGCGGGARRV	2.16e-31	7.19e-28	4.16e-25	3332	14322	14322	14322	1.18	1931	13.48	1310	9.15
27	db/JASPAR/JASPAR2018_CORE_vertebrates_non-redundant.meme	MA0899.1	HOXA10	DGYMATAAAAH	8.27e-31	1.10e-27	6.39e-25	1336	14322	14322	14322	13.1	385	2.69	131	0.91
28	db/JASPAR/JASPAR2018_CORE_vertebrates_non-redundant.meme	MA0900.1	HOXA2	NSTMATTAVS	7.56e-31	1.32e-27	7.67e-25	1751	14322	14322	14322	25.8	193	1.35	30	0.21
29	db/JASPAR/JASPAR2018_CORE_vertebrates_non-redundant.meme	MA0910.1	Hoxd8	TAADTAATTAATRGCTN	6.00e-30	2.96e-27	1.71e-24	493	14322	14322	14322	2.49	360	2.51	119	0.83
30	db/JASPAR/JASPAR2018_CORE_vertebrates_non-redundant.meme	MA1152.1	SOX15	CYWTTGTTHW	2.10e-30	4.39e-27	2.54e-24	2086	14322	14322	14322	43.7	286	2	76	0.53
31	db/JASPAR/JASPAR2018_CORE_vertebrates_non-redundant.meme	MA0606.1	NFAT5	NTTTTCCAYN	1.99e-30	4.96e-27	2.87e-24	2490	14322	14322	14322	1.15	1512	10.56	970	6.77
32	db/JASPAR/JASPAR2018_CORE_vertebrates_non-redundant.meme	MA0790.1	POU4F1	ATGMATAATTAATG	2.73e-29	1.44e-26	8.32e-24	527	14322	14322	14322	7.76	248	1.73	59	0.41
33	db/JASPAR/JASPAR2018_CORE_vertebrates_non-redundant.meme	MA0152.1	NFATC2	TTTTCCA	3.85e-30	1.45e-26	8.42e-24	3774	14322	14322	14322	1.16	2096	14.63	1463	10.22
34	db/JASPAR/JASPAR2018_CORE_vertebrates_non-redundant.meme	MA0903.1	HOXB3	NNYMATTARN	1.67e-29	2.58e-26	1.49e-23	1545	14322	14322	14322	30.9	212	1.48	41	0.29
35	db/JASPAR/JASPAR2018_CORE_vertebrates_non-redundant.meme	MA0791.1	POU4F3	RTGMATWATTAATGAR	1.67e-28	7.50e-26	4.34e-23	448	14322	14322	14322	2.84	309	2.16	94	0.66
36	db/JASPAR/JASPAR2018_CORE_vertebrates_non-redundant.meme	MA0108.2	TBP	STATAAAWRSVVVBN	1.01e-28	9.89e-26	5.73e-23	978	14322	14322	14322	4.58	439	3.07	172	1.2
37	db/JASPAR/JASPAR2018_CORE_vertebrates_non-redundant.meme	MA0902.1	HOXB2	NNTMATTANN	6.14e-29	1.08e-25	6.25e-23	1758	14322	14322	14322	38.8	178	1.24	27	0.19
38	db/JASPAR/JASPAR2018_CORE_vertebrates_non-redundant.meme	MA0725.1	VSX1	YTAATTAN	9.13e-29	1.33e-25	7.71e-23	1459	14322	14322	14322	36.3	182	1.27	29	0.2
39	db/JASPAR/JASPAR2018_CORE_vertebrates_non-redundant.meme	MA0893.1	GSX2	NSYMATTARH	7.34e-29	1.57e-25	9.11e-23	2142	14322	14322	14322	10.6	392	2.74	142	0.99
40	db/JASPAR/JASPAR2018_CORE_vertebrates_non-redundant.meme	MA0032.2	FOXC1	WAWGTAAAYAW	1.91e-28	1.76e-25	1.02e-22	925	14322	14322	14322	4.83	420	2.93	161	1.12
41	db/JASPAR/JASPAR2018_CORE_vertebrates_non-redundant.meme	MA0628.1	POU6F1	AYTAATTART	4.77e-28	3.30e-25	1.91e-22	692	14322	14322	14322	26.6	179	1.25	29	0.2
42	db/JASPAR/JASPAR2018_CORE_vertebrates_non-redundant.meme	MA0887.1	EVX1	VVTAATTABS	2.92e-28	4.60e-25	2.66e-22	1574	14322	14322	14322	30.2	168	1.17	24	0.17
43	db/JASPAR/JASPAR2018_CORE_vertebrates_non-redundant.meme	MA0644.1	ESX1	NYYAATTAVM	3.79e-28	7.04e-25	4.08e-22	1856	14322	14322	14322	32.4	193	1.35	35	0.24
44	db/JASPAR/JASPAR2018_CORE_vertebrates_non-redundant.meme	MA0718.1	RAX	RYYAATTARH	6.59e-28	7.13e-25	4.13e-22	1082	14322	14322	14322	45.3	183	1.28	31	0.22
45	db/JASPAR/JASPAR2018_CORE_vertebrates_non-redundant.meme	MA1125.1	ZNF384	DNWMAAAAAAAA	1.22e-27	7.70e-25	4.46e-22	631	14322	14322	14322	1.56e+03	193	1.35	36	0.25
46	db/JASPAR/JASPAR2018_CORE_vertebrates_non-redundant.meme	MA0892.1	GSX1	NCYMATTAVN	4.74e-28	1.03e-24	5.98e-22	2181	14322	14322	14322	5.51	508	3.55	220	1.54
47	db/JASPAR/JASPAR2018_CORE_vertebrates_non-redundant.meme	MA0848.1	FOXO4	GTAAACA	9.71e-28	1.56e-24	9.05e-22	1610	14322	14322	14322	1.64	718	5.01	369	2.58
48	db/JASPAR/JASPAR2018_CORE_vertebrates_non-redundant.meme	MA1103.1	FOXK2	WDGTAAACANV	1.34e-27	1.71e-24	9.91e-22	1279	14322	14322	14322	3.01	536	3.74	241	1.68
49	db/JASPAR/JASPAR2018_CORE_vertebrates_non-redundant.meme	MA0888.1	EVX2	VVTAATTAVB	1.24e-27	1.74e-24	1.01e-21	1397	14322	14322	14322	31.6	163	1.14	23	0.16
50	db/JASPAR/JASPAR2018_CORE_vertebrates_non-redundant.meme	MA0710.1	NOTO	NYTAATTAVN	1.45e-27	1.75e-24	1.01e-21	1206	14322	14322	14322	20.7	222	1.55	50	0.35
51	db/JASPAR/JASPAR2018_CORE_vertebrates_non-redundant.meme	MA0787.1	POU3F2	WTATGCWAATKA	1.19e-26	5.92e-24	3.43e-21	497	14322	14322	14322	3.29	278	1.94	82	0.57
52	db/JASPAR/JASPAR2018_CORE_vertebrates_non-redundant.meme	MA0726.1	VSX2	CTAATTAN	9.18e-27	9.35e-24	5.41e-21	1018	14322	14322	14322	29.9	187	1.31	35	0.24
53	db/JASPAR/JASPAR2018_CORE_vertebrates_non-redundant.meme	MA0852.2	FOXK1	NRDGTAAACAAGNN	9.10e-27	1.20e-23	6.97e-21	1322	14322	14322	14322	6.51	433	3.02	176	1.23
54	db/JASPAR/JASPAR2018_CORE_vertebrates_non-redundant.meme	MA0885.1	Dlx2	VYAATTAN	2.92e-26	3.49e-23	2.02e-20	1197	14322	14322	14322	8.08	267	1.86	77	0.54
55	db/JASPAR/JASPAR2018_CORE_vertebrates_non-redundant.meme	MA0746.1	SP3	VCCACGCCCMC	5.74e-27	4.53e-23	2.62e-20	7888	14322	14322	14322	34.3	235	1.64	58	0.4
56	db/JASPAR/JASPAR2018_CORE_vertebrates_non-redundant.meme	MA0877.1	Barhl1	NNTAAWTGNB	1.94e-26	4.98e-23	2.88e-20	2559	14322	14322	14322	15.6	284	1.98	86	0.6
57	db/JASPAR/JASPAR2018_CORE_vertebrates_non-redundant.meme	MA0722.1	VAX1	YTAATTAH	4.36e-26	9.72e-23	5.63e-20	2230	14322	14322	14322	9.79	335	2.34	117	0.82
58	db/JASPAR/JASPAR2018_CORE_vertebrates_non-redundant.meme	MA0913.1	Hoxd9	GYAATWAAAW	9.51e-26	1.42e-22	8.25e-20	1498	14322	14322	14322	20.3	338	2.36	120	0.84
59	db/JASPAR/JASPAR2018_CORE_vertebrates_non-redundant.meme	MA0654.1	ISX	YYAATTAR	2.50e-25	1.53e-22	8.84e-20	612	14322	14322	14322	5.23	229	1.6	59	0.41
60	db/JASPAR/JASPAR2018_CORE_vertebrates_non-redundant.meme	MA0612.1	EMX1	VYTAATKASB	9.70e-26	1.63e-22	9.45e-20	1684	14322	14322	14322	20.9	231	1.61	59	0.41
61	db/JASPAR/JASPAR2018_CORE_vertebrates_non-redundant.meme	MA0894.1	HESX1	GHTAATTRRH	3.12e-25	1.70e-22	9.85e-20	545	14322	14322	14322	19.7	195	1.36	42	0.29
62	db/JASPAR/JASPAR2018_CORE_vertebrates_non-redundant.meme	MA0886.1	EMX2	VBTAATTARB	1.79e-25	1.71e-22	9.87e-20	951	14322	14322	14322	11.8	241	1.68	65	0.45
63	db/JASPAR/JASPAR2018_CORE_vertebrates_non-redundant.meme	MA0901.1	HOXB13	CCAATAAAAH	5.78e-25	3.77e-22	2.18e-19	652	14322	14322	14322	11.4	244	1.7	68	0.47
64	db/JASPAR/JASPAR2018_CORE_vertebrates_non-redundant.meme	MA0645.1	ETV6	MSCGGAAGTR	1.69e-25	3.90e-22	2.26e-19	2312	14322	14322	14322	1.51	1168	8.16	732	5.11
65	db/JASPAR/JASPAR2018_CORE_vertebrates_non-redundant.meme	MA0882.1	DLX6	VYAATTAN	3.57e-25	5.22e-22	3.02e-19	1463	14322	14322	14322	8.99	286	2	91	0.64
66	db/JASPAR/JASPAR2018_CORE_vertebrates_non-redundant.meme	MA0528.1	ZNF263	GGAGGAGGRRGRGGRGGRRGR	1.49e-25	5.75e-22	3.33e-19	3850	14322	14322	14322	2.61	1939	13.54	1377	9.61
67	db/JASPAR/JASPAR2018_CORE_vertebrates_non-redundant.meme	MA0709.1	Msx3	SCAATTAN	9.18e-25	8.58e-22	4.97e-19	934	14322	14322	14322	8.5	230	1.61	61	0.43
68	db/JASPAR/JASPAR2018_CORE_vertebrates_non-redundant.meme	MA0627.1	Pou2f3	THKTATGCAAATKMDM	3.68e-24	9.76e-22	5.65e-19	265	14322	14322	14322	3.48	186	1.3	40	0.28
69	db/JASPAR/JASPAR2018_CORE_vertebrates_non-redundant.meme	MA0880.1	Dlx3	NYAATTAN	7.25e-25	1.45e-21	8.38e-19	1996	14322	14322	14322	9.89	298	2.08	99	0.69
70	db/JASPAR/JASPAR2018_CORE_vertebrates_non-redundant.meme	MA0881.1	Dlx4	VYAATTAN	8.43e-25	1.56e-21	9.01e-19	1846	14322	14322	14322	12.7	245	1.71	69	0.48
71	db/JASPAR/JASPAR2018_CORE_vertebrates_non-redundant.meme	MA0890.1	GBX2	RSYAATTARN	2.05e-24	1.71e-21	9.91e-19	836	14322	14322	14322	9.8	215	1.5	54	0.38
72	db/JASPAR/JASPAR2018_CORE_vertebrates_non-redundant.meme	MA1100.1	ASCL1	VSAGCAGCTGSNN	1.69e-24	1.02e-20	5.92e-18	6061	14322	14322	14322	46.8	507	3.54	236	1.65
73	db/JASPAR/JASPAR2018_CORE_vertebrates_non-redundant.meme	MA0702.1	LMX1A	YTAATTAA	1.01e-23	1.42e-20	8.24e-18	1407	14322	14322	14322	6.11	389	2.72	160	1.12
74	db/JASPAR/JASPAR2018_CORE_vertebrates_non-redundant.meme	MA0046.2	HNF1A	DRTTAATNATTAACN	7.41e-23	1.88e-20	1.09e-17	254	14322	14322	14322	14.3	141	0.98	22	0.15
75	db/JASPAR/JASPAR2018_CORE_vertebrates_non-redundant.meme	MA0467.1	Crx	AAGRGGATTAG	3.64e-23	2.83e-20	1.64e-17	779	14322	14322	14322	66.5	156	1.09	28	0.2
76	db/JASPAR/JASPAR2018_CORE_vertebrates_non-redundant.meme	MA0598.2	EHF	WACCCGGAAGTA	5.92e-23	5.16e-20	2.99e-17	872	14322	14322	14322	4.02	328	2.29	124	0.87
77	db/JASPAR/JASPAR2018_CORE_vertebrates_non-redundant.meme	MA0688.1	TBX2	DAGGTGTGAAA	1.99e-23	5.34e-20	3.09e-17	2683	14322	14322	14322	2.66	996	6.95	611	4.27
78	db/JASPAR/JASPAR2018_CORE_vertebrates_non-redundant.meme	MA0125.1	Nobox	TAATTRSY	5.72e-23	6.47e-20	3.74e-17	1130	14322	14322	14322	11.1	232	1.62	67	0.47
79	db/JASPAR/JASPAR2018_CORE_vertebrates_non-redundant.meme	MA0675.1	NKX6-2	NYMATTAA	4.16e-23	7.66e-20	4.43e-17	1840	14322	14322	14322	4.09	531	3.71	260	1.82
80	db/JASPAR/JASPAR2018_CORE_vertebrates_non-redundant.meme	MA0845.1	FOXB1	WATGTAAATAT	1.78e-22	1.37e-19	7.92e-17	771	14322	14322	14322	1.34	515	3.6	252	1.76
81	db/JASPAR/JASPAR2018_CORE_vertebrates_non-redundant.meme	MA0621.1	mix-a	NDTTAATTAGN	5.48e-22	1.48e-19	8.59e-17	271	14322	14322	14322	3.4	180	1.26	42	0.29
82	db/JASPAR/JASPAR2018_CORE_vertebrates_non-redundant.meme	MA0084.1	SRY	BWWAACAAT	8.08e-23	1.60e-19	9.25e-17	1978	14322	14322	14322	28.6	249	1.74	77	0.54
83	db/JASPAR/JASPAR2018_CORE_vertebrates_non-redundant.meme	MA0050.2	IRF1	NTTYASTTTCACTTTCDBTTT	4.90e-22	1.73e-19	1.00e-16	353	14322	14322	14322	6.19	250	1.75	80	0.56
84	db/JASPAR/JASPAR2018_CORE_vertebrates_non-redundant.meme	MA0153.2	HNF1B	GTTAATNATTAAY	7.99e-22	1.84e-19	1.06e-16	230	14322	14322	14322	6.29	139	0.97	23	0.16
85	db/JASPAR/JASPAR2018_CORE_vertebrates_non-redundant.meme	MA0132.2	PDX1	VYAATTAR	2.72e-22	1.90e-19	1.10e-16	696	14322	14322	14322	8.75	308	2.15	114	0.8
86	db/JASPAR/JASPAR2018_CORE_vertebrates_non-redundant.meme	MA0630.1	SHOX	HTAATTRR	2.25e-22	3.82e-19	2.21e-16	1693	14322	14322	14322	14.3	257	1.79	83	0.58
87	db/JASPAR/JASPAR2018_CORE_vertebrates_non-redundant.meme	MA0634.1	ALX3	YYYAATTANV	2.36e-22	4.01e-19	2.32e-16	1702	14322	14322	14322	10.7	318	2.22	120	0.84
88	db/JASPAR/JASPAR2018_CORE_vertebrates_non-redundant.meme	MA0721.1	UNCX	YYAATTAV	2.54e-22	4.61e-19	2.67e-16	1818	14322	14322	14322	14.4	255	1.78	82	0.57
89	db/JASPAR/JASPAR2018_CORE_vertebrates_non-redundant.meme	MA0701.1	LHX9	BYAATTAR	2.64e-22	5.40e-19	3.13e-16	2046	14322	14322	14322	17.9	241	1.68	74	0.52
90	db/JASPAR/JASPAR2018_CORE_vertebrates_non-redundant.meme	MA0522.2	TCF3	HRCACCTGBN	9.88e-23	5.74e-19	3.33e-16	5814	14322	14322	14322	3.13	2306	16.1	1732	12.09
91	db/JASPAR/JASPAR2018_CORE_vertebrates_non-redundant.meme	MA0720.1	Shox2	YYAATTAR	6.98e-22	8.15e-19	4.72e-16	1168	14322	14322	14322	11.3	237	1.65	73	0.51
92	db/JASPAR/JASPAR2018_CORE_vertebrates_non-redundant.meme	MA0662.1	MIXL1	NBYAATTAVN	4.51e-22	8.43e-19	4.88e-16	1870	14322	14322	14322	22.2	211	1.47	58	0.4
93	db/JASPAR/JASPAR2018_CORE_vertebrates_non-redundant.meme	MA0889.1	GBX1	VCYAATTASY	1.48e-21	8.84e-19	5.12e-16	596	14322	14322	14322	3.44	237	1.65	74	0.52
94	db/JASPAR/JASPAR2018_CORE_vertebrates_non-redundant.meme	MA0686.1	SPDEF	AMCCGGATGTR	1.47e-21	9.75e-19	5.64e-16	664	14322	14322	14322	5.12	261	1.82	88	0.61
95	db/JASPAR/JASPAR2018_CORE_vertebrates_non-redundant.meme	MA0816.1	Ascl2	ARCAGCTGCY	2.45e-22	1.07e-18	6.19e-16	4358	14322	14322	14322	38.3	413	2.88	182	1.27
96	db/JASPAR/JASPAR2018_CORE_vertebrates_non-redundant.meme	MA0641.1	ELF4	AACCCGGAAGTR	2.37e-21	1.40e-18	8.09e-16	590	14322	14322	14322	1.52	366	2.56	155	1.08
97	db/JASPAR/JASPAR2018_CORE_vertebrates_non-redundant.meme	MA1107.1	KLF9	VSCCACACCCACH	3.30e-22	1.47e-18	8.51e-16	4450	14322	14322	14322	1.14	2510	17.53	1921	13.41
98	db/JASPAR/JASPAR2018_CORE_vertebrates_non-redundant.meme	MA0724.1	VENTX	AMCGATTAR	4.69e-21	2.70e-18	1.56e-15	575	14322	14322	14322	16.6	191	1.33	50	0.35
99	db/JASPAR/JASPAR2018_CORE_vertebrates_non-redundant.meme	MA0717.1	RAX2	YYAATTAV	1.41e-21	2.81e-18	1.63e-15	1996	14322	14322	14322	17.5	223	1.56	66	0.46
100	db/JASPAR/JASPAR2018_CORE_vertebrates_non-redundant.meme	MA0723.1	VAX2	YTAATTAB	1.42e-21	2.94e-18	1.70e-15	2071	14322	14322	14322	7.2	343	2.39	139	0.97
101	db/JASPAR/JASPAR2018_CORE_vertebrates_non-redundant.meme	MA0666.1	MSX1	SCAATTAV	1.70e-21	3.39e-18	1.96e-15	1993	14322	14322	14322	6.42	264	1.84	90	0.63
102	db/JASPAR/JASPAR2018_CORE_vertebrates_non-redundant.meme	MA0716.1	PRRX1	YYAATTAR	3.40e-21	5.03e-18	2.91e-15	1479	14322	14322	14322	20.2	221	1.54	66	0.46
103	db/JASPAR/JASPAR2018_CORE_vertebrates_non-redundant.meme	MA0699.1	LBX2	NCYAATTARN	4.11e-21	7.87e-18	4.56e-15	1917	14322	14322	14322	14.7	217	1.52	64	0.45
104	db/JASPAR/JASPAR2018_CORE_vertebrates_non-redundant.meme	MA0793.1	POU6F2	ASCTMATTAW	2.30e-20	1.68e-17	9.75e-15	731	14322	14322	14322	6.4	234	1.63	76	0.53
105	db/JASPAR/JASPAR2018_CORE_vertebrates_non-redundant.meme	MA0481.2	FOXP1	NDGTAAACAGNN	1.42e-20	1.83e-17	1.06e-14	1289	14322	14322	14322	1.54	729	5.09	423	2.95
106	db/JASPAR/JASPAR2018_CORE_vertebrates_non-redundant.meme	MA0075.2	Prrx2	YYAATTAN	1.29e-20	2.67e-17	1.55e-14	2064	14322	14322	14322	13.5	254	1.77	87	0.61
107	db/JASPAR/JASPAR2018_CORE_vertebrates_non-redundant.meme	MA0830.1	TCF4	HRCACCTGBN	5.21e-21	2.98e-17	1.72e-14	5716	14322	14322	14322	5.99	1627	11.36	1159	8.09
108	db/JASPAR/JASPAR2018_CORE_vertebrates_non-redundant.meme	MA0704.1	Lhx4	YTAATTAR	2.39e-20	3.54e-17	2.05e-14	1484	14322	14322	14322	8.91	312	2.18	124	0.87
109	db/JASPAR/JASPAR2018_CORE_vertebrates_non-redundant.meme	MA0850.1	FOXP3	RTAAACA	1.31e-20	3.85e-17	2.23e-14	2930	14322	14322	14322	3.62	668	4.66	376	2.63
110	db/JASPAR/JASPAR2018_CORE_vertebrates_non-redundant.meme	MA0442.2	SOX10	NDAACAAAGVN	3.14e-20	5.16e-17	2.99e-14	1643	14322	14322	14322	2.89	662	4.62	374	2.61
111	db/JASPAR/JASPAR2018_CORE_vertebrates_non-redundant.meme	MA0068.2	PAX4	CTAATTAG	1.11e-19	1.01e-16	5.85e-14	911	14322	14322	14322	18.7	197	1.38	57	0.4
112	db/JASPAR/JASPAR2018_CORE_vertebrates_non-redundant.meme	MA0820.1	FIGLA	WMCACCTGKW	2.10e-20	1.20e-16	6.95e-14	5707	14322	14322	14322	2.27	2205	15.4	1673	11.68
113	db/JASPAR/JASPAR2018_CORE_vertebrates_non-redundant.meme	MA0875.1	BARX1	VCMATTAV	1.36e-19	1.35e-16	7.82e-14	997	14322	14322	14322	12.8	279	1.95	106	0.74
114	db/JASPAR/JASPAR2018_CORE_vertebrates_non-redundant.meme	MA0027.2	EN1	SYAATTAV	1.77e-19	2.42e-16	1.40e-13	1366	14322	14322	14322	12.3	224	1.56	73	0.51
115	db/JASPAR/JASPAR2018_CORE_vertebrates_non-redundant.meme	MA0062.2	Gabpa	CCGGAAGTGVV	1.67e-19	3.38e-16	1.96e-13	2020	14322	14322	14322	1.09	1204	8.41	816	5.7
116	db/JASPAR/JASPAR2018_CORE_vertebrates_non-redundant.meme	MA0079.3	SP1	GCCCCKCCCCC	7.07e-20	4.96e-16	2.87e-13	7020	14322	14322	14322	3.3	2702	18.87	2128	14.86
117	db/JASPAR/JASPAR2018_CORE_vertebrates_non-redundant.meme	MA0146.2	Zfx	SSSGCCBVGGCCTS	8.75e-20	5.04e-16	2.92e-13	5764	14322	14322	14322	1.53	2831	19.77	2247	15.69
118	db/JASPAR/JASPAR2018_CORE_vertebrates_non-redundant.meme	MA0708.1	MSX2	CCAATTAV	7.37e-19	8.60e-16	4.98e-13	1166	14322	14322	14322	6.13	239	1.67	84	0.59
119	db/JASPAR/JASPAR2018_CORE_vertebrates_non-redundant.meme	MA0081.1	SPIB	WGMGGAA	2.28e-19	1.16e-15	6.73e-13	5096	14322	14322	14322	1.04	2837	19.81	2259	15.77
120	db/JASPAR/JASPAR2018_CORE_vertebrates_non-redundant.meme	MA0048.2	NHLH1	CGCAGCTGCK	4.11e-19	1.69e-15	9.76e-13	4099	14322	14322	14322	121	185	1.29	52	0.36
121	db/JASPAR/JASPAR2018_CORE_vertebrates_non-redundant.meme	MA0878.1	CDX1	GYMATAAAA	1.99e-18	2.37e-15	1.37e-12	1194	14322	14322	14322	1.14	738	5.15	446	3.11
122	db/JASPAR/JASPAR2018_CORE_vertebrates_non-redundant.meme	MA0056.1	MZF1	BGGGGA	2.05e-19	2.79e-15	1.61e-12	13578	14322	14322	14322	4.45	2055	14.35	1553	10.84
123	db/JASPAR/JASPAR2018_CORE_vertebrates_non-redundant.meme	MA0792.1	POU5F1B	TATGCWAAT	6.24e-18	7.03e-15	4.07e-12	1127	14322	14322	14322	5.15	334	2.33	149	1.04
124	db/JASPAR/JASPAR2018_CORE_vertebrates_non-redundant.meme	MA0614.1	Foxj2	RTAAACAA	1.15e-17	9.80e-15	5.67e-12	853	14322	14322	14322	1.19	547	3.82	304	2.12
125	db/JASPAR/JASPAR2018_CORE_vertebrates_non-redundant.meme	MA0470.1	E2F4	GGGCGGGAARN	8.30e-18	1.90e-14	1.10e-11	2288	14322	14322	14322	2.56	955	6.67	626	4.37
126	db/JASPAR/JASPAR2018_CORE_vertebrates_non-redundant.meme	MA0147.3	MYC	NNCCACGTGCNB	9.52e-18	2.79e-14	1.62e-11	2931	14322	14322	14322	11.9	359	2.51	167	1.17
127	db/JASPAR/JASPAR2018_CORE_vertebrates_non-redundant.meme	MA0700.1	LHX2	VCTAATTARB	3.84e-17	3.33e-14	1.93e-11	867	14322	14322	14322	6.59	245	1.71	94	0.66
128	db/JASPAR/JASPAR2018_CORE_vertebrates_non-redundant.meme	MA0463.1	Bcl6	DTTCCTRGAAAGCH	2.85e-17	3.57e-14	2.07e-11	1254	14322	14322	14322	2.68	579	4.04	331	2.31
129	db/JASPAR/JASPAR2018_CORE_vertebrates_non-redundant.meme	MA0514.1	Sox3	CCTTTGTYYY	7.02e-17	9.41e-14	5.45e-11	1340	14322	14322	14322	1.68	770	5.38	484	3.38
130	db/JASPAR/JASPAR2018_CORE_vertebrates_non-redundant.meme	MA0625.1	NFATC3	WTTTTCCRYH	3.71e-17	1.09e-13	6.29e-11	2930	14322	14322	14322	1.14	1654	11.55	1229	8.58
131	db/JASPAR/JASPAR2018_CORE_vertebrates_non-redundant.meme	MA0144.2	STAT3	YTTCYKGGAAD	1.97e-16	2.50e-13	1.45e-10	1270	14322	14322	14322	2.12	642	4.48	386	2.7
132	db/JASPAR/JASPAR2018_CORE_vertebrates_non-redundant.meme	MA0687.1	SPIC	HAAAAGVGGAAGTA	2.84e-16	3.28e-13	1.90e-10	1156	14322	14322	14322	3.72	479	3.34	262	1.83
133	db/JASPAR/JASPAR2018_CORE_vertebrates_non-redundant.meme	MA0802.1	TBR1	AGGTGTGAAA	2.42e-16	3.84e-13	2.23e-10	1587	14322	14322	14322	3.14	613	4.28	364	2.54
134	db/JASPAR/JASPAR2018_CORE_vertebrates_non-redundant.meme	MA0648.1	GSC	VYTAATCCSY	3.99e-16	4.16e-13	2.41e-10	1043	14322	14322	14322	10.3	268	1.87	113	0.79
135	db/JASPAR/JASPAR2018_CORE_vertebrates_non-redundant.meme	MA0682.1	Pitx1	YTAATCCH	2.58e-16	5.73e-13	3.32e-10	2221	14322	14322	14322	2.19	790	5.52	505	3.53
136	db/JASPAR/JASPAR2018_CORE_vertebrates_non-redundant.meme	MA0518.1	Stat4	YTTCYRGGAARNVR	7.26e-16	6.72e-13	3.89e-10	926	14322	14322	14322	1.74	540	3.77	311	2.17
137	db/JASPAR/JASPAR2018_CORE_vertebrates_non-redundant.meme	MA0523.1	TCF7L2	DRASATCAAAGRVA	9.66e-16	9.72e-13	5.63e-10	1006	14322	14322	14322	7.5	357	2.49	176	1.23
138	db/JASPAR/JASPAR2018_CORE_vertebrates_non-redundant.meme	MA0706.1	MEOX2	DSTAATTAWN	4.82e-16	1.03e-12	5.99e-10	2144	14322	14322	14322	8.53	312	2.18	143	1
139	db/JASPAR/JASPAR2018_CORE_vertebrates_non-redundant.meme	MA0801.1	MGA	AGGTGTGA	3.11e-16	1.04e-12	6.03e-10	3356	14322	14322	14322	1.34	1622	11.33	1213	8.47
140	db/JASPAR/JASPAR2018_CORE_vertebrates_non-redundant.meme	MA0031.1	FOXD1	GTAAACAW	2.79e-15	2.32e-12	1.34e-9	833	14322	14322	14322	3.98	308	2.15	144	1.01
141	db/JASPAR/JASPAR2018_CORE_vertebrates_non-redundant.meme	MA0707.1	MNX1	DNYAATTAAA	3.76e-15	4.56e-12	2.64e-9	1213	14322	14322	14322	10	254	1.77	108	0.75
142	db/JASPAR/JASPAR2018_CORE_vertebrates_non-redundant.meme	MA1108.1	MXI1	NVVCCACGTGSNB	2.52e-15	4.93e-12	2.85e-9	1951	14322	14322	14322	11.3	358	2.5	179	1.25
143	db/JASPAR/JASPAR2018_CORE_vertebrates_non-redundant.meme	MA0596.1	SREBF2	RTGGGGTGAY	3.56e-15	5.42e-12	3.14e-9	1520	14322	14322	14322	28.2	281	1.96	126	0.88
144	db/JASPAR/JASPAR2018_CORE_vertebrates_non-redundant.meme	MA0004.1	Arnt	CACGTG	5.00e-15	5.55e-12	3.21e-9	1111	14322	14322	14322	6.15	581	4.06	349	2.44
145	db/JASPAR/JASPAR2018_CORE_vertebrates_non-redundant.meme	MA0519.1	Stat5a::Stat5b	DTTTCCMAGAA	5.35e-15	5.86e-12	3.39e-9	1095	14322	14322	14322	1.36	644	4.5	399	2.79
146	db/JASPAR/JASPAR2018_CORE_vertebrates_non-redundant.meme	MA0517.1	STAT1::STAT2	THAGTTTCRKTTTCY	1.34e-14	6.79e-12	3.93e-9	506	14322	14322	14322	1.69	337	2.35	168	1.17
147	db/JASPAR/JASPAR2018_CORE_vertebrates_non-redundant.meme	MA0104.4	MYCN	VVCCACGTGGBB	3.42e-15	8.15e-12	4.72e-9	2379	14322	14322	14322	12.5	287	2	130	0.91
148	db/JASPAR/JASPAR2018_CORE_vertebrates_non-redundant.meme	MA0624.1	NFATC1	WWTTTCCRHN	3.35e-15	1.20e-11	6.97e-9	3600	14322	14322	14322	1.19	1914	13.36	1487	10.38
149	db/JASPAR/JASPAR2018_CORE_vertebrates_non-redundant.meme	MA0693.2	VDR	YRRGTTCA	3.01e-15	1.34e-11	7.77e-9	4463	14322	14322	14322	7.5	478	3.34	268	1.87
150	db/JASPAR/JASPAR2018_CORE_vertebrates_non-redundant.meme	MA0599.1	KLF5	GCCCCDCCCH	2.14e-15	1.59e-11	9.18e-9	7403	14322	14322	14322	1.05	3990	27.86	3408	23.8
151	db/JASPAR/JASPAR2018_CORE_vertebrates_non-redundant.meme	MA0103.3	ZEB1	SNCACCTGSVN	3.68e-15	1.68e-11	9.73e-9	4563	14322	14322	14322	1.14	2470	17.25	1992	13.91
152	db/JASPAR/JASPAR2018_CORE_vertebrates_non-redundant.meme	MA0259.1	ARNT::HIF1A	VBACGTGC	6.00e-15	1.94e-11	1.12e-8	3235	14322	14322	14322	2.73	1038	7.25	724	5.06
153	db/JASPAR/JASPAR2018_CORE_vertebrates_non-redundant.meme	MA0500.1	Myog	RRCAGCTGSNV	5.57e-15	2.14e-11	1.24e-8	3834	14322	14322	14322	35.7	592	4.13	358	2.5
154	db/JASPAR/JASPAR2018_CORE_vertebrates_non-redundant.meme	MA0809.1	TEAD4	NRCATTCCWN	1.04e-14	2.25e-11	1.30e-8	2164	14322	14322	14322	3.85	641	4.48	399	2.79
155	db/JASPAR/JASPAR2018_CORE_vertebrates_non-redundant.meme	MA0516.1	SP2	GYCCCGCCYCYBSSS	3.38e-15	2.26e-11	1.31e-8	6682	14322	14322	14322	3.53	2044	14.27	1604	11.2
156	db/JASPAR/JASPAR2018_CORE_vertebrates_non-redundant.meme	MA0076.2	ELK4	BCRCTTCCGGB	1.11e-14	2.40e-11	1.39e-8	2162	14322	14322	14322	1.11	1246	8.7	905	6.32
157	db/JASPAR/JASPAR2018_CORE_vertebrates_non-redundant.meme	MA0747.1	SP8	RCCACGCCCMCY	5.05e-15	2.61e-11	1.51e-8	5157	14322	14322	14322	34.6	241	1.68	100	0.7
158	db/JASPAR/JASPAR2018_CORE_vertebrates_non-redundant.meme	MA0137.3	STAT1	TTTCYRGGAAA	4.60e-14	2.67e-11	1.55e-8	580	14322	14322	14322	1.27	370	2.58	195	1.36
159	db/JASPAR/JASPAR2018_CORE_vertebrates_non-redundant.meme	MA0825.1	MNT	RVCACGTGMH	1.69e-14	2.68e-11	1.55e-8	1581	14322	14322	14322	18.9	233	1.63	97	0.68
160	db/JASPAR/JASPAR2018_CORE_vertebrates_non-redundant.meme	MA0757.1	ONECUT3	AAAAAATCRATAAH	6.57e-13	9.99e-11	5.78e-8	152	14322	14322	14322	2.4	115	0.8	31	0.22
161	db/JASPAR/JASPAR2018_CORE_vertebrates_non-redundant.meme	MA0876.1	BSX	SYVATTAV	8.90e-14	1.04e-10	6.00e-8	1165	14322	14322	14322	7.56	354	2.47	185	1.29
162	db/JASPAR/JASPAR2018_CORE_vertebrates_non-redundant.meme	MA0807.1	TBX5	AGGTGTKA	2.06e-14	1.22e-10	7.05e-8	5897	14322	14322	14322	4.1	1147	8.01	823	5.75
163	db/JASPAR/JASPAR2018_CORE_vertebrates_non-redundant.meme	MA0689.1	TBX20	WAGGTGTGAAR	1.13e-13	1.24e-10	7.16e-8	1097	14322	14322	14322	3.22	448	3.13	256	1.79
164	db/JASPAR/JASPAR2018_CORE_vertebrates_non-redundant.meme	MA0521.1	Tcf12	RACAGCTGSNV	3.83e-14	1.40e-10	8.13e-8	3665	14322	14322	14322	37	525	3.67	312	2.18
165	db/JASPAR/JASPAR2018_CORE_vertebrates_non-redundant.meme	MA0593.1	FOXP2	RWGTAAACAVR	3.02e-12	8.74e-10	5.06e-7	290	14322	14322	14322	1.25	203	1.42	87	0.61
166	db/JASPAR/JASPAR2018_CORE_vertebrates_non-redundant.meme	MA0803.1	TBX15	AGGTGTGA	4.11e-13	9.17e-10	5.31e-7	2233	14322	14322	14322	5.42	683	4.77	447	3.12
167	db/JASPAR/JASPAR2018_CORE_vertebrates_non-redundant.meme	MA0039.3	KLF4	MCACACCCTNN	2.98e-13	1.30e-9	7.56e-7	4380	14322	14322	14322	1.46	2017	14.08	1611	11.25
168	db/JASPAR/JASPAR2018_CORE_vertebrates_non-redundant.meme	MA0040.1	Foxq1	HATTGTTTATW	3.66e-12	1.40e-9	8.11e-7	383	14322	14322	14322	1.4	255	1.78	123	0.86
169	db/JASPAR/JASPAR2018_CORE_vertebrates_non-redundant.meme	MA0090.2	TEAD1	YRCATTCCWH	7.32e-13	1.70e-9	9.84e-7	2322	14322	14322	14322	1.17	1272	8.88	951	6.64
170	db/JASPAR/JASPAR2018_CORE_vertebrates_non-redundant.meme	MA0733.1	EGR4	NHMCGCCCACGCAHWT	1.18e-12	1.98e-9	1.14e-6	1670	14322	14322	14322	3.82	472	3.3	282	1.97
171	db/JASPAR/JASPAR2018_CORE_vertebrates_non-redundant.meme	MA0617.1	Id2	RCACGTGR	3.63e-12	2.60e-9	1.51e-6	716	14322	14322	14322	6.22	439	3.07	260	1.82
172	db/JASPAR/JASPAR2018_CORE_vertebrates_non-redundant.meme	MA0806.1	TBX4	AGGTGTGA	8.47e-13	3.27e-9	1.89e-6	3856	14322	14322	14322	5.34	874	6.1	609	4.25
173	db/JASPAR/JASPAR2018_CORE_vertebrates_non-redundant.meme	MA0635.1	BARHL2	VHTAAAYGRT	2.72e-12	4.02e-9	2.33e-6	1476	14322	14322	14322	6.65	367	2.56	204	1.42
174	db/JASPAR/JASPAR2018_CORE_vertebrates_non-redundant.meme	MA0622.1	Mlxip	BCACGTGK	7.39e-12	5.29e-9	3.06e-6	716	14322	14322	14322	7.2	436	3.04	260	1.82
175	db/JASPAR/JASPAR2018_CORE_vertebrates_non-redundant.meme	MA0824.1	ID4	NRCACCTGBH	1.23e-12	6.97e-9	4.04e-6	5660	14322	14322	14322	1.46	2628	18.35	2184	15.25
176	db/JASPAR/JASPAR2018_CORE_vertebrates_non-redundant.meme	MA0088.2	ZNF143	TWCCCAYAATGCAYYG	7.77e-11	7.77e-9	4.50e-6	100	14322	14322	14322	2.09	80	0.56	18	0.13
177	db/JASPAR/JASPAR2018_CORE_vertebrates_non-redundant.meme	MA0891.1	GSC2	NYTAATCCBH	5.64e-12	1.11e-8	6.41e-6	1964	14322	14322	14322	4.07	441	3.08	263	1.84
178	db/JASPAR/JASPAR2018_CORE_vertebrates_non-redundant.meme	MA0499.1	Myod1	NSCAGCTGYYNYB	3.68e-12	1.44e-8	8.35e-6	3922	14322	14322	14322	1.19	2133	14.89	1736	12.12
179	db/JASPAR/JASPAR2018_CORE_vertebrates_non-redundant.meme	MA0912.1	Hoxd3	YTGDDBTAATTAMHBT	2.38e-11	1.57e-8	9.09e-6	660	14322	14322	14322	2.9	308	2.15	166	1.16
180	db/JASPAR/JASPAR2018_CORE_vertebrates_non-redundant.meme	MA0047.2	Foxa2	TGTTTACWYWGB	2.76e-11	2.05e-8	1.19e-5	744	14322	14322	14322	1.27	457	3.19	281	1.96
181	db/JASPAR/JASPAR2018_CORE_vertebrates_non-redundant.meme	MA0907.1	HOXC13	BCTCGTAAAAH	7.67e-11	2.37e-8	1.37e-5	309	14322	14322	14322	1.25	208	1.45	97	0.68
182	db/JASPAR/JASPAR2018_CORE_vertebrates_non-redundant.meme	MA0130.1	ZNF354C	MTCCAC	2.73e-12	2.39e-8	1.39e-5	8768	14322	14322	14322	1.17	4230	29.53	3707	25.88
183	db/JASPAR/JASPAR2018_CORE_vertebrates_non-redundant.meme	MA0626.1	Npas2	NSCACGTGTN	1.70e-11	3.57e-8	2.07e-5	2093	14322	14322	14322	12.4	320	2.23	174	1.21
184	db/JASPAR/JASPAR2018_CORE_vertebrates_non-redundant.meme	MA1121.1	TEAD2	NYACATTCCWNNS	3.38e-11	6.75e-8	3.91e-5	1993	14322	14322	14322	9.49	304	2.12	164	1.15
185	db/JASPAR/JASPAR2018_CORE_vertebrates_non-redundant.meme	MA0674.1	NKX6-1	NTMATTAA	1.32e-10	1.35e-7	7.83e-5	1021	14322	14322	14322	1.16	583	4.07	389	2.72
186	db/JASPAR/JASPAR2018_CORE_vertebrates_non-redundant.meme	MA0058.3	MAX	AVCACGTGNY	1.25e-10	1.87e-7	1.08e-4	1500	14322	14322	14322	13.5	283	1.98	152	1.06
187	db/JASPAR/JASPAR2018_CORE_vertebrates_non-redundant.meme	MA0714.1	PITX3	NYTAATCCC	1.13e-10	2.07e-7	1.20e-4	1826	14322	14322	14322	1.67	796	5.56	567	3.96
188	db/JASPAR/JASPAR2018_CORE_vertebrates_non-redundant.meme	MA1120.1	SOX13	DVACAATGGNN	1.67e-10	2.90e-7	1.68e-4	1733	14322	14322	14322	1.6	796	5.56	569	3.97
189	db/JASPAR/JASPAR2018_CORE_vertebrates_non-redundant.meme	MA0741.1	KLF16	GMCACGCCCCC	5.97e-11	2.97e-7	1.72e-4	4978	14322	14322	14322	19.7	364	2.54	211	1.47
190	db/JASPAR/JASPAR2018_CORE_vertebrates_non-redundant.meme	MA0905.1	HOXC10	GTCRTAAAAH	6.02e-10	3.43e-7	1.99e-4	570	14322	14322	14322	1.74	305	2.13	173	1.21
191	db/JASPAR/JASPAR2018_CORE_vertebrates_non-redundant.meme	MA0637.1	CENPB	CCCGCDTNNWRCGAA	5.95e-10	3.54e-7	2.05e-4	594	14322	14322	14322	16.2	98	0.68	30	0.21
192	db/JASPAR/JASPAR2018_CORE_vertebrates_non-redundant.meme	MA0683.1	POU4F2	RTGCATAATTAATGAG	8.93e-9	4.55e-7	2.64e-4	51	14322	14322	14322	3.02	45	0.31	6	0.04
193	db/JASPAR/JASPAR2018_CORE_vertebrates_non-redundant.meme	MA1140.1	JUNB(var.2)	RTGACGTCAY	3.51e-10	5.45e-7	3.16e-4	1553	14322	14322	14322	1.31	809	5.65	584	4.08
194	db/JASPAR/JASPAR2018_CORE_vertebrates_non-redundant.meme	MA0712.1	OTX2	YTAATCCB	8.09e-10	9.66e-7	5.59e-4	1194	14322	14322	14322	3.5	385	2.69	236	1.65
195	db/JASPAR/JASPAR2018_CORE_vertebrates_non-redundant.meme	MA0493.1	Klf1	RRCCACACCCW	5.04e-10	1.82e-6	1.06e-3	3620	14322	14322	14322	1.86	1633	11.4	1318	9.2
196	db/JASPAR/JASPAR2018_CORE_vertebrates_non-redundant.meme	MA0909.1	HOXD13	CYMATAAAAH	4.65e-9	2.14e-6	1.24e-3	461	14322	14322	14322	6.65	182	1.27	88	0.61
197	db/JASPAR/JASPAR2018_CORE_vertebrates_non-redundant.meme	MA0740.1	KLF14	KRCCACGCCCMCYT	1.88e-9	2.19e-6	1.27e-3	1166	14322	14322	14322	5.99	329	2.3	195	1.36
198	db/JASPAR/JASPAR2018_CORE_vertebrates_non-redundant.meme	MA0601.1	Arid3b	ATATTAATWAN	5.58e-9	2.71e-6	1.57e-3	486	14322	14322	14322	3.18	246	1.72	135	0.94
199	db/JASPAR/JASPAR2018_CORE_vertebrates_non-redundant.meme	MA0616.1	Hes2	NNNNGRCACGTGM	8.81e-10	3.23e-6	1.87e-3	3663	14322	14322	14322	3.64	725	5.06	517	3.61
200	db/JASPAR/JASPAR2018_CORE_vertebrates_non-redundant.meme	MA1119.1	SIX2	NNCTGAAACCTGATMY	5.37e-9	5.16e-6	2.99e-3	962	14322	14322	14322	1.89	503	3.51	339	2.37
201	db/JASPAR/JASPAR2018_CORE_vertebrates_non-redundant.meme	MA0715.1	PROP1	TAATYWAATTA	3.65e-8	6.64e-6	3.85e-3	182	14322	14322	14322	7.77	78	0.54	24	0.17
202	db/JASPAR/JASPAR2018_CORE_vertebrates_non-redundant.meme	MA0772.1	IRF7	HCGAAARYGAAAVT	2.40e-8	6.83e-6	3.95e-3	284	14322	14322	14322	11.3	104	0.73	39	0.27
203	db/JASPAR/JASPAR2018_CORE_vertebrates_non-redundant.meme	MA1126.1	FOS::JUN(var.2)	DRTGACGTCATHNDTN	6.36e-9	7.20e-6	4.17e-3	1133	14322	14322	14322	47.4	48	0.34	7	0.05
204	db/JASPAR/JASPAR2018_CORE_vertebrates_non-redundant.meme	MA0823.1	HEY1	GRCACGTGCC	7.18e-9	8.25e-6	4.77e-3	1148	14322	14322	14322	2.86	448	3.13	295	2.06
205	db/JASPAR/JASPAR2018_CORE_vertebrates_non-redundant.meme	MA0904.1	Hoxb5	ANGKTAATTASCHMAT	2.20e-8	8.72e-6	5.05e-3	396	14322	14322	14322	2.14	214	1.49	115	0.8
206	db/JASPAR/JASPAR2018_CORE_vertebrates_non-redundant.meme	MA0681.1	Phox2b	TAATYYAATTA	4.40e-8	1.27e-5	7.36e-3	289	14322	14322	14322	8	104	0.73	40	0.28
207	db/JASPAR/JASPAR2018_CORE_vertebrates_non-redundant.meme	MA0713.1	PHOX2A	TAATYYAATTA	4.86e-8	1.92e-5	1.11e-2	395	14322	14322	14322	11.6	110	0.77	44	0.31
208	db/JASPAR/JASPAR2018_CORE_vertebrates_non-redundant.meme	MA0629.1	Rhox11	ANKNCGCTGTWAWDVRW	2.87e-8	2.10e-5	1.22e-2	732	14322	14322	14322	1.43	436	3.04	291	2.03
209	db/JASPAR/JASPAR2018_CORE_vertebrates_non-redundant.meme	MA0854.1	Alx1	CGMRYTAATTARTNMNY	1.38e-7	2.86e-5	1.65e-2	207	14322	14322	14322	2.57	131	0.91	60	0.42
210	db/JASPAR/JASPAR2018_CORE_vertebrates_non-redundant.meme	MA0898.1	Hmx3	ASAAGCAATTAAWRRAT	1.49e-7	5.28e-5	3.06e-2	354	14322	14322	14322	7.85	138	0.96	65	0.45
211	db/JASPAR/JASPAR2018_CORE_vertebrates_non-redundant.meme	MA0819.1	CLOCK	AACACGTGTH	4.74e-8	5.69e-5	3.30e-2	1202	14322	14322	14322	3.93	340	2.37	215	1.5
212	db/JASPAR/JASPAR2018_CORE_vertebrates_non-redundant.meme	MA0834.1	ATF7	NDATGACGTCATMV	1.48e-6	7.69e-5	4.45e-2	52	14322	14322	14322	16.7	23	0.16	1	0.01
213	db/JASPAR/JASPAR2018_CORE_vertebrates_non-redundant.meme	MA0911.1	Hoxa11	RGTCGTAAAANT	1.37e-7	7.97e-5	4.62e-2	582	14322	14322	14322	7.42	144	1.01	69	0.48
214	db/JASPAR/JASPAR2018_CORE_vertebrates_non-redundant.meme	MA0663.1	MLX	RTCACGTGAT	2.68e-7	1.04e-4	6.01e-2	387	14322	14322	14322	1.89	171	1.19	90	0.63
215	db/JASPAR/JASPAR2018_CORE_vertebrates_non-redundant.meme	MA0608.1	Creb3l2	GCCACGTGD	2.07e-7	1.13e-4	6.52e-2	545	14322	14322	14322	7.69	237	1.65	139	0.97
216	db/JASPAR/JASPAR2018_CORE_vertebrates_non-redundant.meme	MA0464.2	BHLHE40	VKCACGTGMC	1.62e-7	1.23e-4	7.14e-2	761	14322	14322	14322	1.58	360	2.51	236	1.65
217	db/JASPAR/JASPAR2018_CORE_vertebrates_non-redundant.meme	MA1145.1	FOSL2::JUND(var.2)	NNRTGACGTCAYYSN	2.29e-7	1.24e-4	7.19e-2	543	14322	14322	14322	59.9	29	0.2	2	0.01
218	db/JASPAR/JASPAR2018_CORE_vertebrates_non-redundant.meme	MA0745.1	SNAI2	DRCAGGTGB	2.12e-8	1.25e-4	7.24e-2	5887	14322	14322	14322	6.15	1247	8.71	997	6.96
219	db/JASPAR/JASPAR2018_CORE_vertebrates_non-redundant.meme	MA0480.1	Foxo1	TSYTGTTTACH	2.13e-7	1.48e-4	8.59e-2	698	14322	14322	14322	26.8	144	1.01	70	0.49
220	db/JASPAR/JASPAR2018_CORE_vertebrates_non-redundant.meme	MA1106.1	HIF1A	SBACGTGCNN	1.10e-7	1.59e-4	9.20e-2	1449	14322	14322	14322	1.17	788	5.5	599	4.18
221	db/JASPAR/JASPAR2018_CORE_vertebrates_non-redundant.meme	MA0002.2	RUNX1	BBYTGTGGTTT	3.82e-8	1.77e-4	1.03e-1	4640	14322	14322	14322	3.2	1242	8.67	997	6.96
222	db/JASPAR/JASPAR2018_CORE_vertebrates_non-redundant.meme	MA0059.1	MAX::MYC	RASCACGTGGT	2.97e-7	2.88e-4	1.67e-1	968	14322	14322	14322	4.32	270	1.89	166	1.16
223	db/JASPAR/JASPAR2018_CORE_vertebrates_non-redundant.meme	MA1104.1	GATA6	NDNAGATAAGADD	3.06e-7	2.98e-4	1.73e-1	975	14322	14322	14322	6.89	225	1.57	131	0.91
224	db/JASPAR/JASPAR2018_CORE_vertebrates_non-redundant.meme	MA0897.1	Hmx2	ASAAGCAATTAAHVVRT	1.05e-6	3.52e-4	2.04e-1	336	14322	14322	14322	3.84	162	1.13	87	0.61
225	db/JASPAR/JASPAR2018_CORE_vertebrates_non-redundant.meme	MA0664.1	MLXIPL	RTCACGTGAT	4.62e-7	4.13e-4	2.39e-1	893	14322	14322	14322	2	403	2.81	276	1.93
226	db/JASPAR/JASPAR2018_CORE_vertebrates_non-redundant.meme	MA0007.3	Ar	RGGWACAYNGTGTWCYY	3.15e-6	4.35e-4	2.52e-1	138	14322	14322	14322	2.44	80	0.56	32	0.22
227	db/JASPAR/JASPAR2018_CORE_vertebrates_non-redundant.meme	MA0042.2	FOXI1	GTAAACA	5.34e-7	4.56e-4	2.64e-1	854	14322	14322	14322	1.51	401	2.8	275	1.92
228	db/JASPAR/JASPAR2018_CORE_vertebrates_non-redundant.meme	MA0135.1	Lhx3	WAATTAATTAWYY	6.31e-6	6.94e-4	4.02e-1	110	14322	14322	14322	4.38	59	0.41	20	0.14
229	db/JASPAR/JASPAR2018_CORE_vertebrates_non-redundant.meme	MA0474.2	ERG	ACCGGAARTV	4.34e-7	7.03e-4	4.07e-1	1622	14322	14322	14322	1.13	896	6.26	704	4.92
230	db/JASPAR/JASPAR2018_CORE_vertebrates_non-redundant.meme	MA1099.1	Hes1	SVCACGYGHN	1.73e-7	8.24e-4	4.77e-1	4774	14322	14322	14322	3.23	356	2.49	233	1.63
231	db/JASPAR/JASPAR2018_CORE_vertebrates_non-redundant.meme	MA0908.1	HOXD11	RTCGTAAAAH	2.57e-6	8.91e-4	5.16e-1	347	14322	14322	14322	16.9	106	0.74	49	0.34
232	db/JASPAR/JASPAR2018_CORE_vertebrates_non-redundant.meme	MA0613.1	FOXG1	RTAAACAW	5.35e-6	1.00e-3	5.79e-1	187	14322	14322	14322	1.25	108	0.75	52	0.36
233	db/JASPAR/JASPAR2018_CORE_vertebrates_non-redundant.meme	MA0661.1	MEOX1	VSTAATTAHC	7.78e-7	1.00e-3	5.80e-1	1288	14322	14322	14322	1.42	613	4.28	458	3.2
234	db/JASPAR/JASPAR2018_CORE_vertebrates_non-redundant.meme	MA1139.1	FOSL2::JUNB(var.2)	DATGACGTCATH	2.84e-6	1.08e-3	6.25e-1	380	14322	14322	14322	105	22	0.15	1	0.01
235	db/JASPAR/JASPAR2018_CORE_vertebrates_non-redundant.meme	MA0756.1	ONECUT2	RAAAAATCRATAWH	9.60e-6	1.40e-3	8.11e-1	146	14322	14322	14322	1.88	99	0.69	47	0.33
236	db/JASPAR/JASPAR2018_CORE_vertebrates_non-redundant.meme	MA0157.2	FOXO3	GTAAACAW	4.21e-6	1.62e-3	9.37e-1	385	14322	14322	14322	1.24	229	1.6	143	1
237	db/JASPAR/JASPAR2018_CORE_vertebrates_non-redundant.meme	MA0018.3	CREB1	NVTGACGTCABN	1.50e-6	1.96e-3	1.14e0	1309	14322	14322	14322	123	26	0.18	2	0.01
238	db/JASPAR/JASPAR2018_CORE_vertebrates_non-redundant.meme	MA0600.2	RFX2	SGTTGCCATGGYAACS	3.80e-5	2.12e-3	1.23e0	56	14322	14322	14322	40.2	18	0.13	1	0.01
239	db/JASPAR/JASPAR2018_CORE_vertebrates_non-redundant.meme	MA0520.1	Stat6	BDBTTCCWSAGAAVY	8.08e-6	2.19e-3	1.27e0	271	14322	14322	14322	6.68	122	0.85	63	0.44
240	db/JASPAR/JASPAR2018_CORE_vertebrates_non-redundant.meme	MA0649.1	HEY2	GRCACGTGYC	1.57e-6	2.87e-3	1.66e0	1829	14322	14322	14322	2.92	447	3.12	319	2.23
241	db/JASPAR/JASPAR2018_CORE_vertebrates_non-redundant.meme	MA0650.1	HOXA13	CYAATAAAAM	5.68e-6	3.58e-3	2.07e0	632	14322	14322	14322	6.49	187	1.31	111	0.78
242	db/JASPAR/JASPAR2018_CORE_vertebrates_non-redundant.meme	MA0798.1	RFX3	BGTTRCCATGGYAACS	2.65e-5	5.06e-3	2.93e0	191	14322	14322	14322	4.75	68	0.47	28	0.2
243	db/JASPAR/JASPAR2018_CORE_vertebrates_non-redundant.meme	MA0113.3	NR3C1	DRGWACAYDRTGTWCYH	7.58e-5	5.07e-3	2.93e0	67	14322	14322	14322	2.53	43	0.3	14	0.1
244	db/JASPAR/JASPAR2018_CORE_vertebrates_non-redundant.meme	MA0158.1	HOXA5	CDBWAATK	2.64e-6	5.46e-3	3.16e0	2078	14322	14322	14322	2.02	765	5.34	600	4.19
245	db/JASPAR/JASPAR2018_CORE_vertebrates_non-redundant.meme	MA0840.1	Creb5	NATGACGTCAYH	7.22e-5	5.61e-3	3.25e0	78	14322	14322	14322	156	17	0.12	1	0.01
246	db/JASPAR/JASPAR2018_CORE_vertebrates_non-redundant.meme	MA1109.1	NEUROD1	NRACAGATGGYNN	1.83e-6	6.29e-3	3.64e0	3455	14322	14322	14322	1.91	1309	9.14	1091	7.62
247	db/JASPAR/JASPAR2018_CORE_vertebrates_non-redundant.meme	MA0098.3	ETS1	ACCGGAARTR	3.89e-6	6.40e-3	3.71e0	1650	14322	14322	14322	1.1	912	6.37	735	5.13
248	db/JASPAR/JASPAR2018_CORE_vertebrates_non-redundant.meme	MA0656.1	JDP2(var.2)	GATGACGTCAYC	1.37e-4	7.23e-3	4.18e0	53	14322	14322	14322	135	16	0.11	1	0.01
249	db/JASPAR/JASPAR2018_CORE_vertebrates_non-redundant.meme	MA0092.1	Hand1::Tcf3	BRTCTGGMWT	1.60e-6	7.43e-3	4.30e0	4665	14322	14322	14322	2.53	1383	9.66	1158	8.09
250	db/JASPAR/JASPAR2018_CORE_vertebrates_non-redundant.meme	MA0814.1	TFAP2C(var.2)	HGCCTSAGGCD	1.45e-6	7.64e-3	4.42e0	5280	14322	14322	14322	5.79	935	6.53	748	5.22
251	db/JASPAR/JASPAR2018_CORE_vertebrates_non-redundant.meme	MA0727.1	NR3C2	KRGWACAYWRTGTWCYH	1.12e-4	7.79e-3	4.51e0	70	14322	14322	14322	2.01	47	0.33	17	0.12
252	db/JASPAR/JASPAR2018_CORE_vertebrates_non-redundant.meme	MA0836.1	CEBPD	RTTRCGCAAY	2.48e-5	9.67e-3	5.60e0	392	14322	14322	14322	28.8	54	0.38	19	0.13
253	db/JASPAR/JASPAR2018_CORE_vertebrates_non-redundant.meme	MA1131.1	FOSL2::JUN(var.2)	GRTGACGTMAT	1.99e-5	1.16e-2	6.71e0	585	14322	14322	14322	175	19	0.13	1	0.01
254	db/JASPAR/JASPAR2018_CORE_vertebrates_non-redundant.meme	MA0835.1	BATF3	TGATGACGTCATCA	9.75e-4	1.16e-2	6.74e0	12	14322	14322	14322	8.01	10	0.07	0	0
255	db/JASPAR/JASPAR2018_CORE_vertebrates_non-redundant.meme	MA0849.1	FOXO6	GTAAACA	2.56e-5	1.49e-2	8.64e0	588	14322	14322	14322	1.1	343	2.39	245	1.71
256	db/JASPAR/JASPAR2018_CORE_vertebrates_non-redundant.meme	MA0651.1	HOXC11	RGTCGTAAAAN	4.12e-5	1.54e-2	8.91e0	376	14322	14322	14322	1.23	223	1.56	147	1.03
# AME (Analysis of Motif Enrichment): Version 5.1.1 compiled on Feb 1 2020 at 23:13:09
# The format of this file is described at http://meme-suite.org//doc/ame-output-format.html.
# ame --verbose 1 --oc . --scoring avg --method fisher --hit-lo-fraction 0.25 --evalue-report-threshold 10.0 --control --shuffle-- --kmer 2 Galaxy3-bedtools_GetFastaBed_on_TBX2peaksummit.fasta db/JASPAR/JASPAR2018_CORE_vertebrates_non-redundant.meme

## Sheet: TBX4 enriched known motifs
rank	motif_DB	motif_ID	motif_alt_ID	consensus	p-value	adj_p-value	E-value	tests	FASTA_max	pos	neg	PWM_min	TP	%TP	FP	%FP
1	db/JASPAR/JASPAR2018_CORE_vertebrates_non-redundant.meme	MA1116.1	RBPJ	BVTGGGAANN	4.48e-10	1.25e-7	7.26e-5	280	1862	1862	1862	1.12	187	10.04	89	4.78
2	db/JASPAR/JASPAR2018_CORE_vertebrates_non-redundant.meme	MA1122.1	TFDP1	VSGCGGGAAVN	9.74e-10	5.14e-7	2.98e-4	528	1862	1862	1862	1.49	228	12.24	121	6.5
3	db/JASPAR/JASPAR2018_CORE_vertebrates_non-redundant.meme	MA0138.2	REST	TTCAGCACCATGGACAGCDCC	1.39e-8	9.15e-7	5.30e-4	66	1862	1862	1862	3.38	55	2.95	11	0.59
4	db/JASPAR/JASPAR2018_CORE_vertebrates_non-redundant.meme	MA0690.1	TBX21	AAGGTGTGAA	5.63e-8	1.12e-5	6.48e-3	199	1862	1862	1862	1.47	126	6.77	56	3.01
5	db/JASPAR/JASPAR2018_CORE_vertebrates_non-redundant.meme	MA0136.2	ELF5	AMSMGGAAGTD	5.45e-8	2.48e-5	1.44e-2	456	1862	1862	1862	3.09	164	8.81	83	4.46
6	db/JASPAR/JASPAR2018_CORE_vertebrates_non-redundant.meme	MA1152.1	SOX15	CYWTTGTTHW	1.11e-7	3.34e-5	1.93e-2	300	1862	1862	1862	172	23	1.24	0	0
7	db/JASPAR/JASPAR2018_CORE_vertebrates_non-redundant.meme	MA0467.1	Crx	AAGRGGATTAG	4.47e-7	4.91e-5	2.85e-2	110	1862	1862	1862	5.25	54	2.9	14	0.75
8	db/JASPAR/JASPAR2018_CORE_vertebrates_non-redundant.meme	MA0689.1	TBX20	WAGGTGTGAAR	3.90e-7	6.29e-5	3.64e-2	161	1862	1862	1862	5.65	65	3.49	20	1.07
9	db/JASPAR/JASPAR2018_CORE_vertebrates_non-redundant.meme	MA0750.2	ZBTB7A	NVCCGGAAGTGSV	2.06e-7	9.75e-5	5.64e-2	472	1862	1862	1862	3.65	135	7.25	65	3.49
10	db/JASPAR/JASPAR2018_CORE_vertebrates_non-redundant.meme	MA0463.1	Bcl6	DTTCCTRGAAAGCH	8.49e-7	1.51e-4	8.75e-2	178	1862	1862	1862	15.8	41	2.2	8	0.43
11	db/JASPAR/JASPAR2018_CORE_vertebrates_non-redundant.meme	MA0130.1	ZNF354C	MTCCAC	1.82e-7	1.94e-4	1.13e-1	1070	1862	1862	1862	2.5	380	20.41	262	14.07
12	db/JASPAR/JASPAR2018_CORE_vertebrates_non-redundant.meme	MA0152.1	NFATC2	TTTTCCA	3.94e-7	2.09e-4	1.21e-1	530	1862	1862	1862	1.1	318	17.08	212	11.39
13	db/JASPAR/JASPAR2018_CORE_vertebrates_non-redundant.meme	MA0598.2	EHF	WACCCGGAAGTA	2.44e-6	3.24e-4	1.88e-1	133	1862	1862	1862	1.45	86	4.62	36	1.93
14	db/JASPAR/JASPAR2018_CORE_vertebrates_non-redundant.meme	MA0641.1	ELF4	AACCCGGAAGTR	5.42e-6	4.98e-4	2.89e-1	92	1862	1862	1862	1.29	67	3.6	25	1.34
15	db/JASPAR/JASPAR2018_CORE_vertebrates_non-redundant.meme	MA0471.1	E2F6	RGGCGGGARRV	1.69e-6	7.87e-4	4.56e-1	466	1862	1862	1862	6.39	176	9.45	101	5.42
16	db/JASPAR/JASPAR2018_CORE_vertebrates_non-redundant.meme	MA0041.1	Foxd3	GWWTGTTTDTTT	7.11e-6	7.96e-4	4.61e-1	112	1862	1862	1862	230	26	1.4	3	0.16
17	db/JASPAR/JASPAR2018_CORE_vertebrates_non-redundant.meme	MA0686.1	SPDEF	AMCCGGATGTR	1.45e-5	1.47e-3	8.48e-1	101	1862	1862	1862	5.03	43	2.31	12	0.64
18	db/JASPAR/JASPAR2018_CORE_vertebrates_non-redundant.meme	MA1100.1	ASCL1	VSAGCAGCTGSNN	2.15e-6	1.54e-3	8.92e-1	717	1862	1862	1862	1.84	316	16.97	217	11.65
19	db/JASPAR/JASPAR2018_CORE_vertebrates_non-redundant.meme	MA0090.2	TEAD1	YRCATTCCWH	6.49e-6	2.30e-3	1.33e0	354	1862	1862	1862	51.6	33	1.77	6	0.32
20	db/JASPAR/JASPAR2018_CORE_vertebrates_non-redundant.meme	MA0901.1	HOXB13	CCAATAAAAH	1.98e-5	2.33e-3	1.35e0	118	1862	1862	1862	3.36	59	3.17	22	1.18
21	db/JASPAR/JASPAR2018_CORE_vertebrates_non-redundant.meme	MA0048.2	NHLH1	CGCAGCTGCK	4.93e-6	2.35e-3	1.36e0	477	1862	1862	1862	304	24	1.29	2	0.11
22	db/JASPAR/JASPAR2018_CORE_vertebrates_non-redundant.meme	MA0660.1	MEF2B	RCTAWAAATAGC	2.40e-4	3.11e-3	1.80e0	13	1862	1862	1862	3.42	12	0.64	0	0
23	db/JASPAR/JASPAR2018_CORE_vertebrates_non-redundant.meme	MA0518.1	Stat4	YTTCYRGGAARNVR	2.06e-5	3.23e-3	1.87e0	157	1862	1862	1862	2.35	90	4.83	43	2.31
24	db/JASPAR/JASPAR2018_CORE_vertebrates_non-redundant.meme	MA0688.1	TBX2	DAGGTGTGAAA	9.41e-6	3.27e-3	1.89e0	348	1862	1862	1862	1.69	182	9.77	111	5.96
25	db/JASPAR/JASPAR2018_CORE_vertebrates_non-redundant.meme	MA0497.1	MEF2C	DDDCYAAAAATAGMW	5.45e-5	4.78e-3	2.77e0	88	1862	1862	1862	75	29	1.56	6	0.32
26	db/JASPAR/JASPAR2018_CORE_vertebrates_non-redundant.meme	MA0499.1	Myod1	NSCAGCTGYYNYB	1.21e-5	5.56e-3	3.22e0	460	1862	1862	1862	11.8	139	7.47	78	4.19
27	db/JASPAR/JASPAR2018_CORE_vertebrates_non-redundant.meme	MA0624.1	NFATC1	WWTTTCCRHN	1.31e-5	6.57e-3	3.80e0	504	1862	1862	1862	1.13	292	15.68	204	10.96
28	db/JASPAR/JASPAR2018_CORE_vertebrates_non-redundant.meme	MA1107.1	KLF9	VSCCACACCCACH	1.26e-5	6.95e-3	4.03e0	554	1862	1862	1862	25.6	71	3.81	29	1.56
29	db/JASPAR/JASPAR2018_CORE_vertebrates_non-redundant.meme	MA0470.1	E2F4	GGGCGGGAARN	3.13e-5	9.83e-3	5.69e0	316	1862	1862	1862	2.39	147	7.89	87	4.67
30	db/JASPAR/JASPAR2018_CORE_vertebrates_non-redundant.meme	MA0715.1	PROP1	TAATYWAATTA	2.53e-4	1.13e-2	6.56e0	45	1862	1862	1862	16.8	15	0.81	1	0.05
31	db/JASPAR/JASPAR2018_CORE_vertebrates_non-redundant.meme	MA1121.1	TEAD2	NYACATTCCWNNS	4.55e-5	1.30e-2	7.51e0	287	1862	1862	1862	9.95	66	3.54	28	1.5
32	db/JASPAR/JASPAR2018_CORE_vertebrates_non-redundant.meme	MA0144.2	STAT3	YTTCYKGGAAD	8.53e-5	1.67e-2	9.65e0	197	1862	1862	1862	1.88	111	5.96	62	3.33
33	db/JASPAR/JASPAR2018_CORE_vertebrates_non-redundant.meme	MA0506.1	NRF1	GCGCVTGCGCR	7.47e-5	1.69e-2	9.77e0	228	1862	1862	1862	31.4	22	1.18	3	0.16
432	db/JASPAR/JASPAR2018_CORE_vertebrates_non-redundant.meme	MA0746.1	SP3	VCCACGCCCMC	8.43e-15	8.69e-12	5.03e-9	1031	1862	1862	1862	40	51	2.74	1	0.05
433	db/JASPAR/JASPAR2018_CORE_vertebrates_non-redundant.meme	MA0802.1	TBR1	AGGTGTGAAA	1.88e-9	4.48e-7	2.59e-4	238	1862	1862	1862	3.18	109	5.85	39	2.09
434	db/JASPAR/JASPAR2018_CORE_vertebrates_non-redundant.meme	MA0522.2	TCF3	HRCACCTGBN	3.77e-8	2.69e-5	1.56e-2	713	1862	1862	1862	2.94	315	16.92	201	10.79
435	db/JASPAR/JASPAR2018_CORE_vertebrates_non-redundant.meme	MA0733.1	EGR4	NHMCGCCCACGCAHWT	5.40e-7	1.28e-4	7.38e-2	236	1862	1862	1862	5.88	71	3.81	24	1.29
436	db/JASPAR/JASPAR2018_CORE_vertebrates_non-redundant.meme	MA0820.1	FIGLA	WMCACCTGKW	2.20e-7	1.52e-4	8.81e-2	690	1862	1862	1862	2.23	275	14.77	174	9.34
437	db/JASPAR/JASPAR2018_CORE_vertebrates_non-redundant.meme	MA0816.1	Ascl2	ARCAGCTGCY	3.90e-7	1.99e-4	1.15e-1	510	1862	1862	1862	31.9	65	3.49	20	1.07
438	db/JASPAR/JASPAR2018_CORE_vertebrates_non-redundant.meme	MA0830.1	TCF4	HRCACCTGBN	3.15e-7	2.18e-4	1.26e-1	691	1862	1862	1862	6.67	204	10.96	118	6.34
439	db/JASPAR/JASPAR2018_CORE_vertebrates_non-redundant.meme	MA0807.1	TBX5	AGGTGTKA	6.05e-7	4.42e-4	2.56e-1	731	1862	1862	1862	4.29	144	7.73	74	3.97
440	db/JASPAR/JASPAR2018_CORE_vertebrates_non-redundant.meme	MA0799.1	RFX4	NGTWRCCATGGYWACS	1.58e-5	6.97e-4	4.03e-1	44	1862	1862	1862	2.46	27	1.45	4	0.21
441	db/JASPAR/JASPAR2018_CORE_vertebrates_non-redundant.meme	MA0747.1	SP8	RCCACGCCCMCY	2.85e-6	1.97e-3	1.14e0	692	1862	1862	1862	18.7	78	4.19	31	1.66
442	db/JASPAR/JASPAR2018_CORE_vertebrates_non-redundant.meme	MA0803.1	TBX15	AGGTGTGA	7.38e-6	2.11e-3	1.22e0	286	1862	1862	1862	5.27	103	5.53	50	2.69
443	db/JASPAR/JASPAR2018_CORE_vertebrates_non-redundant.meme	MA0806.1	TBX4	AGGTGTGA	6.34e-6	2.98e-3	1.72e0	470	1862	1862	1862	5.48	120	6.44	62	3.33
444	db/JASPAR/JASPAR2018_CORE_vertebrates_non-redundant.meme	MA0773.1	MEF2D	DCTAWAAATAGM	2.40e-4	3.59e-3	2.08e0	15	1862	1862	1862	21.1	12	0.64	0	0
445	db/JASPAR/JASPAR2018_CORE_vertebrates_non-redundant.meme	MA0052.3	MEF2A	KCTAWAAATAGM	2.40e-4	5.74e-3	3.32e0	24	1862	1862	1862	112	12	0.64	0	0
446	db/JASPAR/JASPAR2018_CORE_vertebrates_non-redundant.meme	MA0824.1	ID4	NRCACCTGBH	1.99e-5	1.33e-2	7.72e0	673	1862	1862	1862	1.11	382	20.52	285	15.31
# AME (Analysis of Motif Enrichment): Version 5.1.1 compiled on Feb 1 2020 at 23:13:09
# The format of this file is described at http://meme-suite.org//doc/ame-output-format.html.
# ame --verbose 1 --oc . --scoring avg --method fisher --hit-lo-fraction 0.25 --evalue-report-threshold 10.0 --control --shuffle-- --kmer 2 Galaxy4-bedtools_GetFastaBed_on_TBX4peaksummit.fasta db/JASPAR/JASPAR2018_CORE_vertebrates_non-redundant.meme
