# Supplementary material for: Potential interactions between the TBX4-FGF10 and SHH-FOXF1 signaling during human lung development revealed using ChIP-seq
Source: Respir Res. 2021 Jan 21;22:26. doi: 10.1186/s12931-021-01617-y (PMC7818749; doi:10.1186/s12931-021-01617-y)
Supplement: Supplementary file 4 — Additional file 4: Gene ontology (GO) analysis of the neighboring genes associated with the ChIP-seq peaks for TBX2 and TBX4. Analysis was performed for GO biological process and GO molecular function terms using PANTHER tool. The GO terms with a corrected p-value < 0.05 (FDR) were considered significantly enriched. [file 12931_2021_1617_MOESM4_ESM.xlsx]

## Sheet: TBX2 BiolProc
Analysis Type:	PANTHER Overrepresentation Test (Released 20200407)
Annotation Version and Release Date:	GO Ontology database DOI: 10,5281/zenodo,3873405 Released 2020-06-01
Analyzed List:	upload_1 (Homo sapiens)
Reference List:	Homo sapiens (all genes in database)
Test Type:	FISHER
Correction:	FDR
GO biological process complete	Homo sapiens - REFLIST (20851)	upload_1 (6036)	upload_1 (expected)	upload_1 (over/under)	upload_1 (fold Enrichment)	upload_1 (raw P-value)	upload_1 (FDR)
multicellular organism development (GO:0007275)	5086	1992	1472.31	+	01,01,1935	1.6e-39	8.5e-36
developmental process (GO:0032502)	5935	2260	1718.08	+	01,01,1932	1.3e-39	1.04e-35
anatomical structure development (GO:0048856)	5478	2118	1585.79	+	01,01,1934	9.72e-40	1.55e-35
system development (GO:0048731)	4490	1781	1299.78	+	01,01,1937	1.18e-36	4.73e-33
nervous system development (GO:0007399)	2422	1063	701.13	+	01,01,1952	2.46e-32	7.85e-29
anatomical structure morphogenesis (GO:0009653)	2189	958	633.68	+	01,01,1951	1.43e-28	3.8e-25
cellular developmental process (GO:0048869)	3815	1496	1104.38	+	01,01,1935	8.67e-28	1.98e-24
cell differentiation (GO:0030154)	3761	1478	1088.74	+	01,01,1936	1.04e-27	2.08e-24
multicellular organismal process (GO:0032501)	7109	2516	2057.93	+	01,01,2022	6.34e-27	1.12e-23
generation of neurons (GO:0048699)	1582	722	457.96	+	01,01,1958	6.43e-25	9.33e-22
regulation of developmental process (GO:0050793)	2663	1095	770.89	+	01,01,1942	6.12e-25	9.77e-22
regulation of multicellular organismal process (GO:0051239)	3237	1278	937.05	+	01,01,1936	4.99e-24	6.64e-21
neurogenesis (GO:0022008)	1686	750	488.07	+	01,01,1954	1.59e-23	1.95e-20
detection of chemical stimulus involved in sensory perception of smell (GO:0050911)	439	27	127.08	-	0.21	6.11e-23	6.97e-20
detection of chemical stimulus involved in sensory perception (GO:0050907)	484	34	140.11	-	0.24	8.64e-23	9.2e-20
regulation of cell differentiation (GO:0045595)	1876	810	543.07	+	01,01,1949	1.34e-22	1.34e-19
regulation of multicellular organismal development (GO:2000026)	2099	885	607.62	+	01,01,1946	2.24e-22	2.11e-19
biological regulation (GO:0065007)	12390	3999	3586.69	+	01,11,2020	5.43e-22	4.82e-19
regulation of nervous system development (GO:0051960)	959	476	277.61	+	01,01,1971	1.2e-21	1.01e-18
cellular process (GO:0009987)	15430	4821	4466.72	+	01,08,2020	3.3e-21	2.64e-18
detection of chemical stimulus (GO:0009593)	521	43	150.82	-	0.29	3.48e-21	2.65e-18
animal organ development (GO:0048513)	3242	1256	938.5	+	01,01,1934	3.87e-21	2.81e-18
positive regulation of cellular process (GO:0048522)	5737	2034	1660.76	+	01,01,2022	2.69e-20	1.87e-17
negative regulation of cellular process (GO:0048523)	4873	1764	1410.65	+	01,01,2025	5.05e-20	3.36e-17
regulation of cellular process (GO:0050794)	11160	3631	3230.62	+	01,12,2020	6.04e-20	3.86e-17
regulation of signaling (GO:0023051)	3664	1378	1060.66	+	01,01,1930	1.36e-19	8.33e-17
regulation of biological process (GO:0050789)	11714	3783	3391	+	01,12,2020	1.76e-19	1.04e-16
cell development (GO:0048468)	1644	708	475.91	+	01,01,1949	2.12e-19	1.21e-16
regulation of cell development (GO:0060284)	975	468	282.25	+	01,01,1966	3.03e-19	1.67e-16
negative regulation of biological process (GO:0048519)	5530	1956	1600.84	+	01,01,2022	6.8e-19	3.62e-16
regulation of cell communication (GO:0010646)	3625	1359	1049.37	+	01,01,1930	7.27e-19	3.75e-16
regulation of neurogenesis (GO:0050767)	845	415	244.61	+	01,01,1970	2.43e-18	1.21e-15
neuron differentiation (GO:0030182)	1045	487	302.51	+	01,01,1961	3.93e-18	1.9e-15
adaptive immune response (GO:0002250)	614	67	177.74	-	0.38	4.7e-18	2.2e-15
positive regulation of biological process (GO:0048518)	6306	2181	1825.48	+	01,01,2019	8.55e-18	3.9e-15
regulation of biological quality (GO:0065008)	4085	1493	1182.54	+	01,01,2026	1.4e-17	6.2e-15
sensory perception of smell (GO:0007608)	468	43	135.48	-	0.32	3.62e-17	1.56e-14
positive regulation of developmental process (GO:0051094)	1402	607	405.85	+	01,01,1950	4.67e-17	1.96e-14
animal organ morphogenesis (GO:0009887)	968	452	280.22	+	01,01,1961	5.6e-17	2.29e-14
detection of stimulus involved in sensory perception (GO:0050906)	549	59	158.93	-	0.37	1.45e-16	5.79e-14
regulation of neuron differentiation (GO:0045664)	676	339	195.69	+	01,01,1973	3.79e-16	1.47e-13
regulation of cellular component organization (GO:0051128)	2432	947	704.02	+	01,01,1935	4.39e-16	1.67e-13
biological_process (GO:0008150)	17912	5420	5185.21	+	01,05,2020	9e-16	3.27e-13
Unclassified (UNCLASSIFIED)	2939	616	850.79	-	0.72	9e-16	3.34e-13
positive regulation of cell differentiation (GO:0045597)	1005	457	290.93	+	01,01,1957	1.28e-15	4.46e-13
positive regulation of multicellular organismal process (GO:0051240)	1788	729	517.59	+	01,01,1941	1.26e-15	4.47e-13
regulation of signal transduction (GO:0009966)	3147	1174	911	+	01,01,2029	1.59e-15	5.39e-13
neuron development (GO:0048666)	847	399	245.19	+	01,01,1963	1.63e-15	5.41e-13
regulation of localization (GO:0032879)	2846	1077	823.87	+	01,01,1931	1.69e-15	5.52e-13
regulation of transcription by RNA polymerase II (GO:0006357)	2193	861	634.84	+	01,01,1936	2.98e-15	9.51e-13
embryo development (GO:0009790)	1027	458	297.3	+	01,01,1954	1.62e-14	5.06e-12
regulation of plasma membrane bounded cell projection organization (GO:0120035)	696	336	201.48	+	01,01,1967	2.7e-14	8.28e-12
regulation of cell projection organization (GO:0031344)	705	339	204.09	+	01,01,1966	3.67e-14	1.08e-11
sensory perception of chemical stimulus (GO:0007606)	540	64	156.32	-	0.41	3.6e-14	1.09e-11
positive regulation of cellular metabolic process (GO:0031325)	3452	1256	999.29	+	01,01,2026	5.19e-14	1.51e-11
cell morphogenesis (GO:0000902)	726	345	210.16	+	01,01,1964	5.88e-14	1.68e-11
negative regulation of developmental process (GO:0051093)	981	437	283.98	+	01,01,1954	7.15e-14	2e-11
regulation of anatomical structure morphogenesis (GO:0022603)	1112	483	321.9	+	01,01,1950	7.38e-14	2.03e-11
biological adhesion (GO:0022610)	945	424	273.56	+	01,01,1955	7.55e-14	2.04e-11
tube development (GO:0035295)	863	394	249.82	+	01,01,1958	9.86e-14	2.62e-11
cell adhesion (GO:0007155)	939	420	271.82	+	01,01,1955	1.35e-13	3.53e-11
neuron projection development (GO:0031175)	697	332	201.77	+	01,01,1965	1.47e-13	3.79e-11
neuron projection morphogenesis (GO:0048812)	506	260	146.48	+	01,01,1978	1.51e-13	3.84e-11
cell projection morphogenesis (GO:0048858)	514	263	148.79	+	01,01,1977	1.59e-13	3.97e-11
regulation of cellular metabolic process (GO:0031323)	6299	2128	1823.45	+	01,01,2017	1.62e-13	3.97e-11
regulation of nitrogen compound metabolic process (GO:0051171)	5895	2005	1706.5	+	01,01,2017	1.73e-13	4.19e-11
circulatory system development (GO:0072359)	880	398	254.74	+	01,01,1956	2.01e-13	4.79e-11
plasma membrane bounded cell projection morphogenesis (GO:0120039)	510	261	147.64	+	01,01,1977	2.41e-13	5.65e-11
tissue development (GO:0009888)	1774	705	513.54	+	01,01,1937	2.57e-13	5.94e-11
cell part morphogenesis (GO:0032990)	536	270	155.16	+	01,01,1974	3.06e-13	6.88e-11
positive regulation of nitrogen compound metabolic process (GO:0051173)	3274	1191	947.77	+	01,01,2026	3.03e-13	6.92e-11
regulation of primary metabolic process (GO:0080090)	6088	2060	1762.37	+	01,01,2017	3.56e-13	7.88e-11
positive regulation of transcription by RNA polymerase II (GO:0045944)	1259	528	364.46	+	01,01,1945	5.61e-13	1.23e-10
positive regulation of metabolic process (GO:0009893)	3920	1390	1134.77	+	01,01,2022	7.75e-13	1.67e-10
positive regulation of macromolecule metabolic process (GO:0010604)	3621	1296	1048.22	+	01,01,2024	8.48e-13	1.81e-10
axon development (GO:0061564)	428	226	123.9	+	01,01,1982	1.01e-12	2.13e-10
positive regulation of nervous system development (GO:0051962)	552	273	159.79	+	01,01,1971	1.08e-12	2.23e-10
cell morphogenesis involved in neuron differentiation (GO:0048667)	457	237	132.29	+	01,01,1979	1.18e-12	2.42e-10
positive regulation of transcription, DNA-templated (GO:0045893)	1600	640	463.17	+	01,01,1938	1.5e-12	2.99e-10
axonogenesis (GO:0007409)	392	211	113.48	+	01,01,1986	1.52e-12	3e-10
regulation of molecular function (GO:0065009)	3076	1121	890.45	+	01,01,2026	1.49e-12	3.01e-10
regulation of neuron projection development (GO:0010975)	519	260	150.24	+	01,01,1973	1.62e-12	3.16e-10
complement activation, classical pathway (GO:0006958)	161	5	46.61	-	0.11	1.73e-12	3.34e-10
cellular component morphogenesis (GO:0032989)	624	298	180.64	+	01,01,1965	2.18e-12	4.14e-10
tube morphogenesis (GO:0035239)	667	314	193.08	+	01,01,1963	2.32e-12	4.36e-10
humoral immune response mediated by circulating immunoglobulin (GO:0002455)	167	6	48.34	-	0.12	2.82e-12	5.24e-10
cell morphogenesis involved in differentiation (GO:0000904)	566	276	163.85	+	01,01,1968	3.25e-12	5.97e-10
negative regulation of multicellular organismal process (GO:0051241)	1235	513	357.51	+	01,01,1943	4.32e-12	7.85e-10
positive regulation of RNA metabolic process (GO:0051254)	1784	697	516.44	+	01,01,1935	4.98e-12	8.84e-10
positive regulation of nucleic acid-templated transcription (GO:1903508)	1694	667	490.38	+	01,01,1936	4.96e-12	8.89e-10
positive regulation of RNA biosynthetic process (GO:1902680)	1695	667	490.67	+	01,01,1936	5.94e-12	1.04e-09
regulation of macromolecule metabolic process (GO:0060255)	6474	2159	1874.11	+	01,01,2015	6.92e-12	1.2e-09
regulation of metabolic process (GO:0019222)	7021	2322	2032.46	+	01,01,2014	7.48e-12	1.28e-09
anatomical structure formation involved in morphogenesis (GO:0048646)	897	393	259.67	+	01,01,1951	8.51e-12	1.44e-09
signaling (GO:0023052)	5322	1808	1540.63	+	01,01,2017	1.11e-11	1.86e-09
cell communication (GO:0007154)	5413	1835	1566.97	+	01,01,2017	1.13e-11	1.88e-09
detection of stimulus (GO:0051606)	709	108	205.24	-	0.53	1.34e-11	2.2e-09
central nervous system development (GO:0007417)	1019	434	294.98	+	01,01,1947	1.53e-11	2.5e-09
regulation of nucleic acid-templated transcription (GO:1903506)	3505	1244	1014.64	+	01,01,2023	1.9e-11	3.07e-09
regulation of RNA biosynthetic process (GO:2001141)	3510	1245	1016.08	+	01,01,2023	1.96e-11	3.13e-09
regulation of transcription, DNA-templated (GO:0006355)	3435	1222	994.37	+	01,01,2023	1.98e-11	3.13e-09
regulation of macromolecule biosynthetic process (GO:0010556)	4046	1412	1171.25	+	01,01,2021	2.21e-11	3.46e-09
regulation of cell morphogenesis (GO:0022604)	509	249	147.35	+	01,01,1969	2.69e-11	4.17e-09
regulation of cellular macromolecule biosynthetic process (GO:2000112)	3903	1366	1129.85	+	01,01,2021	2.9e-11	4.46e-09
cell junction organization (GO:0034330)	507	248	146.77	+	01,01,1969	3.29e-11	5.01e-09
regulation of cellular component movement (GO:0051270)	1025	433	296.72	+	01,01,1946	4.02e-11	6.05e-09
cell projection organization (GO:0030030)	1191	490	344.77	+	01,01,1942	4.17e-11	6.22e-09
positive regulation of nucleobase-containing compound metabolic process (GO:0045935)	1952	743	565.07	+	01,01,1931	4.73e-11	6.93e-09
immunoglobulin mediated immune response (GO:0016064)	205	13	59.34	-	0.22	4.71e-11	6.96e-09
neuron projection guidance (GO:0097485)	281	159	81.34	+	01,01,1995	4.94e-11	7.17e-09
cellular component organization (GO:0016043)	5658	1901	1637.89	+	01,01,2016	5e-11	7.19e-09
positive regulation of cell development (GO:0010720)	565	268	163.56	+	01,01,1964	5.09e-11	7.19e-09
tissue morphogenesis (GO:0048729)	550	263	159.22	+	01,01,1965	5.13e-11	7.19e-09
negative regulation of RNA metabolic process (GO:0051253)	1373	551	397.46	+	01,01,1939	5.22e-11	7.19e-09
positive regulation of cellular biosynthetic process (GO:0031328)	2066	780	598.07	+	01,01,1930	5.19e-11	7.2e-09
positive regulation of biosynthetic process (GO:0009891)	2099	791	607.62	+	01,01,1930	5.07e-11	7.23e-09
cellular response to chemical stimulus (GO:0070887)	2941	1061	851.37	+	01,01,2025	5.51e-11	7.52e-09
regulation of cell population proliferation (GO:0042127)	1668	649	482.86	+	01,01,1934	5.81e-11	7.86e-09
regulation of cellular biosynthetic process (GO:0031326)	4195	1452	1214.38	+	01,01,2020	6.37e-11	8.54e-09
response to organic substance (GO:0010033)	3040	1091	880.03	+	01,01,2024	6.52e-11	8.68e-09
axon guidance (GO:0007411)	280	158	81.06	+	01,01,1995	6.64e-11	8.77e-09
regulation of cell morphogenesis involved in differentiation (GO:0010769)	315	172	91.19	+	01,01,1989	6.89e-11	9.01e-09
negative regulation of cell differentiation (GO:0045596)	724	325	209.59	+	01,01,1955	7.16e-11	9.29e-09
regulation of biosynthetic process (GO:0009889)	4276	1476	1237.83	+	01,01,2019	7.58e-11	9.69e-09
regulation of RNA metabolic process (GO:0051252)	3781	1323	1094.53	+	01,01,2021	7.58e-11	9.76e-09
positive regulation of macromolecule biosynthetic process (GO:0010557)	1972	748	570.86	+	01,01,1931	7.76e-11	9.83e-09
B cell mediated immunity (GO:0019724)	208	14	60.21	-	0.23	8.03e-11	1.01e-08
positive regulation of gene expression (GO:0010628)	2363	874	684.05	+	01,01,2028	8.18e-11	1.02e-08
response to endogenous stimulus (GO:0009719)	1458	577	422.07	+	01,01,1937	9.32e-11	1.15e-08
positive regulation of neurogenesis (GO:0050769)	487	237	140.98	+	01,01,1968	1.15e-10	1.41e-08
negative regulation of RNA biosynthetic process (GO:1902679)	1274	514	368.8	+	01,01,1939	1.22e-10	1.49e-08
negative regulation of nucleic acid-templated transcription (GO:1903507)	1272	513	368.22	+	01,01,1939	1.42e-10	1.72e-08
negative regulation of cellular metabolic process (GO:0031324)	2607	949	754.68	+	01,01,2026	1.64e-10	1.97e-08
regulation of response to stimulus (GO:0048583)	4371	1501	1265.33	+	01,01,2019	1.66e-10	1.98e-08
complement activation (GO:0006956)	177	10	51.24	-	0.2	1.75e-10	2.07e-08
cell-cell adhesion (GO:0098609)	511	245	147.93	+	01,01,1966	2.04e-10	2.36e-08
negative regulation of nitrogen compound metabolic process (GO:0051172)	2409	885	697.36	+	01,01,2027	2.02e-10	2.37e-08
negative regulation of transcription, DNA-templated (GO:0045892)	1219	494	352.88	+	01,01,1940	2.03e-10	2.37e-08
regulation of nucleobase-containing compound metabolic process (GO:0019219)	4041	1398	1169.8	+	01,01,2020	2.1e-10	2.42e-08
cardiovascular system development (GO:0072358)	537	254	155.45	+	01,01,1963	2.2e-10	2.51e-08
embryo development ending in birth or egg hatching (GO:0009792)	674	303	195.11	+	01,01,1955	2.78e-10	3.15e-08
negative regulation of nucleobase-containing compound metabolic process (GO:0045934)	1477	579	427.57	+	01,01,1935	2.82e-10	3.17e-08
movement of cell or subcellular component (GO:0006928)	1584	615	458.54	+	01,01,1934	2.88e-10	3.21e-08
locomotion (GO:0040011)	1337	532	387.04	+	01,01,1937	2.9e-10	3.21e-08
chordate embryonic development (GO:0043009)	655	296	189.61	+	01,01,1956	3.42e-10	3.76e-08
head development (GO:0060322)	817	353	236.51	+	01,01,1949	3.99e-10	4.36e-08
embryonic morphogenesis (GO:0048598)	583	269	168.77	+	01,01,1959	4.28e-10	4.64e-08
negative regulation of transcription by RNA polymerase II (GO:0000122)	863	369	249.82	+	01,01,1948	4.32e-10	4.66e-08
cellular component organization or biogenesis (GO:0071840)	5878	1953	1701.58	+	01,01,2015	4.75e-10	5.09e-08
regulation of locomotion (GO:0040012)	980	409	283.69	+	01,01,1944	4.83e-10	5.15e-08
plasma membrane bounded cell projection organization (GO:0120036)	1144	465	331.17	+	01,01,1940	5.36e-10	5.67e-08
negative regulation of macromolecule biosynthetic process (GO:0010558)	1500	584	434.22	+	01,01,1934	6.09e-10	6.39e-08
cell-cell signaling (GO:0007267)	1167	472	337.83	+	01,01,1940	6.25e-10	6.52e-08
negative regulation of biosynthetic process (GO:0009890)	1589	613	459.99	+	01,01,1933	6.95e-10	7.2e-08
regulation of cell migration (GO:0030334)	877	372	253.88	+	01,01,1947	7.08e-10	7.3e-08
intracellular signal transduction (GO:0035556)	1652	633	478.23	+	01,01,1932	8.12e-10	8.31e-08
negative regulation of cellular biosynthetic process (GO:0031327)	1559	602	451.3	+	01,01,1933	8.31e-10	8.45e-08
regulation of cell motility (GO:2000145)	940	393	272.11	+	01,01,1944	9.87e-10	9.97e-08
vasculature development (GO:0001944)	528	247	152.85	+	01,01,1962	1.04e-09	1.05e-07
brain development (GO:0007420)	772	333	223.48	+	01,01,1949	1.4e-09	1.39e-07
regulation of system process (GO:0044057)	598	271	173.11	+	01,01,1957	1.4e-09	1.39e-07
cellular response to endogenous stimulus (GO:0071495)	1187	476	343.62	+	01,01,1939	1.44e-09	1.42e-07
cellular response to organic substance (GO:0071310)	2378	865	688.39	+	01,01,2026	1.52e-09	1.49e-07
negative regulation of cellular macromolecule biosynthetic process (GO:2000113)	1417	552	410.2	+	01,01,1935	1.81e-09	1.76e-07
blood vessel development (GO:0001568)	505	237	146.19	+	01,01,1962	1.86e-09	1.8e-07
positive regulation of molecular function (GO:0044093)	1835	688	531.2	+	01,01,1930	2.34e-09	2.25e-07
negative regulation of cell development (GO:0010721)	336	172	97.27	+	01,01,1977	2.8e-09	2.67e-07
morphogenesis of an epithelium (GO:0002009)	441	211	127.66	+	01,01,1965	4.18e-09	3.97e-07
sensory organ development (GO:0007423)	576	260	166.74	+	01,01,1956	4.23e-09	3.99e-07
synapse organization (GO:0050808)	294	155	85.11	+	01,01,1982	4.46e-09	4.19e-07
cellular response to stimulus (GO:0051716)	6610	2157	1913.48	+	01,01,2013	4.97e-09	4.64e-07
epithelium development (GO:0060429)	1121	448	324.51	+	01,01,1938	6.21e-09	5.76e-07
regulation of axonogenesis (GO:0050770)	192	113	55.58	+	02,03,2020	6.83e-09	6.31e-07
negative regulation of nervous system development (GO:0051961)	317	163	91.77	+	01,01,1978	7.29e-09	6.69e-07
negative regulation of metabolic process (GO:0009892)	3098	1084	896.82	+	01,01,2021	7.87e-09	7.18e-07
embryonic organ development (GO:0048568)	452	213	130.85	+	01,01,1963	8.09e-09	7.34e-07
forebrain development (GO:0030900)	406	196	117.53	+	01,01,1967	8.33e-09	7.52e-07
regulation of intracellular signal transduction (GO:1902531)	1820	676	526.86	+	01,01,2028	1.21e-08	1.08e-06
pattern specification process (GO:0007389)	441	208	127.66	+	01,01,1963	1.23e-08	1.1e-06
blood vessel morphogenesis (GO:0048514)	415	198	120.14	+	01,01,1965	1.5e-08	1.33e-06
regulation of gene expression (GO:0010468)	4873	1626	1410.65	+	01,01,2015	1.58e-08	1.4e-06
positive regulation of neuron differentiation (GO:0045666)	381	185	110.29	+	01,01,1968	1.76e-08	1.55e-06
regulation of catalytic activity (GO:0050790)	2392	857	692.44	+	01,01,2024	1.78e-08	1.55e-06
negative regulation of macromolecule metabolic process (GO:0010605)	2846	1000	823.87	+	01,01,2021	1.92e-08	1.67e-06
immunoglobulin production (GO:0002377)	153	10	44.29	-	0.23	2.47e-08	2.13e-06
synaptic signaling (GO:0099536)	466	215	134.9	+	01,01,1959	2.7e-08	2.32e-06
lymphocyte mediated immunity (GO:0002449)	264	29	76.42	-	0.38	2.79e-08	2.38e-06
negative regulation of neurogenesis (GO:0050768)	293	150	84.82	+	01,01,1977	2.92e-08	2.48e-06
skeletal system development (GO:0001501)	489	223	141.56	+	01,01,1958	3.17e-08	2.68e-06
localization (GO:0051179)	5845	1914	1692.03	+	01,01,2013	3.44e-08	2.89e-06
signal transduction (GO:0007165)	4950	1643	1432.94	+	01,01,2015	4.05e-08	3.38e-06
positive regulation of cellular component organization (GO:0051130)	1213	470	351.14	+	01,01,1934	5.38e-08	4.47e-06
humoral immune response (GO:0006959)	385	54	111.45	-	0.48	6.59e-08	5.45e-06
cell fate commitment (GO:0045165)	252	132	72.95	+	01,01,1981	9.25e-08	7.61e-06
response to growth factor (GO:0070848)	531	235	153.72	+	01,01,1953	9.51e-08	7.78e-06
cell-cell adhesion via plasma-membrane adhesion molecules (GO:0098742)	260	135	75.27	+	01,01,1979	1e-07	8.14e-06
regulation of cell death (GO:0010941)	1707	629	494.15	+	01,01,2027	1.01e-07	8.2e-06
anterograde trans-synaptic signaling (GO:0098916)	418	194	121	+	01,01,1960	1.05e-07	8.36e-06
chemical synaptic transmission (GO:0007268)	418	194	121	+	01,01,1960	1.05e-07	8.4e-06
regulation of transport (GO:0051049)	1909	694	552.62	+	01,01,2026	1.04e-07	8.41e-06
regulation of synapse organization (GO:0050807)	226	121	65.42	+	01,01,1985	1.22e-07	9.67e-06
cell migration (GO:0016477)	972	386	281.38	+	01,01,1937	1.28e-07	1.01e-05
regulation of programmed cell death (GO:0043067)	1579	586	457.09	+	01,01,2028	1.37e-07	1.08e-05
trans-synaptic signaling (GO:0099537)	437	200	126.5	+	01,01,1958	1.43e-07	1.12e-05
response to oxygen-containing compound (GO:1901700)	1604	594	464.33	+	01,01,2028	1.44e-07	1.12e-05
chemotaxis (GO:0006935)	549	240	158.93	+	01,01,1951	1.46e-07	1.13e-05
immune response (GO:0006955)	1927	429	557.83	-	0.77	1.5e-07	1.16e-05
epithelial tube morphogenesis (GO:0060562)	311	153	90.03	+	01,01,1970	1.53e-07	1.18e-05
positive regulation of signaling (GO:0023056)	1908	691	552.33	+	01,01,2025	1.76e-07	1.34e-05
regulation of apoptotic process (GO:0042981)	1557	578	450.72	+	01,01,2028	1.76e-07	1.34e-05
adaptive immune response based on somatic recombination of immune receptors built from immunoglobulin superfamily domains (GO:0002460)	272	33	78.74	-	0.42	1.77e-07	1.34e-05
regionalization (GO:0003002)	338	163	97.85	+	01,01,1967	1.8e-07	1.36e-05
taxis (GO:0042330)	551	240	159.5	+	01,01,1950	1.9e-07	1.43e-05
behavior (GO:0007610)	586	252	169.64	+	01,01,1949	2.1e-07	1.57e-05
regulation of synapse structure or activity (GO:0050803)	237	124	68.61	+	01,01,1981	2.17e-07	1.61e-05
enzyme linked receptor protein signaling pathway (GO:0007167)	733	303	212.19	+	01,01,1943	2.24e-07	1.66e-05
production of molecular mediator of immune response (GO:0002440)	178	16	51.53	-	0.31	2.34e-07	1.72e-05
modulation of chemical synaptic transmission (GO:0050804)	455	205	131.71	+	01,01,1956	2.35e-07	1.72e-05
regulation of trans-synaptic signaling (GO:0099177)	456	205	132	+	01,01,1955	2.45e-07	1.79e-05
positive regulation of cell communication (GO:0010647)	1900	687	550.02	+	01,01,2025	2.47e-07	1.79e-05
regulation of growth (GO:0040008)	687	286	198.87	+	01,01,1944	2.78e-07	2.01e-05
negative regulation of gene expression (GO:0010629)	1966	707	569.12	+	01,01,2024	2.84e-07	2.04e-05
positive regulation of catalytic activity (GO:0043085)	1474	549	426.7	+	01,01,2029	2.86e-07	2.05e-05
cellular response to growth factor stimulus (GO:0071363)	502	221	145.32	+	01,01,1952	3.01e-07	2.15e-05
negative regulation of cell communication (GO:0010648)	1429	533	413.67	+	01,01,2029	3.54e-07	2.51e-05
negative regulation of signaling (GO:0023057)	1432	534	414.54	+	01,01,2029	3.62e-07	2.56e-05
regulation of developmental growth (GO:0048638)	343	163	99.29	+	01,01,1964	3.71e-07	2.61e-05
actin filament-based process (GO:0030029)	605	257	175.14	+	01,01,1947	3.82e-07	2.68e-05
regulation of cell junction assembly (GO:1901888)	199	108	57.61	+	01,01,1987	4.01e-07	2.79e-05
sensory organ morphogenesis (GO:0090596)	270	135	78.16	+	01,01,1973	4.03e-07	2.8e-05
response to organic cyclic compound (GO:0014070)	927	366	268.35	+	01,01,1936	4.87e-07	3.37e-05
negative regulation of cell population proliferation (GO:0008285)	701	289	202.93	+	01,01,1942	5.18e-07	3.55e-05
response to chemical (GO:0042221)	4423	1465	1280.38	+	01,01,2014	5.17e-07	3.56e-05
central nervous system neuron differentiation (GO:0021953)	192	104	55.58	+	01,01,1987	5.47e-07	3.73e-05
positive regulation of signal transduction (GO:0009967)	1661	606	480.83	+	01,01,2026	5.65e-07	3.84e-05
gland development (GO:0048732)	419	189	121.29	+	01,01,1956	6.27e-07	4.24e-05
cell motility (GO:0048870)	1100	422	318.43	+	01,01,1933	6.65e-07	4.46e-05
localization of cell (GO:0051674)	1100	422	318.43	+	01,01,1933	6.65e-07	4.48e-05
regulation of hydrolase activity (GO:0051336)	1297	487	375.46	+	01,01,1930	6.74e-07	4.5e-05
embryonic organ morphogenesis (GO:0048562)	307	148	88.87	+	01,01,1967	7.1e-07	4.72e-05
defense response to bacterium (GO:0042742)	349	51	101.03	-	0.5	8.68e-07	5.75e-05
positive regulation of cellular component movement (GO:0051272)	566	240	163.85	+	01,01,1946	9.58e-07	6.32e-05
positive regulation of cell projection organization (GO:0031346)	394	179	114.06	+	01,01,1957	1.06e-06	6.97e-05
negative regulation of neuron differentiation (GO:0045665)	226	116	65.42	+	01,01,1977	1.16e-06	7.59e-05
heart development (GO:0007507)	525	225	151.98	+	01,01,1948	1.21e-06	7.91e-05
regulation of GTPase activity (GO:0043087)	485	211	140.4	+	01,01,1950	1.23e-06	8.01e-05
regulation of protein modification process (GO:0031399)	1877	671	543.36	+	01,01,2023	1.27e-06	8.18e-05
homeostatic process (GO:0042592)	1686	609	488.07	+	01,01,2025	1.46e-06	9.38e-05
negative regulation of signal transduction (GO:0009968)	1290	481	373.43	+	01,01,2029	1.52e-06	9.75e-05
defense response to other organism (GO:0098542)	1025	210	296.72	-	0.71	1.65e-06	0.000105
regulation of protein metabolic process (GO:0051246)	2851	974	825.31	+	01,01,2018	1.83e-06	0.000116
regulation of membrane potential (GO:0042391)	444	195	128.53	+	01,01,1952	1.86e-06	0.000118
positive regulation of cell motility (GO:2000147)	550	232	159.22	+	01,01,1946	1.99e-06	0.000126
actin cytoskeleton organization (GO:0030036)	530	225	153.43	+	01,01,1947	2.05e-06	0.000129
positive regulation of locomotion (GO:0040017)	565	237	163.56	+	01,01,1945	2.15e-06	0.000135
positive regulation of cell migration (GO:0030335)	525	223	151.98	+	01,01,1947	2.3e-06	0.000143
regulation of phosphorus metabolic process (GO:0051174)	1829	652	529.46	+	01,01,2023	2.3e-06	0.000143
regulation of phosphate metabolic process (GO:0019220)	1828	651	529.17	+	01,01,2023	2.58e-06	0.00016
regulation of ossification (GO:0030278)	198	103	57.32	+	01,01,1980	2.76e-06	0.00017
regulation of small GTPase mediated signal transduction (GO:0051056)	327	151	94.66	+	01,01,1960	3.13e-06	0.000192
negative regulation of cellular component organization (GO:0051129)	723	290	209.3	+	01,01,1939	3.24e-06	0.000198
angiogenesis (GO:0001525)	321	149	92.92	+	01,01,1960	3.3e-06	0.000201
regulation of cell adhesion (GO:0030155)	720	288	208.43	+	01,01,1938	3.74e-06	0.000227
regulation of cellular protein metabolic process (GO:0032268)	2672	914	773.5	+	01,01,2018	3.76e-06	0.000228
cellular response to oxygen-containing compound (GO:1901701)	1073	406	310.61	+	01,01,1931	3.79e-06	0.000228
telencephalon development (GO:0021537)	269	129	77.87	+	01,01,1966	3.87e-06	0.000232
urogenital system development (GO:0001655)	319	148	92.34	+	01,01,1960	4.02e-06	0.000241
heart morphogenesis (GO:0003007)	248	121	71.79	+	01,01,1969	4.1e-06	0.000244
phagocytosis, recognition (GO:0006910)	106	7	30.69	-	0.23	4.29e-06	0.000255
response to hormone (GO:0009725)	850	331	246.06	+	01,01,1935	4.81e-06	0.000284
reproductive system development (GO:0061458)	436	189	126.21	+	01,01,1950	4.82e-06	0.000284
cell junction assembly (GO:0034329)	284	134	82.21	+	01,01,1963	4.94e-06	0.00029
protein phosphorylation (GO:0006468)	947	363	274.14	+	01,01,1932	5.21e-06	0.000304
regulation of cellular component biogenesis (GO:0044087)	979	373	283.4	+	01,01,1932	5.29e-06	0.000308
muscle structure development (GO:0061061)	485	206	140.4	+	01,01,1947	5.62e-06	0.000326
regulation of cell growth (GO:0001558)	425	185	123.03	+	01,01,1950	5.85e-06	0.000338
chemical homeostasis (GO:0048878)	1125	421	325.67	+	01,01,2029	5.99e-06	0.000345
response to lipid (GO:0033993)	871	337	252.14	+	01,01,1934	6.08e-06	0.000349
positive regulation of neuron projection development (GO:0010976)	291	136	84.24	+	01,01,1961	6.2e-06	0.000355
renal system development (GO:0072001)	283	133	81.92	+	01,01,1962	6.24e-06	0.000356
regulation of protein phosphorylation (GO:0001932)	1461	529	422.93	+	01,01,2025	6.83e-06	0.000386
reproductive structure development (GO:0048608)	432	187	125.06	+	01,01,1950	6.82e-06	0.000388
regulation of phosphorylation (GO:0042325)	1631	583	472.15	+	01,01,2023	6.91e-06	0.00039
positive regulation of cell population proliferation (GO:0008284)	935	357	270.67	+	01,01,1932	7.42e-06	0.000417
cytoskeleton organization (GO:0007010)	1205	446	348.83	+	01,01,2028	7.45e-06	0.000417
negative regulation of cell death (GO:0060548)	1016	384	294.11	+	01,01,1931	7.46e-06	0.000417
regulation of complement activation (GO:0030449)	117	9	33.87	-	0.27	7.91e-06	0.00044
extracellular matrix organization (GO:0030198)	361	161	104.5	+	01,01,1954	7.93e-06	0.00044
positive regulation of programmed cell death (GO:0043068)	658	264	190.48	+	01,01,1939	8e-06	0.000442
extracellular structure organization (GO:0043062)	362	161	104.79	+	01,01,1954	8.22e-06	0.000453
in utero embryonic development (GO:0001701)	392	172	113.48	+	01,01,1952	8.45e-06	0.000463
neuron fate commitment (GO:0048663)	68	47	19.68	+	01,02,1939	9.07e-06	0.000496
regulation of synapse assembly (GO:0051963)	105	63	30.4	+	02,07,2020	1.02e-05	0.000556
outflow tract morphogenesis (GO:0003151)	73	49	21.13	+	01,02,1932	1.03e-05	0.000559
negative regulation of growth (GO:0045926)	252	120	72.95	+	01,01,1964	1.1e-05	0.000595
negative regulation of response to stimulus (GO:0048585)	1837	646	531.78	+	01,01,2021	1.11e-05	0.000596
opsonization (GO:0008228)	73	3	21.13	-	0.14	1.23e-05	0.000664
kidney development (GO:0001822)	273	128	79.03	+	01,01,1962	1.28e-05	0.000684
homophilic cell adhesion via plasma membrane adhesion molecules (GO:0007156)	165	87	47.76	+	01,01,1982	1.3e-05	0.000694
activation of immune response (GO:0002253)	525	96	151.98	-	0.63	1.4e-05	0.000746
positive regulation of apoptotic process (GO:0043065)	652	260	188.74	+	01,01,1938	1.5e-05	0.000794
negative regulation of locomotion (GO:0040013)	313	142	90.61	+	01,01,1957	1.52e-05	0.000804
positive regulation of cell death (GO:0010942)	710	279	205.53	+	01,01,1936	1.58e-05	0.000835
response to wounding (GO:0009611)	533	219	154.29	+	01,01,1942	1.63e-05	0.000856
negative regulation of cellular component movement (GO:0051271)	315	142	91.19	+	01,01,1956	1.64e-05	0.000856
response to stimulus (GO:0050896)	8523	2655	2467.26	+	01,08,2020	1.7e-05	0.000888
regulation of anatomical structure size (GO:0090066)	525	216	151.98	+	01,01,1942	1.74e-05	0.000902
transmembrane receptor protein tyrosine kinase signaling pathway (GO:0007169)	526	216	152.27	+	01,01,1942	1.78e-05	0.000921
innate immune response (GO:0045087)	833	171	241.14	-	0.71	1.82e-05	0.000941
negative regulation of programmed cell death (GO:0043069)	923	349	267.19	+	01,01,1931	1.92e-05	0.000986
mesenchyme development (GO:0060485)	222	108	64.27	+	01,01,1968	1.92e-05	0.000988
response to organonitrogen compound (GO:0010243)	1011	378	292.67	+	01,01,2029	2e-05	0.00102
negative regulation of apoptotic process (GO:0043066)	906	343	262.27	+	01,01,1931	2.21e-05	0.00113
reproductive process (GO:0022414)	1453	520	420.62	+	01,01,2024	2.28e-05	0.00116
reproduction (GO:0000003)	1456	521	421.49	+	01,01,2024	2.32e-05	0.00117
regulation of ion transport (GO:0043269)	705	276	204.09	+	01,01,1935	2.47e-05	0.00125
positive regulation of cell morphogenesis involved in differentiation (GO:0010770)	159	83	46.03	+	01,01,1980	2.53e-05	0.00128
circulatory system process (GO:0003013)	491	203	142.14	+	01,01,1943	2.61e-05	0.00131
camera-type eye development (GO:0043010)	324	144	93.79	+	01,01,1954	2.61e-05	0.00131
regulation of actin filament-based process (GO:0032970)	405	173	117.24	+	01,01,1948	2.71e-05	0.00135
synapse assembly (GO:0007416)	103	60	29.82	+	02,01,2020	2.92e-05	0.00145
regulation of cellular localization (GO:0060341)	1023	380	296.14	+	01,01,2028	2.93e-05	0.00145
negative regulation of cell projection organization (GO:0031345)	183	92	52.98	+	01,01,1974	3.05e-05	0.00151
skeletal system morphogenesis (GO:0048705)	229	109	66.29	+	01,01,1964	3.25e-05	0.0016
limb morphogenesis (GO:0035108)	151	79	43.71	+	01,01,1981	3.31e-05	0.00162
appendage morphogenesis (GO:0035107)	151	79	43.71	+	01,01,1981	3.31e-05	0.00162
positive regulation of immune response (GO:0050778)	752	153	217.69	-	0.7	3.45e-05	0.00168
cellular response to organic cyclic compound (GO:0071407)	545	220	157.77	+	01,01,1939	3.5e-05	0.0017
spinal cord development (GO:0021510)	111	63	32.13	+	01,01,1996	3.5e-05	0.0017
negative regulation of neuron projection development (GO:0010977)	153	80	44.29	+	01,01,1981	3.57e-05	0.00173
apoptotic process (GO:0006915)	910	342	263.43	+	01,01,1930	3.58e-05	0.00173
bone development (GO:0060348)	187	93	54.13	+	01,01,1972	3.61e-05	0.00174
regulation of blood circulation (GO:1903522)	293	132	84.82	+	01,01,1956	3.81e-05	0.00182
regulation of hormone levels (GO:0010817)	528	214	152.85	+	01,01,1940	3.9e-05	0.00187
appendage development (GO:0048736)	182	91	52.69	+	01,01,1973	3.95e-05	0.00187
limb development (GO:0060173)	182	91	52.69	+	01,01,1973	3.95e-05	0.00188
developmental process involved in reproduction (GO:0003006)	977	363	282.82	+	01,01,2028	4.12e-05	0.00195
regulation of transferase activity (GO:0051338)	1031	381	298.46	+	01,01,2028	4.13e-05	0.00195
positive regulation of hydrolase activity (GO:0051345)	770	295	222.9	+	01,01,1932	4.31e-05	0.00203
regulation of ion transmembrane transport (GO:0034765)	488	200	141.27	+	01,01,1942	4.44e-05	0.00209
ameboidal-type cell migration (GO:0001667)	178	89	51.53	+	01,01,1973	4.49e-05	0.0021
regulation of extent of cell growth (GO:0061387)	115	64	33.29	+	01,01,1992	4.62e-05	0.00216
negative regulation of developmental growth (GO:0048640)	110	62	31.84	+	01,01,1995	4.73e-05	0.0022
ion transmembrane transport (GO:0034220)	907	339	262.56	+	01,01,2029	5.41e-05	0.00251
growth (GO:0040007)	389	165	112.61	+	01,01,1947	5.68e-05	0.00263
heart valve morphogenesis (GO:0003179)	52	37	15,05,2020	+	01,02,1946	5.73e-05	0.00264
kidney epithelium development (GO:0072073)	131	70	37.92	+	01,01,1985	5.88e-05	0.0027
supramolecular fiber organization (GO:0097435)	497	202	143.87	+	01,01,1940	6.19e-05	0.00284
heart valve development (GO:0003170)	61	41	17.66	+	01,02,1932	6.48e-05	0.00296
immune response-activating signal transduction (GO:0002757)	452	83	130.85	-	0.63	6.64e-05	0.00302
immune response-activating cell surface receptor signaling pathway (GO:0002429)	452	83	130.85	-	0.63	6.64e-05	0.00303
regulation of transmembrane transport (GO:0034762)	573	227	165.87	+	01,01,1937	7.34e-05	0.00333
positive regulation of cellular protein metabolic process (GO:0032270)	1620	566	468.96	+	01,01,2021	7.49e-05	0.00339
regulation of kinase activity (GO:0043549)	912	339	264.01	+	01,01,2028	7.52e-05	0.00339
morphogenesis of a branching structure (GO:0001763)	169	84	48.92	+	01,01,1972	7.67e-05	0.00344
developmental growth (GO:0048589)	383	162	110.87	+	01,01,1946	7.69e-05	0.00344
ossification (GO:0001503)	265	120	76.71	+	01,01,1956	7.66e-05	0.00345
eye development (GO:0001654)	373	158	107.98	+	01,01,1946	7.82e-05	0.00349
positive regulation of protein metabolic process (GO:0051247)	1733	601	501.67	+	01,01,2020	7.91e-05	0.00352
regulation of humoral immune response (GO:0002920)	136	15	39.37	-	0.38	8.04e-05	0.00356
regulation of binding (GO:0051098)	375	159	108.56	+	01,01,1946	8.11e-05	0.00359
roof of mouth development (GO:0060021)	91	53	26.34	+	02,01,2020	8.34e-05	0.00368
odontogenesis (GO:0042476)	120	65	34.74	+	01,01,1987	8.66e-05	0.00381
positive regulation of protein modification process (GO:0031401)	1243	445	359.83	+	01,01,2024	8.89e-05	0.0039
neural tube development (GO:0021915)	166	83	48.05	+	01,01,1973	8.92e-05	0.0039
regulation of nervous system process (GO:0031644)	146	75	42.26	+	01,01,1977	9.12e-05	0.00398
response to steroid hormone (GO:0048545)	329	142	95.24	+	01,01,1949	9.2e-05	0.004
sensory system development (GO:0048880)	383	161	110.87	+	01,01,1945	9.46e-05	0.0041
morphogenesis of a branching epithelium (GO:0061138)	160	80	46.32	+	01,01,1973	9.57e-05	0.00414
regulation of osteoblast differentiation (GO:0045667)	116	63	33.58	+	01,01,1988	9.78e-05	0.00422
antigen receptor-mediated signaling pathway (GO:0050851)	300	49	86.84	-	0.56	9.91e-05	0.00427
positive regulation of cell junction assembly (GO:1901890)	99	56	28.66	+	01,01,1995	9.96e-05	0.00427
ear development (GO:0043583)	231	107	66.87	+	01,01,1960	0.0001	0.0043
cell fate specification (GO:0001708)	89	52	25.76	+	02,02,2020	0.000102	0.00434
blood circulation (GO:0008015)	399	166	115.5	+	01,01,1944	0.000104	0.00444
ion transport (GO:0006811)	1340	475	387.91	+	01,01,2022	0.000106	0.0045
anterior/posterior pattern specification (GO:0009952)	217	101	62.82	+	01,01,1961	0.000111	0.00469
response to nitrogen compound (GO:1901698)	1096	397	317.27	+	01,01,2025	0.000111	0.00469
regulation of cell size (GO:0008361)	187	90	54.13	+	01,01,1966	0.000115	0.00485
regulation of vasculature development (GO:1901342)	340	145	98.42	+	01,01,1947	0.000117	0.00491
regulation of MAPK cascade (GO:0043408)	732	278	211.9	+	01,01,1931	0.000119	0.00497
branching morphogenesis of an epithelial tube (GO:0048754)	132	69	38.21	+	01,01,1981	0.000119	0.00498
postsynapse organization (GO:0099173)	92	53	26.63	+	01,01,1999	0.000125	0.00523
regulation of cellular response to growth factor stimulus (GO:0090287)	294	129	85.11	+	01,01,1952	0.000127	0.00528
visual system development (GO:0150063)	377	158	109.13	+	01,01,1945	0.000127	0.00528
immune response-regulating signaling pathway (GO:0002764)	490	94	141.85	-	0.66	0.000135	0.00556
vascular process in circulatory system (GO:0003018)	260	116	75.27	+	01,01,1954	0.000141	0.00581
regulation of epithelial cell migration (GO:0010632)	226	104	65.42	+	01,01,1959	0.000144	0.00592
positive regulation of phosphate metabolic process (GO:0045937)	1160	416	335.8	+	01,01,2024	0.000145	0.00594
regulation of axon guidance (GO:1902667)	44	32	01,12,1974	+	01,02,1951	0.000145	0.00595
positive regulation of phosphorus metabolic process (GO:0010562)	1160	416	335.8	+	01,01,2024	0.000145	0.00595
regulation of endothelial cell migration (GO:0010594)	164	81	47.48	+	01,01,1971	0.000148	0.00605
cardiac chamber development (GO:0003205)	172	84	49.79	+	01,01,1969	0.000153	0.0062
positive regulation of axonogenesis (GO:0050772)	89	51	25.76	+	01,01,1998	0.000155	0.00628
multicellular organismal homeostasis (GO:0048871)	357	150	103.35	+	01,01,1945	0.000163	0.00658
regulation of cell-substrate adhesion (GO:0010810)	214	99	61.95	+	01,01,1960	0.000167	0.00675
defense response (GO:0006952)	1424	331	412.22	-	0.8	0.00017	0.00682
positive regulation of intracellular signal transduction (GO:1902533)	1044	378	302.22	+	01,01,2025	0.000171	0.00685
neurotransmitter transport (GO:0006836)	147	74	42.55	+	01,01,1974	0.000177	0.00709
connective tissue development (GO:0061448)	209	97	60.5	+	01,01,1960	0.000185	0.00736
cell population proliferation (GO:0008283)	497	198	143.87	+	01,01,1938	0.000185	0.00737
cell differentiation in spinal cord (GO:0021515)	58	38	16.79	+	01,02,2026	0.000185	0.00738
regulation of heart contraction (GO:0008016)	245	110	70.92	+	01,01,1955	0.000192	0.0076
immune response-regulating cell surface receptor signaling pathway (GO:0002768)	487	94	140.98	-	0.67	0.000192	0.00762
semaphorin-plexin signaling pathway (GO:0071526)	39	29	01,11,2029	+	01,02,1957	0.000204	0.00805
endocrine system development (GO:0035270)	123	64	35.61	+	01,01,1980	0.000206	0.0081
adenylate cyclase-modulating G protein-coupled receptor signaling pathway (GO:0007188)	221	101	63.98	+	01,01,1958	0.000207	0.00811
positive regulation of transferase activity (GO:0051347)	697	264	201.77	+	01,01,1931	0.000211	0.00825
negative regulation of cell morphogenesis involved in differentiation (GO:0010771)	100	55	28.95	+	01,01,1990	0.000216	0.0084
regulation of axon extension (GO:0030516)	100	55	28.95	+	01,01,1990	0.000216	0.00842
mesoderm development (GO:0007498)	125	65	36.19	+	01,01,1980	0.000221	0.00859
peptidyl-tyrosine phosphorylation (GO:0018108)	152	75	44	+	01,01,1970	0.000224	0.00868
second-messenger-mediated signaling (GO:0019932)	342	144	99	+	01,01,1945	0.000227	0.00876
wound healing (GO:0042060)	435	176	125.92	+	01,01,1940	0.000227	0.00878
positive regulation of protein phosphorylation (GO:0001934)	1012	366	292.96	+	01,01,2025	0.000231	0.0089
positive regulation of GTPase activity (GO:0043547)	412	168	119.27	+	01,01,1941	0.000232	0.00891
muscle tissue development (GO:0060537)	301	129	87.13	+	01,01,1948	0.000236	0.009
cardiac septum morphogenesis (GO:0060411)	74	44	21.42	+	02,05,2020	0.000236	0.009
ear morphogenesis (GO:0042471)	126	65	36.47	+	01,01,1978	0.000235	0.00901
regulation of muscle system process (GO:0090257)	235	106	68.03	+	01,01,1956	0.000239	0.00909
peptidyl-tyrosine modification (GO:0018212)	155	76	44.87	+	01,01,1969	0.00025	0.00948
regulation of organelle organization (GO:0033043)	1330	467	385.01	+	01,01,2021	0.000252	0.00953
digestive tract development (GO:0048565)	128	66	37.05	+	01,01,1978	0.000257	0.0097
cellular response to hormone stimulus (GO:0032870)	565	219	163.56	+	01,01,1934	0.000259	0.00976
nerve development (GO:0021675)	81	47	23.45	+	2	0.000262	0.00983
regulation of vesicle-mediated transport (GO:0060627)	559	217	161.82	+	01,01,1934	0.000284	0.0106
cardiac septum development (GO:0003279)	111	59	32.13	+	01,01,1984	0.000286	0.0107
regulation of cellular component size (GO:0032535)	391	160	113.19	+	01,01,1941	0.000295	0.011
G protein-coupled receptor signaling pathway, coupled to cyclic nucleotide second messenger (GO:0007187)	252	111	72.95	+	01,01,1952	0.000295	0.011
regulation of protein kinase activity (GO:0045859)	803	297	232.45	+	01,01,2028	0.000295	0.011
positive regulation of epithelial cell migration (GO:0010634)	146	72	42.26	+	01,01,1970	0.000313	0.0116
positive regulation of kinase activity (GO:0033674)	615	235	178.03	+	01,01,1932	0.000321	0.0119
response to mechanical stimulus (GO:0009612)	219	99	63.4	+	01,01,1956	0.000323	0.0119
positive regulation of phosphorylation (GO:0042327)	1089	389	315.25	+	01,01,2023	0.000325	0.012
regulation of angiogenesis (GO:0045765)	307	130	88.87	+	01,01,1946	0.000332	0.0122
osteoblast differentiation (GO:0001649)	127	65	36.76	+	01,01,1977	0.000336	0.0123
forebrain neuron differentiation (GO:0021879)	51	34	14.76	+	01,02,1930	0.000345	0.0126
mesenchymal cell differentiation (GO:0048762)	156	76	45.16	+	01,01,1968	0.000346	0.0126
cell death (GO:0008219)	1079	385	312.35	+	01,01,2023	0.000348	0.0126
embryonic appendage morphogenesis (GO:0035113)	128	65	37.05	+	01,01,1975	0.000352	0.0127
cardiac chamber morphogenesis (GO:0003206)	128	65	37.05	+	01,01,1975	0.000352	0.0127
embryonic limb morphogenesis (GO:0030326)	128	65	37.05	+	01,01,1975	0.000352	0.0128
negative regulation of phosphorylation (GO:0042326)	453	180	131.14	+	01,01,1937	0.000355	0.0128
negative regulation of cell growth (GO:0030308)	189	88	54.71	+	01,01,1961	0.000364	0.0131
positive regulation of endothelial cell migration (GO:0010595)	103	55	29.82	+	01,01,1984	0.000368	0.0132
cardiac ventricle development (GO:0003231)	129	65	37.34	+	01,01,1974	0.000376	0.0135
response to transforming growth factor beta (GO:0071559)	158	76	45.74	+	01,01,1966	0.000378	0.0135
negative regulation of phosphate metabolic process (GO:0045936)	572	220	165.58	+	01,01,1933	0.000385	0.0137
nephron epithelium development (GO:0072009)	98	53	28.37	+	01,01,1987	0.000387	0.0138
cellular homeostasis (GO:0019725)	915	332	264.88	+	01,01,2025	0.000388	0.0138
negative regulation of phosphorus metabolic process (GO:0010563)	573	220	165.87	+	01,01,1933	0.00039	0.0138
positive regulation of transport (GO:0051050)	1019	365	294.98	+	01,01,2024	0.000399	0.0141
protein autophosphorylation (GO:0046777)	193	89	55.87	+	01,01,1959	0.000413	0.0146
digestive system development (GO:0055123)	139	69	40.24	+	01,01,1971	0.00042	0.0148
muscle cell differentiation (GO:0042692)	248	109	71.79	+	01,01,1952	0.000423	0.0148
regulation of peptide hormone secretion (GO:0090276)	221	99	63.98	+	01,01,1955	0.000434	0.0152
morphogenesis of embryonic epithelium (GO:0016331)	148	72	42.84	+	01,01,1968	0.000452	0.0158
negative regulation of cell motility (GO:2000146)	281	120	81.34	+	01,01,1948	0.000455	0.0159
regulation of dendrite development (GO:0050773)	156	75	45.16	+	01,01,1966	0.000459	0.0159
nephron development (GO:0072006)	127	64	36.76	+	01,01,1974	0.000459	0.016
regulation of protein binding (GO:0043393)	214	96	61.95	+	01,01,1955	0.000464	0.016
cellular response to lipid (GO:0071396)	530	205	153.43	+	01,01,1934	0.000464	0.0161
vesicle-mediated transport in synapse (GO:0099003)	135	67	39.08	+	01,01,1971	0.000479	0.0165
regulation of actin cytoskeleton organization (GO:0032956)	362	148	104.79	+	01,01,1941	0.000484	0.0166
mesenchyme morphogenesis (GO:0072132)	50	33	14.47	+	01,02,2028	0.000491	0.0169
regulation of hormone secretion (GO:0046883)	275	118	79.61	+	01,01,1948	0.000496	0.017
programmed cell death (GO:0012501)	1042	371	301.64	+	01,01,2023	0.000514	0.0176
cellular response to organonitrogen compound (GO:0071417)	604	229	174.85	+	01,01,1931	0.000534	0.0182
regulation of secretion (GO:0051046)	830	303	240.27	+	01,01,2026	0.000541	0.0184
embryonic skeletal system development (GO:0048706)	131	65	37.92	+	01,01,1971	0.00055	0.0187
eye morphogenesis (GO:0048592)	154	74	44.58	+	01,01,1966	0.000566	0.0192
inner ear development (GO:0048839)	204	92	59.05	+	01,01,1956	0.000571	0.0193
regulation of body fluid levels (GO:0050878)	506	196	146.48	+	01,01,1934	0.000578	0.0195
Fc-epsilon receptor signaling pathway (GO:0038095)	173	25	50.08	-	0.5	0.000583	0.0196
negative regulation of protein phosphorylation (GO:0001933)	413	165	119.56	+	01,01,1938	0.000594	0.02
neuron migration (GO:0001764)	126	63	36.47	+	01,01,1973	0.000597	0.02
response to external biotic stimulus (GO:0043207)	1420	337	411.07	-	0.82	0.000599	0.0201
striated muscle tissue development (GO:0014706)	286	121	82.79	+	01,01,1946	0.000621	0.0208
transmembrane transport (GO:0055085)	1293	450	374.3	+	01,01,2020	0.000636	0.0212
regulation of cytoskeleton organization (GO:0051493)	561	214	162.4	+	01,01,1932	0.000645	0.0215
response to other organism (GO:0051707)	1418	337	410.49	-	0.82	0.000664	0.022
tube formation (GO:0035148)	151	72	43.71	+	01,01,1965	0.000676	0.0224
response to biotic stimulus (GO:0009607)	1452	346	420.33	-	0.82	0.000684	0.0226
RNA processing (GO:0006396)	919	207	266.03	-	0.78	0.000688	0.0227
regulation of cell projection assembly (GO:0060491)	184	84	53.26	+	01,01,1958	0.00069	0.0227
positive regulation of nervous system process (GO:0031646)	68	40	19.68	+	02,03,2020	0.000692	0.0227
forebrain generation of neurons (GO:0021872)	63	38	18.24	+	02,08,2020	0.000699	0.0229
metanephros development (GO:0001656)	84	46	24.32	+	01,01,1989	0.000702	0.023
cell surface receptor signaling pathway (GO:0007166)	2519	829	729.21	+	01,01,2014	0.000705	0.023
regulation of transmembrane receptor protein serine/threonine kinase signaling pathway (GO:0090092)	251	108	72.66	+	01,01,1949	0.000716	0.0233
glucose homeostasis (GO:0042593)	195	88	56.45	+	01,01,1956	0.00073	0.0237
regulation of gliogenesis (GO:0014013)	124	62	35.9	+	01,01,1973	0.000741	0.024
positive regulation of B cell activation (GO:0050871)	170	25	49.21	-	0.51	0.00075	0.0243
phosphorylation (GO:0016310)	1285	446	371.99	+	01,01,2020	0.000761	0.0246
response to inorganic substance (GO:0010035)	546	208	158.06	+	01,01,1932	0.000761	0.0246
negative regulation of cellular response to growth factor stimulus (GO:0090288)	171	79	49.5	+	01,01,1960	0.000774	0.0249
synaptic vesicle cycle (GO:0099504)	125	62	36.19	+	01,01,1971	0.000774	0.0249
mesonephros development (GO:0001823)	92	49	26.63	+	01,01,1984	0.000786	0.0252
negative regulation of cell migration (GO:0030336)	266	113	77	+	01,01,1947	0.000791	0.0252
respiratory system development (GO:0060541)	198	89	57.32	+	01,01,1955	0.00079	0.0253
ureteric bud development (GO:0001657)	87	47	25.18	+	01,01,1987	0.000824	0.0262
regulation of plasma membrane bounded cell projection assembly (GO:0120032)	182	83	52.69	+	01,01,1958	0.000829	0.0264
regulation of neurotransmitter levels (GO:0001505)	238	103	68.9	+	01,01,1949	0.000836	0.0265
renal tubule development (GO:0061326)	82	45	23.74	+	01,01,1990	0.00086	0.0272
small GTPase mediated signal transduction (GO:0007264)	260	111	75.27	+	01,01,1947	0.000864	0.0273
diencephalon development (GO:0021536)	77	43	22.29	+	01,01,1993	0.000894	0.0282
cellular response to nitrogen compound (GO:1901699)	662	246	191.64	+	01,01,2028	0.000894	0.0282
nephron morphogenesis (GO:0072028)	67	39	19.4	+	02,01,2020	0.000949	0.0298
positive regulation of protein kinase activity (GO:0045860)	538	205	155.74	+	01,01,1932	0.000952	0.0298
carbohydrate homeostasis (GO:0033500)	196	88	56.74	+	01,01,1955	0.000958	0.03
regulation of epithelial to mesenchymal transition (GO:0010717)	90	48	26,05,2020	+	01,01,1984	0.000968	0.0302
nephron tubule development (GO:0072080)	78	43	22.58	+	01,01,1990	0.000976	0.0304
regulation of protein localization (GO:0032880)	1079	379	312.35	+	01,01,2021	0.000992	0.0309
ventricular septum development (GO:0003281)	73	41	21.13	+	01,01,1994	0.001	0.0312
B cell receptor signaling pathway (GO:0050853)	131	17	37.92	-	0.45	0.00101	0.0314
positive regulation of MAPK cascade (GO:0043410)	545	207	157.77	+	01,01,1931	0.00102	0.0315
negative regulation of protein modification process (GO:0031400)	610	228	176.58	+	01,01,2029	0.00102	0.0316
renal tubule morphogenesis (GO:0061333)	68	39	19.68	+	01,01,1998	0.00103	0.0316
cellular chemical homeostasis (GO:0055082)	752	274	217.69	+	01,01,2026	0.00103	0.0317
hematopoietic or lymphoid organ development (GO:0048534)	628	234	181.8	+	01,01,2029	0.00103	0.0317
camera-type eye morphogenesis (GO:0048593)	125	61	36.19	+	01,01,1969	0.00106	0.0326
regulation of synaptic plasticity (GO:0048167)	192	86	55.58	+	01,01,1955	0.0011	0.0335
regulation of cardiac muscle hypertrophy (GO:0010611)	54	33	15.63	+	02,11,2020	0.00112	0.0343
embryonic epithelial tube formation (GO:0001838)	127	62	36.76	+	01,01,1969	0.00113	0.0343
regulation of postsynapse organization (GO:0099175)	106	54	30.69	+	01,01,1976	0.00114	0.0345
epithelial tube formation (GO:0072175)	135	65	39.08	+	01,01,1966	0.00115	0.0349
developmental growth involved in morphogenesis (GO:0060560)	120	59	34.74	+	01,01,1970	0.00116	0.035
cellular response to transforming growth factor beta stimulus (GO:0071560)	151	71	43.71	+	01,01,1962	0.00116	0.0351
epithelial cell differentiation (GO:0030855)	682	251	197.43	+	01,01,2027	0.0012	0.0363
regulation of cation transmembrane transport (GO:1904062)	348	140	100.74	+	01,01,1939	0.00121	0.0364
mesonephric tubule development (GO:0072164)	88	47	25.47	+	01,01,1984	0.00122	0.0365
mesonephric epithelium development (GO:0072163)	88	47	25.47	+	01,01,1984	0.00122	0.0365
response to metal ion (GO:0010038)	374	149	108.27	+	01,01,1938	0.00122	0.0366
cellular response to metal ion (GO:0071248)	196	87	56.74	+	01,01,1953	0.00122	0.0366
phosphate-containing compound metabolic process (GO:0006796)	2140	708	619.49	+	01,01,2014	0.00124	0.0369
cerebral cortex development (GO:0021987)	122	60	35.32	+	01,01,1970	0.00124	0.0369
transport (GO:0006810)	4568	1442	1322.36	+	01,09,2020	0.00125	0.037
negative regulation of molecular function (GO:0044092)	1178	409	341.01	+	01,01,2020	0.00125	0.0372
multi-organism reproductive process (GO:0044703)	1013	357	293.25	+	01,01,2022	0.00126	0.0372
embryonic pattern specification (GO:0009880)	71	40	20.55	+	01,01,1995	0.00126	0.0372
mesonephric tubule morphogenesis (GO:0072171)	55	33	15.92	+	02,07,2020	0.00127	0.0376
positive regulation of ossification (GO:0045778)	89	47	25.76	+	01,01,1982	0.00129	0.0379
gland morphogenesis (GO:0022612)	102	52	29.53	+	01,01,1976	0.0013	0.038
pallium development (GO:0021543)	180	81	52.11	+	01,01,1955	0.00129	0.0381
nephron epithelium morphogenesis (GO:0072088)	66	38	19,11,2020	+	01,01,1999	0.0013	0.0381
phosphorus metabolic process (GO:0006793)	2167	716	627.31	+	01,01,2014	0.00131	0.0384
antigen processing and presentation of exogenous peptide antigen via MHC class I (GO:0042590)	81	8	23.45	-	0.34	0.00132	0.0384
neuron fate specification (GO:0048665)	34	24	01,09,1984	+	01,02,1944	0.00132	0.0384
retina development in camera-type eye (GO:0060041)	147	69	42.55	+	01,01,1962	0.00133	0.0387
muscle organ development (GO:0007517)	294	121	85.11	+	01,01,1942	0.00134	0.0387
bone morphogenesis (GO:0060349)	96	50	27.79	+	01,01,1980	0.00134	0.0388
antigen processing and presentation of exogenous peptide antigen via MHC class I, TAP-dependent (GO:0002479)	76	7	22	-	0.32	0.00135	0.0392
negative regulation of axonogenesis (GO:0050771)	72	40	20.84	+	01,01,1992	0.00136	0.0392
vasculogenesis (GO:0001570)	72	40	20.84	+	01,01,1992	0.00136	0.0393
mammary gland development (GO:0030879)	132	63	38.21	+	01,01,1965	0.00139	0.04
cell-cell junction organization (GO:0045216)	183	82	52.98	+	01,01,1955	0.0014	0.0402
membrane depolarization (GO:0051899)	52	32	15,05,2020	+	01,02,2013	0.00143	0.041
regulation of muscle hypertrophy (GO:0014743)	57	34	16.5	+	02,06,2020	0.00144	0.0412
regulation of supramolecular fiber organization (GO:1902903)	374	148	108.27	+	01,01,1937	0.00146	0.0416
regulation of transporter activity (GO:0032409)	288	119	83.37	+	01,01,1943	0.00147	0.0417
cellular response to calcium ion (GO:0071277)	85	45	24.61	+	01,01,1983	0.00147	0.0417
inorganic ion transmembrane transport (GO:0098660)	654	241	189.32	+	01,01,2027	0.00146	0.0418
signal release from synapse (GO:0099643)	105	53	30.4	+	01,01,1974	0.00148	0.042
neurotransmitter secretion (GO:0007269)	105	53	30.4	+	01,01,1974	0.00148	0.0421
forebrain regionalization (GO:0021871)	24	19	01,06,1995	+	01,02,1973	0.00149	0.0421
spinal cord patterning (GO:0021511)	24	19	01,06,1995	+	01,02,1973	0.00149	0.0422
hindbrain development (GO:0030902)	159	73	46.03	+	01,01,1959	0.0015	0.0423
positive regulation of cellular component biogenesis (GO:0044089)	539	203	156.03	+	01,01,1930	0.00152	0.0426
adherens junction organization (GO:0034332)	63	36	18.24	+	01,01,1997	0.00157	0.0441
aortic valve morphogenesis (GO:0003180)	28	21	08,11,2020	+	01,02,1959	0.00159	0.0445
positive regulation of developmental growth (GO:0048639)	179	80	51.82	+	01,01,1954	0.00161	0.0451
aortic valve development (GO:0003176)	32	23	01,09,2026	+	01,02,1948	0.00168	0.0468
regulation of axon extension involved in axon guidance (GO:0048841)	32	23	01,09,2026	+	01,02,1948	0.00168	0.0469
import into cell (GO:0098657)	163	74	47.19	+	01,01,1957	0.0017	0.0473
developmental maturation (GO:0021700)	241	102	69.77	+	01,01,1946	0.00172	0.0476
digestive tract morphogenesis (GO:0048546)	49	30	14.18	+	02,11,2020	0.00172	0.0476
response to ketone (GO:1901654)	201	88	58.19	+	01,01,1951	0.00175	0.0483
ureteric bud morphogenesis (GO:0060675)	54	32	15.63	+	02,05,2020	0.00176	0.0485
regulation of secretion by cell (GO:1903530)	775	279	224.35	+	01,01,2024	0.00176	0.0486
establishment of localization (GO:0051234)	4698	1477	1359.99	+	01,09,2020	0.00176	0.0486
neural crest cell migration (GO:0001755)	54	32	15.63	+	02,05,2020	0.00176	0.0486
spinal cord dorsal/ventral patterning (GO:0021513)	22	18	01,06,1937	+	01,02,1983	0.00177	0.0486
regulation of transmembrane transporter activity (GO:0022898)	276	114	79.9	+	01,01,1943	0.00177	0.0486
multicellular organismal reproductive process (GO:0048609)	838	299	242.59	+	01,01,2023	0.00178	0.0486
cation transmembrane transport (GO:0098655)	628	231	181.8	+	01,01,2027	0.00182	0.0496

## Sheet: TBX2 MolFun
Analysis Type:	PANTHER Overrepresentation Test (Released 20200407)
Annotation Version and Release Date:	GO Ontology database DOI: 10,5281/zenodo,3873405 Released 2020-06-01
Analyzed List:	upload_1 (Homo sapiens)
Reference List:	Homo sapiens (all genes in database)
Test Type:	FISHER
Correction:	FDR
GO molecular function complete	Homo sapiens - REFLIST (20851)	upload_1 (6036)	upload_1 (expected)	upload_1 (over/under)	upload_1 (fold Enrichment)	upload_1 (raw P-value)	upload_1 (FDR)
binding (GO:0005488)	15308	4875	4431.4	+	01,10,2020	2.22e-32	1.05e-28
molecular_function (GO:0003674)	17752	5463	5138.89	+	01,06,2020	1.96e-28	3.1e-25
Unclassified (UNCLASSIFIED)	3099	573	897.11	-	0.64	1.96e-28	4.65e-25
protein binding (GO:0005515)	12262	3962	3549.63	+	01,12,2020	8.07e-22	9.55e-19
DNA-binding transcription factor activity, RNA polymerase II-specific (GO:0000981)	1029	495	297.88	+	01,01,1966	1.7e-20	1.61e-17
olfactory receptor activity (GO:0004984)	363	26	105.08	-	0.25	3.64e-17	2.87e-14
DNA-binding transcription factor activity (GO:0003700)	1282	564	371.12	+	01,01,1952	6.54e-17	4.42e-14
transcription regulator activity (GO:0140110)	1712	709	495.59	+	01,01,1943	2.09e-16	1.23e-13
sequence-specific DNA binding (GO:0043565)	1400	601	405.28	+	01,01,1948	2.7e-16	1.42e-13
ion binding (GO:0043167)	6366	2175	1842.85	+	01,01,2018	1.01e-15	4.77e-13
regulatory region nucleic acid binding (GO:0001067)	1075	479	311.19	+	01,01,1954	3.8e-15	1.64e-12
transcription regulatory region sequence-specific DNA binding (GO:0000976)	1074	478	310.9	+	01,01,1954	4.71e-15	1.86e-12
sequence-specific double-stranded DNA binding (GO:1990837)	1117	491	323.35	+	01,01,1952	1.04e-14	3.78e-12
RNA polymerase II transcription regulatory region sequence-specific DNA binding (GO:0000977)	917	413	265.46	+	01,01,1956	9.78e-14	3.31e-11
cis-regulatory region sequence-specific DNA binding (GO:0000987)	718	339	207.85	+	01,01,1963	2.22e-13	7.01e-11
double-stranded DNA binding (GO:0003690)	1204	511	348.54	+	01,01,1947	3.09e-13	9.14e-11
DNA-binding transcription activator activity (GO:0001216)	456	235	132	+	01,01,1978	2.11e-12	5.89e-10
RNA polymerase II cis-regulatory region sequence-specific DNA binding (GO:0000978)	685	319	198.3	+	01,01,1961	4.1e-12	1.08e-09
cation binding (GO:0043169)	4350	1515	1259.25	+	01,01,2020	4.38e-12	1.09e-09
DNA-binding transcription activator activity, RNA polymerase II-specific (GO:0001228)	453	232	131.14	+	01,01,1977	4.68e-12	1.11e-09
metal ion binding (GO:0046872)	4270	1483	1236.09	+	01,01,2020	1.58e-11	3.56e-09
organic cyclic compound binding (GO:0097159)	6142	2024	1778	+	01,01,2014	1.69e-09	3.64e-07
heterocyclic compound binding (GO:1901363)	6060	1991	1754.26	+	01,01,2013	6.24e-09	1.28e-06
enzyme binding (GO:0019899)	2291	830	663.2	+	01,01,2025	6.61e-09	1.3e-06
antigen binding (GO:0003823)	188	15	54.42	-	0.28	1.43e-08	2.7e-06
anion binding (GO:0043168)	2883	1013	834.58	+	01,01,2021	1.59e-08	2.9e-06
DNA binding (GO:0003677)	2498	888	723.13	+	01,01,2023	3.13e-08	5.5e-06
DNA-binding transcription repressor activity (GO:0001217)	252	130	72.95	+	01,01,1978	1.79e-07	3.02e-05
DNA-binding transcription repressor activity, RNA polymerase II-specific (GO:0001227)	251	129	72.66	+	01,01,1978	2.33e-07	3.81e-05
kinase binding (GO:0019900)	767	313	222.03	+	01,01,1941	3.23e-07	5.09e-05
transcription factor binding (GO:0008134)	696	286	201.48	+	01,01,1942	7.06e-07	0.000108
calcium ion binding (GO:0005509)	722	294	209.01	+	01,01,1941	8.83e-07	0.000131
immunoglobulin receptor binding (GO:0034987)	98	5	28.37	-	0.18	1.34e-06	0.000192
G protein-coupled receptor activity (GO:0004930)	883	177	255.61	-	0.69	2.57e-06	0.000348
protein kinase binding (GO:0019901)	680	276	196.85	+	01,01,1940	2.51e-06	0.00035
gated channel activity (GO:0022836)	342	157	99	+	01,01,1959	2.89e-06	0.000381
protein domain specific binding (GO:0019904)	711	285	205.82	+	01,01,1938	3.94e-06	0.000504
carbohydrate derivative binding (GO:0097367)	2286	791	661.76	+	01,01,2020	6.03e-06	0.000751
phosphotransferase activity, alcohol group as acceptor (GO:0016773)	704	280	203.8	+	01,01,1937	7.33e-06	0.00089
transmembrane transporter activity (GO:0022857)	1086	406	314.38	+	01,01,2029	8.9e-06	0.00105
cell adhesion molecule binding (GO:0050839)	534	220	154.58	+	01,01,1942	1.36e-05	0.00158
small molecule binding (GO:0036094)	2585	878	748.31	+	01,01,2017	1.55e-05	0.00174
protein kinase activity (GO:0004672)	598	241	173.11	+	01,01,1939	1.73e-05	0.00186
transporter activity (GO:0005215)	1246	455	360.7	+	01,01,2026	1.73e-05	0.0019
adenyl nucleotide binding (GO:0030554)	1582	561	457.96	+	01,01,2022	2.24e-05	0.00236
adenyl ribonucleotide binding (GO:0032559)	1572	557	455.07	+	01,01,2022	2.69e-05	0.00271
ion transmembrane transporter activity (GO:0015075)	894	338	258.8	+	01,01,1931	2.67e-05	0.00275
inorganic molecular entity transmembrane transporter activity (GO:0015318)	840	320	243.17	+	01,01,1932	2.93e-05	0.00289
identical protein binding (GO:0042802)	1893	656	547.99	+	01,01,2020	3.81e-05	0.00368
metal ion transmembrane transporter activity (GO:0046873)	439	183	127.08	+	01,01,1944	4.25e-05	0.00403
channel activity (GO:0015267)	493	201	142.71	+	01,01,1941	4.86e-05	0.00451
kinase activity (GO:0016301)	785	299	227.24	+	01,01,1932	5.04e-05	0.00459
nucleotide binding (GO:0000166)	2181	743	631.36	+	01,01,2018	5.93e-05	0.0051
purine nucleotide binding (GO:0017076)	1939	667	561.31	+	01,01,2019	6.26e-05	0.00511
protein tyrosine kinase activity (GO:0004713)	144	75	41.69	+	01,01,1980	6.07e-05	0.00513
molecular function regulator (GO:0098772)	1884	650	545.39	+	01,01,2019	6.23e-05	0.00517
passive transmembrane transporter activity (GO:0022803)	494	201	143	+	01,01,1941	5.91e-05	0.00518
transcription coregulator activity (GO:0003712)	595	235	172.24	+	01,01,1936	5.84e-05	0.00522
purine ribonucleotide binding (GO:0032555)	1927	663	557.83	+	01,01,2019	6.62e-05	0.00522
ion channel activity (GO:0005216)	443	183	128.24	+	01,01,1943	6.76e-05	0.00525
nucleoside phosphate binding (GO:1901265)	2182	743	631.65	+	01,01,2018	6.55e-05	0.00526
ribonucleotide binding (GO:0032553)	1944	668	562.75	+	01,01,2019	7.04e-05	0.00538
GTPase regulator activity (GO:0030695)	311	136	90.03	+	01,01,1951	7.71e-05	0.0058
cytoskeletal protein binding (GO:0008092)	991	363	286.88	+	01,01,2027	0.000105	0.00775
small GTPase binding (GO:0031267)	436	179	126.21	+	01,01,1942	0.000108	0.00787
nucleoside-triphosphatase regulator activity (GO:0060589)	350	149	101.32	+	01,01,1947	0.000115	0.00823
ATP binding (GO:0005524)	1513	529	437.99	+	01,01,2021	0.000125	0.00881
voltage-gated cation channel activity (GO:0022843)	141	72	40.82	+	01,01,1976	0.000137	0.00952
actin binding (GO:0003779)	446	181	129.11	+	01,01,1940	0.000153	0.0104
cation channel activity (GO:0005261)	344	146	99.58	+	01,01,1947	0.000156	0.0104
Ras GTPase binding (GO:0017016)	422	173	122.16	+	01,01,1942	0.000153	0.0105
GTPase activator activity (GO:0005096)	278	122	80.48	+	01,01,1952	0.000173	0.0114
transcription corepressor activity (GO:0003714)	245	110	70.92	+	01,01,1955	0.000192	0.0125
nucleic acid binding (GO:0003676)	4099	1319	1186.59	+	01,11,2020	0.000202	0.0129
GTPase binding (GO:0051020)	561	219	162.4	+	01,01,1935	0.000209	0.0132
ligand-gated ion channel activity (GO:0015276)	139	70	40.24	+	01,01,1974	0.000233	0.0143
DNA-binding transcription factor binding (GO:0140297)	378	156	109.42	+	01,01,1943	0.000238	0.0144
ligand-gated channel activity (GO:0022834)	139	70	40.24	+	01,01,1974	0.000233	0.0145
purine ribonucleoside triphosphate binding (GO:0035639)	1861	633	538.73	+	01,01,2017	0.000284	0.0166
lipid binding (GO:0008289)	778	289	225.22	+	01,01,2028	0.000279	0.0167
cation transmembrane transporter activity (GO:0008324)	649	247	187.87	+	01,01,1931	0.000284	0.0168
inorganic cation transmembrane transporter activity (GO:0022890)	604	231	174.85	+	01,01,1932	0.000336	0.0194
catalytic activity, acting on a protein (GO:0140096)	2280	758	660.02	+	01,01,2015	0.000532	0.03
catalytic activity, acting on RNA (GO:0140098)	395	75	114.35	-	0.66	0.000527	0.0301
enzyme regulator activity (GO:0030234)	1078	382	312.06	+	01,01,2022	0.000557	0.031
protein serine/threonine kinase activity (GO:0004674)	437	173	126.5	+	01,01,1937	0.000577	0.0318
enzyme activator activity (GO:0008047)	536	205	155.16	+	01,01,1932	0.000798	0.0429
voltage-gated ion channel activity (GO:0005244)	198	89	57.32	+	01,01,1955	0.00079	0.043
voltage-gated channel activity (GO:0022832)	199	89	57.61	+	01,01,1954	0.00082	0.0436
transmembrane receptor protein kinase activity (GO:0019199)	83	45	24,03,2020	+	01,01,1987	0.000943	0.0496

## Sheet: TBX4 BiolProc
Analysis Type:	PANTHER Overrepresentation Test (Released 20200407)
Annotation Version and Release Date:	GO Ontology database DOI: 10,5281/zenodo,3873405 Released 2020-06-01
Analyzed List:	upload_1 (Homo sapiens)
Reference List:	Homo sapiens (all genes in database)
Test Type:	FISHER
Correction:	FDR
GO biological process complete	Homo sapiens - REFLIST (20851)	upload_1 (1159)	upload_1 (expected)	upload_1 (over/under)	upload_1 (fold Enrichment)	upload_1 (raw P-value)	upload_1 (FDR)
multicellular organism development (GO:0007275)	5086	383	282.7	+	01,01,1935	1.15e-10	4.61e-07
developmental process (GO:0032502)	5935	435	329.9	+	01,01,1932	9.56e-11	5.08e-07
anatomical structure development (GO:0048856)	5478	408	304.49	+	01,01,1934	8.08e-11	6.45e-07
generation of neurons (GO:0048699)	1582	152	87.94	+	01,01,1973	3.57e-10	1.14e-06
nervous system development (GO:0007399)	2422	213	134.63	+	01,01,1958	8.01e-11	1.28e-06
neurogenesis (GO:0022008)	1686	155	93.72	+	01,01,1965	3.19e-09	8.48e-06
system development (GO:0048731)	4490	329	249.58	+	01,01,1932	9.34e-08	0.000186
cell differentiation (GO:0030154)	3761	284	209.05	+	01,01,1936	8.76e-08	0.0002
anatomical structure morphogenesis (GO:0009653)	2189	182	121.68	+	01,01,1950	1.3e-07	0.00023
neuron differentiation (GO:0030182)	1045	102	58.09	+	01,01,1976	1.93e-07	0.000308
cell-cell adhesion via plasma-membrane adhesion molecules (GO:0098742)	260	39	14.45	+	01,02,1970	2.54e-07	0.000338
cellular developmental process (GO:0048869)	3815	285	212.06	+	01,01,1934	2.35e-07	0.000342
regulation of nervous system development (GO:0051960)	959	94	53.31	+	01,01,1976	5.89e-07	0.000724
synapse organization (GO:0050808)	294	41	16.34	+	01,02,1951	6.98e-07	0.000743
cell adhesion (GO:0007155)	939	92	52.19	+	01,01,1976	6.7e-07	0.000764
biological adhesion (GO:0022610)	945	92	52.53	+	01,01,1975	1.03e-06	0.000965
regulation of multicellular organismal process (GO:0051239)	3237	245	179.93	+	01,01,1936	9.92e-07	0.00099
detection of chemical stimulus involved in sensory perception of smell (GO:0050911)	439	4	24.4	-	0.16	1.38e-06	0.0011
cell junction organization (GO:0034330)	507	58	28.18	+	02,06,2020	1.26e-06	0.00112
animal organ morphogenesis (GO:0009887)	968	93	53.81	+	01,01,1973	1.36e-06	0.00114
sensory perception of smell (GO:0007608)	468	5	26,01,2020	-	0.19	1.83e-06	0.00139
detection of chemical stimulus (GO:0009593)	521	7	28.96	-	0.24	2.65e-06	0.00192
multicellular organismal process (GO:0032501)	7109	474	395.15	+	01,01,2020	2.95e-06	0.00205
detection of chemical stimulus involved in sensory perception (GO:0050907)	484	6	26.9	-	0.22	3.09e-06	0.00205
regulation of multicellular organismal development (GO:2000026)	2099	168	116.67	+	01,01,1944	4.56e-06	0.00291
central nervous system neuron differentiation (GO:0021953)	192	29	01,10,1967	+	01,02,1972	5.57e-06	0.00329
spinal cord development (GO:0021510)	111	21	01,06,2017	+	01,03,1940	5.48e-06	0.00337
neuron development (GO:0048666)	847	81	47.08	+	01,01,1972	7.98e-06	0.00439
regulation of neurogenesis (GO:0050767)	845	81	46.97	+	01,01,1972	7.74e-06	0.00441
regulation of cell development (GO:0060284)	975	90	54.2	+	01,01,1966	8.33e-06	0.00444
regulation of neuron differentiation (GO:0045664)	676	68	37.58	+	01,01,1981	1.15e-05	0.00573
cell morphogenesis involved in neuron differentiation (GO:0048667)	457	51	25.4	+	02,01,2020	1.15e-05	0.00591
cell-cell adhesion (GO:0098609)	511	55	28.4	+	01,01,1994	1.38e-05	0.00665
sensory perception of chemical stimulus (GO:0007606)	540	9	30.02	-	0.3	1.66e-05	0.0078
regulation of developmental process (GO:0050793)	2663	200	148.02	+	01,01,1935	1.96e-05	0.00895
homophilic cell adhesion via plasma membrane adhesion molecules (GO:0007156)	165	25	01,09,2017	+	01,02,1973	2.3e-05	0.00992
regulation of cell differentiation (GO:0045595)	1876	149	104.28	+	01,01,1943	2.25e-05	0.00996
cell morphogenesis involved in differentiation (GO:0000904)	566	58	31.46	+	01,01,1984	2.51e-05	0.0105
ion transmembrane transport (GO:0034220)	907	83	50.42	+	01,01,1965	2.93e-05	0.012
sensory organ morphogenesis (GO:0090596)	270	34	15,01,2020	+	01,02,2027	4.03e-05	0.0161
cell development (GO:0048468)	1644	132	91.38	+	01,01,1944	4.94e-05	0.0192
axon development (GO:0061564)	428	46	23.79	+	01,01,1993	6.48e-05	0.0241
axon guidance (GO:0007411)	280	34	15.56	+	01,02,2018	6.39e-05	0.0243
axonogenesis (GO:0007409)	392	43	21.79	+	01,01,1997	7.63e-05	0.0271
cell differentiation in spinal cord (GO:0021515)	58	13	01,03,2022	+	04,03,2020	7.51e-05	0.0272
adaptive immune response (GO:0002250)	614	13	34.13	-	0.38	8.23e-05	0.0274
viral process (GO:0016032)	792	20	44.02	-	0.45	8.12e-05	0.0276
inorganic ion transmembrane transport (GO:0098660)	654	63	36.35	+	01,01,1973	7.98e-05	0.0277
cell morphogenesis (GO:0000902)	726	68	40.35	+	01,01,1969	9.04e-05	0.0295
neuron projection guidance (GO:0097485)	281	34	15.62	+	01,02,2018	9.98e-05	0.0319
regulation of cell projection organization (GO:0031344)	705	66	39.19	+	01,01,1968	0.000103	0.0322
animal organ development (GO:0048513)	3242	231	180.21	+	01,01,2028	0.000115	0.0347
spinal cord motor neuron differentiation (GO:0021522)	36	10	2	+	5	0.000113	0.0348
regulation of plasma membrane bounded cell projection organization (GO:0120035)	696	65	38.69	+	01,01,1968	0.00013	0.0383
symbiotic process (GO:0044403)	884	24	49.14	-	0.49	0.000134	0.039
ion transport (GO:0006811)	1340	109	74.48	+	01,01,1946	0.000153	0.0429
neuron projection morphogenesis (GO:0048812)	506	51	28.13	+	01,01,1981	0.000152	0.0433
plasma membrane bounded cell projection morphogenesis (GO:0120039)	510	51	28.35	+	01,01,1980	0.000162	0.0445
regulation of ion transmembrane transport (GO:0034765)	488	49	27.13	+	01,01,1981	0.000179	0.0468
cell projection morphogenesis (GO:0048858)	514	51	28.57	+	01,01,1979	0.000176	0.0475
positive regulation of multicellular organismal process (GO:0051240)	1788	138	99.39	+	01,01,1939	0.000179	0.0475

## Sheet: TBX4 MolFun
Analysis Type:	PANTHER Overrepresentation Test (Released 20200407)
Annotation Version and Release Date:	GO Ontology database DOI: 10,5281/zenodo,3873405 Released 2020-06-01
Analyzed List:	upload_1 (Homo sapiens)
Reference List:	Homo sapiens (all genes in database)
Test Type:	FISHER
Correction:	FDR
GO molecular function complete	Homo sapiens - REFLIST (20851)	upload_1 (1159)	upload_1 (expected)	upload_1 (over/under)	upload_1 (fold Enrichment)	upload_1 (raw P-value)	upload_1 (FDR)
metal ion transmembrane transporter activity (GO:0046873)	439	57	24.4	+	01,02,1934	3.37e-08	0.00016
gated channel activity (GO:0022836)	342	46	19,01,2020	+	01,02,1942	2.55e-07	0.000403
voltage-gated cation channel activity (GO:0022843)	141	27	01,07,1984	+	01,03,1944	2.14e-07	0.000507
RNA polymerase II transcription regulatory region sequence-specific DNA binding (GO:0000977)	917	89	50.97	+	01,01,1975	1.52e-06	0.000799
sequence-specific DNA binding (GO:0043565)	1400	123	77.82	+	01,01,1958	1.73e-06	0.000821
regulatory region nucleic acid binding (GO:0001067)	1075	101	59.75	+	01,01,1969	1.13e-06	0.000894
voltage-gated channel activity (GO:0022832)	199	31	11,06,2020	+	01,02,1980	1.51e-06	0.000895
voltage-gated ion channel activity (GO:0005244)	198	31	11,01,2020	+	01,02,1982	1.38e-06	0.000931
transcription regulatory region sequence-specific DNA binding (GO:0000976)	1074	101	59.7	+	01,01,1969	1.12e-06	0.00106
DNA-binding transcription factor activity, RNA polymerase II-specific (GO:0000981)	1029	98	57.2	+	01,01,1971	9.61e-07	0.00114
sequence-specific double-stranded DNA binding (GO:1990837)	1117	102	62.09	+	01,01,1964	3.34e-06	0.00144
double-stranded DNA binding (GO:0003690)	1204	107	66.92	+	01,01,1960	5.38e-06	0.00212
ion transmembrane transporter activity (GO:0015075)	894	84	49.69	+	01,01,1969	9.65e-06	0.00351
inorganic molecular entity transmembrane transporter activity (GO:0015318)	840	80	46.69	+	01,01,1971	1.05e-05	0.00354
inorganic cation transmembrane transporter activity (GO:0022890)	604	62	33.57	+	01,01,1985	1.32e-05	0.0039
cation binding (GO:0043169)	4350	306	241.79	+	01,01,2027	1.26e-05	0.00396
ion binding (GO:0043167)	6366	424	353.85	+	01,01,2020	1.84e-05	0.00435
metal ion binding (GO:0046872)	4270	300	237.35	+	01,01,2026	1.82e-05	0.00454
DNA-binding transcription factor activity (GO:0003700)	1282	110	71.26	+	01,01,1954	1.73e-05	0.00456
cation transmembrane transporter activity (GO:0008324)	649	65	36.07	+	01,01,1980	1.73e-05	0.00481
ion channel activity (GO:0005216)	443	49	24.62	+	01,01,1999	2.16e-05	0.00486
calcium ion transmembrane transporter activity (GO:0015085)	134	22	01,07,1945	+	01,02,1995	2.38e-05	0.00512
olfactory receptor activity (GO:0004984)	363	4	20.18	-	0.2	4.46e-05	0.00845
cation channel activity (GO:0005261)	344	40	19,12,2020	+	02,09,2020	4.12e-05	0.00847
binding (GO:0005488)	15308	913	850.89	+	01,07,2020	4.43e-05	0.00875
transmembrane transporter activity (GO:0022857)	1086	94	60.37	+	01,01,1956	5.45e-05	0.00993
cis-regulatory region sequence-specific DNA binding (GO:0000987)	718	68	39.91	+	01,01,1970	5.94e-05	0.0104
passive transmembrane transporter activity (GO:0022803)	494	51	27.46	+	01,01,1986	8.49e-05	0.0134
channel activity (GO:0015267)	493	51	27.4	+	01,01,1986	8.37e-05	0.0137
RNA polymerase II cis-regulatory region sequence-specific DNA binding (GO:0000978)	685	65	38.08	+	01,01,1971	8.19e-05	0.0139
calcium ion binding (GO:0005509)	722	66	40.13	+	01,01,1964	0.000232	0.0355
sodium ion transmembrane transporter activity (GO:0015081)	158	22	01,08,1978	+	01,02,1951	0.000264	0.039
calcium channel activity (GO:0005262)	118	18	01,06,1956	+	01,02,1974	0.000286	0.0398
potassium ion transmembrane transporter activity (GO:0015079)	159	22	01,08,1984	+	01,02,1949	0.000278	0.0399
voltage-gated potassium channel activity (GO:0005249)	89	15	01,04,1995	+	03,03,2020	0.000353	0.0478
