# Supplementary material for: Potential interactions between the TBX4-FGF10 and SHH-FOXF1 signaling during human lung development revealed using ChIP-seq
Source: Respir Res. 2021 Jan 21;22:26. doi: 10.1186/s12931-021-01617-y (PMC7818749; doi:10.1186/s12931-021-01617-y)
Supplement: Supplementary file 5 — Additional file 5: Overrepresented molecular pathways associated with genes located near TBX2 and TBX4 binding sites. Analyses were performed using ConsensusPathDB tool. Only pathways with p-value ≤ 0.05 and sharing at least two genes with the ChIP-seq gene sets were analyzed. [file 12931_2021_1617_MOESM5_ESM.xlsx]

## Sheet: TBX2_consensusPathDB_results
p-value	q-value	pathway	source	external_id	members_input_overlap	members_input_overlap_geneids	size	effective_size
2.4254322152e-15	2.00583244197e-12	Axon guidance - Homo sapiens (human)	KEGG	path:hsa04360	PPP3R2; ABLIM2; L1CAM; SEMA4B; BOC; SEMA4D; NTNG1; NTNG2; PIK3CD; DCC; NGEF; CAMK2D; CAMK2G; CAMK2B; ABLIM1; SSH3; SSH1; CXCL12; KRAS; BMP7; LRRC4C; ROBO1; ROBO3; ROBO2; GSK3B; BMPR2; PLXNA2; PAK6; PAK3; NFATC2; NFATC4; RRAS; PLXNA4; PLXNB2; PLXNB3; SEMA4C; PIK3R2; PIK3R1; EPHB3; EPHB1; DPYSL2; EPHB4; UNC5A; UNC5D; SHH; RHOD; SEMA5B; SEMA5A; PRKCZ; WNT5A; EFNB2; EFNB1; EPHA8; EPHA7; EPHA4; EPHA3;…	2049; 2050; 91653; 5293; 25; 6405; 5894; 1072; 7222; 6714; 1946; 6585; 56920; 54361; 56924; 6237; 1630; 5727; 1808; 23654; 3688; 151449; 5747; 8829; 54910; 90249; 655; 659; 84628; 80031; 54434; 4773; 4776; 5295; 5296; 54961; 25791; 2242; 9423; 2770; 57556; 2773; 64221; 6469; 5361; 137970; 6387; 5364; 5365; 8440; 5881; 9475; 10500; 3845; 55558; 10507; 10509; 10512; 29984; 818; 816; 817; 7474; 9353…	175	175
1.35562400623e-11	5.60550526575e-09	Rap1 signaling pathway - Homo sapiens (human)	KEGG	path:hsa04015	ACTG1; RAPGEF4; RAPGEF5; RAPGEF6; RAPGEF1; RAPGEF2; RAPGEF3; PIK3CD; MAGI1; CDH1; GRIN1; IGF1R; FGFR4; FGFR2; FGFR3; KRAS; ADCY4; ADCY6; ANGPT1; ADCY1; AKT1; ADCY3; ADCY8; AKT2; KIT; LAT; ACTB; RASGRP2; NGF; APBB1IP; GNAO1; RASSF5; DOCK4; RRAS; PLCB4; ADORA2A; THBS1; PIK3R2; PIK3R1; GNAI1; ANGPT4; PLCB1; PLCB2; FARP2; LPAR2; VEGFA; VEGFC; FGF8; FGF4; BCAR1; FGF2; GNAS; CALML3; VAV2; CALML6; CALML…	1432; 9732; 9223; 51735; 5154; 5156; 5894; 5159; 9771; 3630; 6714; 60; 71; 207; 3674; 6237; 51806; 5216; 2321; 3688; 3689; 107; 5228; 109; 112; 8817; 114; 8822; 8823; 2324; 5909; 135; 4804; 10411; 5293; 5295; 5296; 51378; 4803; 23236; 2247; 2248; 2249; 2253; 208; 5330; 2261; 2263; 2778; 3791; 57121; 3815; 7408; 7410; 54518; 2770; 5332; 9855; 9002; 7422; 7424; 3845; 83660; 25865; 5900; 2264; 19688…	206	206
9.33592935865e-11	2.57360452654e-08	Pathways in cancer - Homo sapiens (human)	KEGG	path:hsa05200	BCL2L1; LRP5; PMAIP1; GSTA5; PTGER1; GSTA1; AKT1; AKT2; ARAF; FGFR4; DVL2; GADD45A; GADD45B; PIK3CD; NTRK1; PTGER2; GNG13; HSP90AB1; DVL1; FADD; CDH1; MYC; KRAS; TRAF4; CUL1; CUL2; CDKN2B; IGF1R; CDKN2A; CAMK2D; CAMK2G; CAMK2B; SMAD2; MDM2; CXCL12; FGFR2; FGFR3; ADCY1; ADCY4; ADCY6; BMP4; BMP2; ADCY3; CCND1; MAX; CCND2; ADCY8; TCF7L1; SLC2A1; BAK1; RUNX1; DLL4; CTBP1; CTBP2; WNT7A; GNG8; WNT7B; R…	2057; 8202; 25; 94235; 2736; 4149; 10297; 2113; 196883; 10319; 4193; 10342; 57449; 107; 109; 112; 114; 8312; 8313; 8324; 8326; 8900; 4258; 6513; 221357; 4286; 1398; 2247; 2248; 2249; 2253; 208; 2261; 2263; 2271; 238; 6387; 8453; 8454; 2323; 2324; 2353; 317; 329; 10587; 367; 369; 27006; 2475; 10683; 29119; 8643; 6608; 2535; 4609; 4616; 51764; 578; 8772; 581; 595; 596; 598; 51806; 613; 8817; 8823; …	526	526
3.39520577276e-09	7.01958793519e-07	Hippo signaling pathway - Homo sapiens (human)	KEGG	path:hsa04390	WNT3A; PPP2R1A; TGFB2; DVL2; ACTG1; TEAD1; SMAD4; WNT5A; BIRC2; PPP2R1B; SMAD3; SNAI2; TGFB3; SMAD1; TP73; MOB1A; TEAD3; TEAD2; FZD10; ID1; LEF1; DLG4; PRKCZ; YWHAZ; AMH; DLG3; DLG2; AXIN2; AXIN1; FZD7; FZD9; WTIP; GDF7; GDF5; CTNNA1; GLI2; CSNK1D; DVL1; NF2; CDH1; MYC; GSK3B; AJUBA; NKD1; TCF7; ITGB2; PPP2R2D; CRB1; FZD2; PPP2R2C; CRB2; STK3; SMAD2; APC2; FRMD6; PPP2R2B; FRMD1; CTNNA3; BMP7; BMP…	4609; 8200; 55844; 10297; 60; 71; 595; 54361; 3689; 79981; 3993; 8312; 8313; 29119; 286204; 8324; 8326; 650; 652; 654; 655; 659; 4771; 154796; 2736; 89780; 11211; 1740; 1741; 1742; 1495; 268; 8463; 6932; 6934; 6788; 7471; 7474; 7476; 7477; 7481; 7483; 1855; 1856; 3397; 329; 5518; 7003; 7005; 2535; 7534; 2932; 23418; 5499; 894; 7042; 7043; 5519; 5521; 5522; 151449; 85407; 122786; 126374; 3996; 145…	154	153
4.95984239759e-09	8.20357932562e-07	Gastric cancer - Homo sapiens (human)	KEGG	path:hsa05226	WNT3A; SHC4; TGFB2; TGFB3; CTNNA3; SMAD4; TERC; CDKN1A; CDX2; EGFR; BAX; SMAD3; AKT1; AKT2; ARAF; FZD10; WNT4; RAF1; DVL2; FZD2; AXIN2; AXIN1; FZD7; GADD45A; GADD45B; CCNE1; PIK3CD; RB1; GADD45G; FGFR2; JUP; FGF18; PIK3R2; PIK3R1; CDH1; MYC; TERT; FGF17; FGF16; CDKN2B; TCF7; SHC2; SHC3; DVL1; CTNNA1; SMAD2; RXRA; MTOR; GSK3B; CDH17; FGF8; APC2; LRP6; LEF1; FGF4; FGF3; FGF2; KRAS; CSNK1A1L; E2F3; …	4609; 1026; 1030; 4616; 999; 1045; 5295; 10297; 578; 581; 595; 596; 54361; 53358; 1647; 6256; 8822; 8823; 8312; 8313; 8324; 8326; 3728; 122011; 25759; 10912; 8817; 5293; 5296; 89780; 2247; 2248; 2249; 2253; 207; 208; 2263; 3845; 5894; 1495; 7042; 6932; 6934; 5925; 10023; 7471; 7474; 7476; 7477; 7481; 7483; 1855; 1856; 6469; 1869; 399694; 1871; 7012; 7015; 369; 2932; 4087; 27006; 898; 7043; 1956; …	149	149
4.30569228362e-08	5.93467919759e-06	MAPK signaling pathway - Homo sapiens (human)	KEGG	path:hsa04010	HSPA6; HSPA8; AKT1; AKT2; ARAF; RAPGEF2; BDNF; PPP3R2; CACNA1H; CACNA1I; MAP3K8; GADD45A; GADD45B; MAP3K1; MAP3K6; NTRK1; CACNA1G; MAPK8IP2; MYC; IGF1R; ERBB4; STK3; CACNA2D3; FGFR4; CACNA2D1; FGFR2; FGFR3; CACNA2D4; KRAS; ANGPT1; MAX; KIT; RASGRP2; NFATC1; NGF; RASGRP1; RASGRP4; RRAS; PPP3CA; CRK; MAPKAPK2; IL1R1; JUN; MAP3K7; MYD88; ANGPT4; IGF2; FOS; VEGFA; VEGFC; FGF8; FGF4; FGF3; FGF2; PTPN5…	4609; 1432; 1398; 4615; 4616; 115727; 2066; 3845; 5154; 5156; 5894; 5159; 9261; 3630; 6196; 6197; 1843; 4791; 1946; 2317; 100137049; 11221; 6237; 2321; 5228; 1647; 4208; 8817; 627; 8822; 8823; 2324; 7786; 10368; 6788; 3725; 3727; 208; 51347; 10912; 4772; 4296; 51378; 4790; 5321; 84867; 3791; 4803; 4804; 4214; 2247; 2248; 2249; 2253; 8911; 8912; 8913; 2261; 2263; 2264; 2768; 3815; 3310; 5871; 3312…	295	295
5.41216565457e-08	6.39408713761e-06	Neural Crest Differentiation	Wikipathways	WP2064	WNT3A; MYC; HDAC5; HDAC4; HDAC7; ISL1; NFKB2; SMAD1; NOTCH1; TBX6; MITF; ID1; ETS1; SOX5; GBX2; LHX2; DMBX1; AXIN1; SOX10; OLIG2; TFAP2B; FGF2; DVL2; DLX5; DVL1; ZIC1; CDH1; MSX1; MSX2; CDH2; GFAP; CDH7; CDH6; ITGB1; HOXB1; PAX7; DLL3; DLL4; PAX3; FGF8; SNAI2; RHOB; FGFR2; FGFR3; LHX5; BMP7; BMP4; NOTCH3; NFKB1; MBP; WNT1; TCF7L1; GSK3B; TWIST1; AXIN2; CTBP2	10215; 5077; 2247; 999; 51564; 6911; 10683; 83439; 89780; 4487; 127343; 2253; 6591; 3670; 4286; 6663; 6660; 1855; 1856; 2263; 2261; 2932; 7021; 64211; 388; 3397; 4488; 5081; 1005; 1004; 7545; 1000; 3211; 655; 652; 2113; 7291; 54567; 4609; 10014; 3688; 1749; 4086; 2637; 9759; 1488; 2670; 7471; 9355; 8312; 8313; 4790; 4791; 4155; 4854; 4851	101	101
1.02281790463e-07	1.05733800891e-05	Breast cancer - Homo sapiens (human)	KEGG	path:hsa05224	WNT3A; SHC4; TNFSF11; LRP5; PIK3CD; CDKN1A; EGFR; IGF1R; BAX; TCF7L1; AKT1; AKT2; ARAF; FLT4; WNT4; RAF1; FZD10; NCOA3; HEYL; AXIN2; AXIN1; FZD7; GADD45A; GADD45B; FOS; JUN; RB1; GADD45G; DVL2; FGF18; PGR; PIK3R2; PIK3R1; JAG2; MYC; GSK3B; FGF17; FGF16; DVL1; TCF7; SHC2; SHC3; FGF2; FZD2; DLL3; DLL4; FGF8; APC2; E2F3; LEF1; FGF4; FGF3; NFKB2; KRAS; CSNK1A1L; LRP6; E2F1; NOTCH3; CCND1; FGF22; WNT1…	4609; 1026; 4616; 8202; 6932; 10297; 578; 581; 595; 54361; 53358; 1647; 8817; 8822; 8823; 8312; 5241; 3714; 8324; 8326; 3725; 122011; 25759; 10912; 5293; 5295; 5296; 4040; 89780; 4791; 2247; 2248; 2249; 2253; 207; 8313; 208; 3815; 10023; 4851; 4854; 3845; 5894; 2324; 6934; 5925; 54567; 7471; 2353; 7474; 7476; 7477; 7481; 7483; 1855; 1869; 399694; 1871; 369; 2932; 27006; 1856; 26508; 8600; 3480; 1…	147	147
1.97425181021e-07	1.81411805227e-05	Breast cancer pathway	Wikipathways	WP4262	WNT3A; TNFSF11; JUN; CDKN1A; BAK1; EGFR; TCF7; BAX; NOTCH1; MAP2K2; AKT2; ARAF; FLT4; GSK3B; RAF1; FZD10; NCOA3; HEYL; AXIN2; AXIN1; FZD7; GADD45A; GADD45B; FOS; PIK3CD; RB1; GADD45G; DVL2; FGF18; PGR; PIK3R2; PIK3R1; JAG2; MYC; FZD2; FGF17; FGF16; SHC4; IGF1R; ATM; SHC2; SHC3; DVL1; NFKB2; PARP1; WNT4; DLL3; MTOR; FGF8; APC2; LRP6; LEF1; FGF4; FGF3; FGF2; KRAS; CSNK1A1L; NOTCH3; E2F3; E2F1; SFRP…	3714; 10297; 51176; 2324; 2248; 2249; 2247; 7481; 3480; 53358; 1956; 10683; 83439; 89780; 3845; 595; 8600; 1871; 5605; 8324; 4040; 4041; 3815; 1856; 25759; 369; 581; 2932; 8202; 6932; 11211; 6934; 399694; 6424; 1647; 2253; 5241; 8817; 27006; 578; 2475; 10023; 8822; 8823; 10912; 54567; 5293; 5894; 4609; 1869; 3725; 1026; 2353; 5296; 5295; 4616; 8326; 5925; 7471; 7474; 7476; 7477; 1855; 142; 207; 2…	154	154
2.37279721371e-07	1.96230329574e-05	cAMP signaling pathway - Homo sapiens (human)	KEGG	path:hsa04024	FXYD2; MC2R; RAPGEF4; AKT1; AKT2; RAPGEF3; BDNF; CNGB1; RYR2; PIK3CD; PTGER2; PTGER3; GRIN3B; GRIN1; CAMK2D; CAMK2G; ATP1B2; CAMK2B; HTR6; HTR4; ATP2B3; ATP2B2; ADCY1; ADCY4; ADCY6; PLD1; ADCY3; HCN2; ADCY8; HCN4; CFTR; NFATC1; GRIA2; NFKBIA; RRAS; AMH; SLC9A1; JUN; PIK3R2; PIK3R1; SSTR5; FOS; PPARA; GNAS; CALML3; VAV2; CALML6; CALML5; CREBBP; CACNA1C; MAPK10; RAF1; GNAI3; GNAI1; PDE3A; PDE3B; NF…	10257; 5139; 5140; 5141; 5142; 10846; 1080; 5727; 4792; 6237; 51806; 6751; 6752; 610; 6755; 5732; 5733; 1129; 107; 109; 112; 114; 117; 8310; 3350; 135; 2696; 3725; 154; 4772; 10411; 5293; 5295; 5296; 2737; 627; 4790; 5143; 6262; 207; 208; 2770; 2773; 482; 5337; 116444; 1258; 7410; 5880; 5881; 9475; 5894; 775; 7434; 268; 196883; 1813; 3351; 1816; 2778; 2693; 3360; 3362; 116443; 10021; 2353; 810; 8…	199	199
3.26568619139e-07	2.4552022548e-05	DNA Damage Response (only ATM dependent)	Wikipathways	WP710	WNT3A; PMAIP1; SMAD4; PIK3CD; CDKN1A; ATM; WNT7B; BAX; IRS1; AKT1; AKT2; MAPK10; TP73; ABL1; BAK1; MDM2; PIK3C3; PIK3C2A; AXIN1; MAP3K1; JUN; MAP3K7; PIK3CG; DVL2; PPP2R5C; DVL1; FOSL1; PIK3R2; PIK3R1; NFKB1; MYC; MAPK9; TCF7; CDKN2A; RAC2; RAC3; PLAU; PIK3C2B; LDLR; PIK3C2G; LEF1; SMAD3; NFKB2; KRAS; CCND1; WNT1; CCND2; TCF7L1; TCF7L2; GSK3B; FRAT1; WNT4; PPP2R5E; WNT5A; BCL6; WNT7A; WNT11; BCL2	4609; 25; 89780; 83439; 3845; 3949; 595; 596; 5601; 5602; 207; 1855; 1856; 4214; 3667; 581; 2932; 4193; 6932; 6934; 51176; 5328; 578; 10023; 5296; 8061; 6885; 54361; 3725; 1026; 7161; 1029; 604; 4088; 4089; 5294; 5295; 5293; 5881; 5880; 5527; 5529; 7471; 7474; 7476; 7477; 5289; 5288; 894; 208; 5287; 5286; 8312; 4790; 4791; 5366; 472; 7481	110	110
5.37713335201e-07	3.70574106843e-05	Signaling pathways regulating pluripotency of stem cells - Homo sapiens (human)	KEGG	path:hsa04550	WNT3A; LIF; MYF5; ACVR1C; SMAD4; ISL1; ONECUT1; JARID2; SMAD1; ZFHX3; SMAD3; MAPK14; AKT1; AKT2; MAPK11; DUSP9; FZD10; ID1; RAF1; FZD2; OTX1; AXIN2; AXIN1; FZD7; FZD9; GSK3B; PIK3CD; MEIS1; FGFR3; DVL2; KAT6A; INHBB; KLF4; JAK2; PIK3R2; PIK3R1; DLX5; MYC; KRAS; SMAD2; ZIC3; DVL1; ACVR2A; IGF1R; TCF3; ESRRB; HOXB1; LEFTY2; REST; PAX6; SKIL; APC2; FGFR4; FGFR2; FGF2; LHX5; PCGF3; BMP4; TBX3; WNT1; …	4609; 4617; 3625; 2103; 10297; 3670; 54361; 92; 10336; 9314; 6929; 3175; 4211; 8312; 8313; 3720; 3211; 652; 659; 5293; 5295; 5296; 89780; 2247; 207; 208; 64211; 2261; 2263; 2264; 1749; 3845; 5894; 6926; 8324; 3717; 8326; 7471; 7474; 7476; 7477; 7481; 7483; 1852; 1855; 1856; 3397; 3400; 5978; 7994; 130399; 6498; 2932; 7547; 7044; 3976; 3480; 5013; 1432; 11211; 463; 5080; 5600; 5605; 2535; 4086; 40…	139	139
1.27027110575e-06	7.58821972925e-05	MAPK Signaling Pathway	Wikipathways	WP382	HSPA6; HSPA8; AKT1; AKT2; RAPGEF2; BDNF; PPP3R2; CACNA1H; CACNA1I; MAP3K8; CACNA1A; CACNA1B; MAP3K1; MAP3K6; MAP3K7; CACNA1G; TAOK2; MYC; STK3; CACNA2D3; FGFR4; CACNA2D1; FGFR2; FGFR3; CACNA2D4; KRAS; MAX; RASGRP2; NFATC1; NGF; RASGRP1; RASGRP4; RRAS; PPP3CA; CRK; MAPKAPK2; IL1R1; JUN; FOS; FGF8; FGF4; FGF3; FGF2; PTPN5; RPS6KA3; TNFRSF1A; PPP5C; NFKB1; MEF2C; GADD45A; FLNA; FLNB; FGF22; PDGFRB; …	5881; 4908; 3554; 2249; 2247; 774; 9064; 11184; 7043; 7042; 84867; 2316; 5598; 3845; 2259; 2317; 2257; 2256; 2253; 5159; 9261; 1326; 4214; 5154; 5605; 4208; 5606; 5601; 5600; 5602; 7132; 5609; 10125; 4803; 773; 6788; 5566; 59283; 1398; 2263; 2261; 2264; 2248; 2258; 5321; 7786; 4149; 3312; 3315; 784; 785; 1647; 1848; 1432; 5578; 1843; 786; 4296; 1846; 8817; 27006; 5871; 627; 93589; 3310; 9344; 112…	246	246
1.28458375102e-06	7.58821972925e-05	Oxytocin signaling pathway - Homo sapiens (human)	KEGG	path:hsa04921	NFATC1; NFATC2; CACNA1C; NFATC4; ACTG1; PLCB1; PRKAG1; GNAO1; CDKN1A; PRKAG2; EGFR; PLCB2; ROCK1; SRC; MAP2K2; ROCK2; CACNA2D3; CACNB4; RAF1; GNAI3; GNAI1; CACNG8; CAMKK2; RYR1; CALML3; RYR2; JUN; PIK3CG; OXT; GUCY1A2; MAPK7; PPP1R12B; PPP1R12C; PIK3R6; KRAS; TRPM2; KCNJ12; NPR2; NOS3; PLCB4; RGS2; KCNJ14; CAMK2D; FOS; CAMK2G; MYLK3; CAMK2B; PRKCA; PPP1CA; PPP3CA; ITPR2; PLA2G4B; PLA2G4A; CACNA2D…	1026; 4660; 7226; 60; 71; 595; 100137049; 51806; 107; 4882; 4208; 114; 6261; 6262; 3709; 10368; 3725; 109; 91807; 112; 4772; 4773; 4776; 5294; 3761; 3763; 3768; 3770; 23236; 5321; 5330; 2775; 2778; 51422; 2770; 4846; 5332; 2773; 9475; 3845; 5894; 775; 781; 784; 785; 786; 196883; 817; 810; 816; 2353; 818; 6714; 163688; 5997; 5499; 10645; 59283; 93589; 5530; 5020; 5535; 2977; 146850; 1956; 5566; 55…	152	152
3.80608625729e-06	0.000197175351759	Transcriptional misregulation in cancer - Homo sapiens (human)	KEGG	path:hsa05202	BCL2L1; PTK2; BCL11B; PAX3; WT1; CDKN1A; ATM; PAX5; IGF1R; BAX; NTRK1; NFKBIZ; ERG; RUNX1T1; NGFR; MITF; NCOR1; FLT1; MYCN; CEBPA; ZBTB17; ZBTB16; CEBPE; CCNA1; SIX4; GADD45A; GADD45B; CSF1R; MLLT1; MEIS1; GADD45G; JUP; RUNX1; KDM6A; H3F3B; H3F3A; PML; NFKB1; MYC; DUSP6; EYA1; SIN3A; PDGFA; KMT2A; HHEX; LYL1; TCF3; IL2RB; FLI1; RXRA; PLAU; CD40; HIST1H3B; PER2; PAX7; HIST1H3G; PROM1; HIST1H3E; MD…	4609; 1026; 4613; 1025; 4616; 3087; 7704; 1050; 1053; 2078; 5154; 604; 4149; 578; 2115; 581; 2118; 2119; 598; 2138; 51804; 4193; 2321; 4208; 4211; 1655; 3195; 3205; 8842; 3728; 10912; 8900; 1647; 8864; 8354; 8355; 8358; 7849; 7709; 5747; 4790; 4286; 4804; 64332; 4297; 4298; 5328; 79058; 8938; 7403; 5371; 5077; 2313; 6929; 5081; 5090; 4914; 1848; 51513; 7490; 25942; 861; 862; 6495; 5468; 894; 9611…	186	185
3.81475892157e-06	0.000197175351759	Wnt Signaling	Wikipathways	WP428	WNT3A; NFATC1; NFATC2; SOST; NFATC4; PPP3R2; INVS; PLCB2; TCF7L2; KREMEN1; WNT4; FZD10; FZD2; AXIN1; FZD7; FZD9; JUN; MAP3K7; SOX17; DVL2; PRKCA; DVL1; FOSL1; MYC; MAPK9; NKD1; PLCB1; TCF7; PLCB4; CAMK2D; DAAM1; CAMK2G; CAMK2B; GPC4; PLAU; CTBP1; NOTUM; LEF1; WNT5A; SFRP2; CSNK1A1L; LRP6; SFRP4; LRP5; CCND1; WNT1; CCND2; TCF7L1; ROCK2; GSK3B; FRAT1; PPP3CA; CTBP2; WNT7A; CSNK1E; WNT11; WNT7B	4609; 9475; 51176; 4772; 818; 816; 817; 4773; 50964; 83439; 89780; 83999; 595; 5601; 8324; 23002; 4040; 4041; 1855; 1856; 85407; 2932; 6932; 11211; 6934; 5328; 6424; 6423; 5530; 8312; 5330; 5332; 10023; 8061; 4776; 6885; 7481; 3725; 23236; 5578; 1454; 1487; 27130; 1488; 147111; 64321; 8326; 7471; 7474; 7476; 7477; 894; 5535; 122011; 2239; 54361; 2535	114	114
4.36577233736e-06	0.000201533959358	Ras signaling pathway - Homo sapiens (human)	KEGG	path:hsa04014	BCL2L1; RAPGEF5; AKT2; RASAL1; BDNF; PIK3CD; NTRK1; GNG13; GRIN1; SHC4; IGF1R; SHC2; SHC3; HTR7; FGFR4; FGFR2; FGFR3; KRAS; PLD1; AKT1; KIT; LAT; PAK6; GNG8; PAK3; RASGRP2; NGF; RASGRP1; RASGRP4; RASSF5; RRAS; PLA2G1B; RASAL3; PIK3R2; PIK3R1; KSR2; ANGPT1; ANGPT4; IGF2; VEGFA; VEGFC; FGF8; FGF4; FGF3; FGF2; PLA2G16; CALML3; CALML6; CALML5; INS; FGF22; PDGFRB; PDGFRA; RALBP1; EPHA2; MAPK10; ABL1; …	115727; 100137049; 25; 94235; 10928; 5154; 5156; 5159; 382; 9771; 3630; 51764; 2113; 2114; 83593; 207; 598; 64600; 56924; 6237; 51806; 55770; 2321; 5228; 53358; 8817; 627; 9846; 8823; 25759; 27; 5293; 5296; 5320; 51378; 4790; 5321; 4803; 4804; 8822; 2247; 2248; 2249; 2253; 208; 2261; 2263; 2264; 5337; 3791; 2782; 2783; 2784; 3815; 2793; 8437; 5880; 7422; 7424; 3845; 5894; 5900; 2323; 2324; 284; 3…	232	232
4.38647069946e-06	0.000201533959358	Focal Adhesion-PI3K-Akt-mTOR-signaling pathway	Wikipathways	WP3932	HIF3A; COL11A1; STK11; AKT1; AKT2; FGFR4; PIK3CD; PIK3CG; HSP90AB1; RELN; OSM; IGF1R; DDIT4; PPP2R2D; PPP2R2C; PPP2R2B; PIK3C2B; PIK3C2A; PGF; MDM2; FGFR2; FGFR3; KRAS; SLC2A1; GSK3B; FOXA1; GNG8; ITGA8; NGF; ELAVL1; NOS1; CDKN1A; CRTC2; COL3A1; KIT; PRLR; RAF1; THBS2; PPARGC1A; ITGB2; THBS1; JAK2; PIK3R2; PIK3R1; ANGPT1; ANGPT4; VEGFA; COL4A2; VEGFC; FGF8; EIF4E; LAMC3; FGF4; FGF3; FGF2; EPOR; E…	3717; 1301; 57521; 3320; 3326; 5747; 7058; 7450; 2324; 1942; 1943; 51764; 1946; 7057; 2248; 2249; 2247; 284; 1311; 3480; 5618; 57121; 5294; 5518; 5228; 5008; 2258; 3560; 8660; 6720; 3845; 2259; 3682; 2257; 2256; 2253; 5159; 1129; 2475; 5154; 5156; 5605; 5519; 200186; 3674; 2784; 4803; 4804; 207; 2783; 6513; 3570; 7249; 2263; 2261; 2264; 8516; 3667; 3815; 1026; 2932; 54541; 2321; 4193; 5525; 2793;…	302	302
4.97863419713e-06	0.000213354608072	Basal cell carcinoma - Homo sapiens (human)	KEGG	path:hsa05217	WNT3A; CDKN1A; BAX; SMO; APC2; FZD10; WNT4; GLI2; FZD2; AXIN2; AXIN1; FZD7; FZD9; GADD45B; GADD45G; DVL2; GLI3; DVL1; GSK3B; TCF7; SHH; LEF1; BMP4; BMP2; WNT1; TCF7L1; TCF7L2; BAK1; WNT9A; GADD45A; PTCH2; WNT5A; PTCH1; WNT7A; WNT11; WNT7B	1026; 8324; 8326; 4616; 650; 652; 6932; 6934; 6469; 10912; 7471; 2736; 2737; 7474; 89780; 7477; 7476; 7483; 1855; 1856; 578; 8643; 581; 11211; 6608; 10297; 7481; 54361; 5727; 83439; 2535; 51176; 1647; 2932; 8312; 8313	63	63
5.15972449993e-06	0.000213354608072	Cushing syndrome - Homo sapiens (human)	KEGG	path:hsa04934	WNT3A; CCNE1; SCARB1; AIPL1; CDKN1A; MC2R; KMT2A; ITPR2; RASD1; FH; KCNA4; CACNA1G; GNAI3; GNAI1; CACNA1H; CACNA1I; FZD2; CYP11A1; AXIN2; AXIN1; FZD7; FZD9; CACNA1C; RB1; KCNK3; DVL2; DVL1; NR5A1; GSK3B; CDKN2B; PLCB1; TCF7; CDKN2A; PLCB4; WNT9A; KMT2D; CAMK2D; EGFR; CAMK2G; CAMK2B; LDLR; FZD10; POMC; APC2; LEF1; WNT5A; PDE8B; ADCY4; ADCY6; E2F3; ADCY1; E2F1; ADCY3; CCND1; CRHR2; PDE11A; GNAS; AD…	1026; 1029; 1030; 8622; 1583; 1584; 10297; 4158; 595; 54361; 6932; 107; 109; 112; 8312; 8313; 8324; 8326; 23236; 3739; 89780; 3777; 23746; 4297; 2767; 8913; 2770; 5332; 2773; 2778; 2271; 8912; 5330; 3709; 468; 50940; 775; 196883; 6934; 7471; 5925; 7474; 816; 817; 818; 7476; 7477; 7481; 7483; 1855; 1856; 5443; 1869; 1871; 8911; 114; 3949; 90993; 1395; 2932; 898; 8085; 1956; 949; 5566; 51655; 11211…	154	154
7.04412942297e-06	0.000277404525371	Preimplantation Embryo	Wikipathways	WP3527	TFAP2B; ELAVL1; CDX2; TBX3; SOX8; MYBL1; NKX2-1; SMARCA4; MXD1; SOX11; EGR1; SIX3; KLF4; CDH1; TPRX1; DPRX; DLX2; MTA3; FOXQ1; NR3C2; ESRRA; AQP3; DNMT3L; FOXD1; BARX2; IRX5; ZFP36L2; HMGA1; GATA2; GATA3; E2F5; IRF4; TCF7L1; ATP1A1	6496; 4084; 4306; 6597; 29947; 2297; 1875; 6926; 30812; 4603; 3662; 6664; 1958; 476; 360; 94234; 678; 10265; 2624; 2625; 999; 1746; 8538; 7021; 3159; 9314; 7080; 1994; 1045; 83439; 503834; 57504; 284355; 2101	59	59
9.06887383956e-06	0.00034090721206	Wnt signaling pathway - Homo sapiens (human)	KEGG	path:hsa04310	WNT3A; NFATC1; NFATC2; SOST; NFATC4; PPP3R2; SMAD4; INVS; PLCB2; SMAD3; MAPK10; TCF7L2; PLCB4; FZD10; GSK3B; SIAH1; FZD2; PRICKLE3; AXIN2; AXIN1; FZD7; FZD9; JUN; MAP3K7; SOX17; DVL2; PRKCA; DVL1; FOSL1; MYC; MAPK9; CUL1; NKD1; PLCB1; TCF7; RAC2; RAC3; CAMK2D; DAAM1; CAMK2G; CAMK2B; GPC4; PPP3CA; APC2; LRP6; LEF1; CTBP2; SFRP2; CSNK1A1L; NOTUM; TBL1XR1; SFRP4; LRP5; CCND1; WNT1; CCND2; TCF7L1; RO…	4609; 10297; 595; 54361; 8312; 6932; 8324; 3725; 122011; 4772; 4773; 147111; 4776; 89780; 2932; 2239; 23236; 5330; 8313; 1487; 6885; 5880; 5881; 9475; 8454; 50964; 6423; 6424; 816; 8326; 10023; 818; 7471; 7474; 7476; 7477; 7481; 7483; 1855; 1856; 64321; 6477; 817; 5535; 79718; 1387; 6934; 8061; 894; 5332; 5530; 85407; 1454; 5566; 4040; 4041; 5578; 11211; 1488; 23002; 5601; 2535; 51176; 4007; 8343…	149	148
9.98546248664e-06	0.000359042498976	Regulation of Actin Cytoskeleton	Wikipathways	WP51	MYH10; PDGFRB; PDGFRA; PTK2; ACTG1; TMSB4X; PIK3CG; DOCK1; EGFR; RAC2; MAP2K2; CRK; ARHGEF1; RAF1; PIK3C3; WASF1; WASF2; ARHGEF6; ARHGEF7; ARHGEF4; PIK3CD; FGFR3; FGFR2; PIK3R2; FGF18; PXN; PIK3R1; FGF13; FGF12; FGF11; FGF17; FGF16; FGF14; PDGFA; LIMK1; FGF3; RAC3; CSK; DIAPH3; SSH1; VCL; CHRM2; RDX; PIK3C2B; PIK3C2A; SSH2; SSH3; CFL1; FGF8; APC2; FGFR4; FGF4; BCAR1; FGF2; KRAS; PIK3C2G; RRAS; AC…	10297; 9475; 7114; 10458; 5829; 85464; 50649; 9564; 2249; 2247; 5063; 1793; 1956; 6093; 8874; 23396; 3845; 2264; 2259; 2258; 2257; 2256; 2253; 1129; 5747; 5154; 5605; 87; 1398; 2263; 5962; 2261; 81624; 2768; 4628; 8817; 54434; 5159; 1072; 60; 27006; 8822; 8823; 7414; 2248; 9138; 5293; 5894; 5156; 28964; 54961; 8936; 5880; 9459; 5296; 5294; 5295; 10163; 5216; 5881; 56924; 1445; 5289; 5288; 5287; 5…	151	151
1.51126493093e-05	0.000520756707448	Calcium signaling pathway - Homo sapiens (human)	KEGG	path:hsa04020	PDGFRB; PDGFRA; CACNA1C; ATP2B3; PPP3R2; SPHK2; PLCZ1; P2RX5; EGFR; ATP2A3; CACNA1E; TRHR; P2RX1; HTR5A; VDAC3; PHKB; CCKBR; GNA14; P2RX7; ATP2A1; CACNA1H; ADORA2A; ATP2B2; PDE1C; CACNA1G; CACNA1B; RYR2; PTGER1; SLC25A6; PTGER3; ITPKA; PRKCA; GRIN2A; PPP3CA; HTR2C; HRH1; GRIN1; SLC8A2; GRM1; LHCGR; DRD5; PLCB1; PLCB2; NOS3; PLCB4; ERBB4; CACNA1I; CAMK2D; CAMK2G; CHRM2; CAMK2B; MYLK3; HTR6; HTR7; …	2066; 7201; 5156; 5159; 2769; 51806; 5733; 56848; 5731; 5137; 1129; 107; 109; 114; 6261; 6262; 3706; 3709; 135; 5257; 146; 154; 91807; 23236; 3269; 8911; 8912; 8913; 5330; 5332; 6869; 2774; 2778; 2767; 4842; 4846; 7419; 5333; 773; 774; 775; 777; 89869; 196883; 1816; 3358; 3360; 3361; 3362; 3363; 293; 817; 810; 816; 818; 2185; 4923; 84812; 2902; 2903; 2906; 2911; 163688; 887; 10105; 3973; 6543; 55…	186	185
1.67576409009e-05	0.000552421890359	Regulation of actin cytoskeleton - Homo sapiens (human)	KEGG	path:hsa04810	ACTG1; MYL7; ARAF; INSRR; ARHGEF6; ARHGEF7; ARHGEF4; PIK3CD; ARHGEF1; DIAPH2; DIAPH3; SSH2; SSH3; SSH1; FGFR4; CXCL12; FGFR2; FGFR3; KRAS; ACTB; PAK3; ITGA8; DOCK1; RRAS; CRK; ITGB4; SLC9A1; PIK3R2; PIK3R1; FGF8; FGF4; BCAR1; FGF2; ITGAX; VAV2; INS; PFN1; GIT1; BAIAP2; FGF22; ITGAE; MYH10; PDGFRB; PDGFRA; MYH14; RAF1; ITGA2B; MYH9; TMSB4X; FGF18; PPP1R12B; PPP1R12C; FGF17; FGF16; SRC; FGF3; FGD3;…	4628; 4627; 5154; 5156; 5159; 56924; 3630; 1072; 4660; 10297; 6714; 60; 3645; 5216; 87; 3674; 6237; 3682; 3687; 1129; 3688; 5747; 8822; 3689; 58498; 3691; 23191; 91807; 3696; 8817; 5293; 5295; 5296; 54961; 1730; 2247; 2248; 2249; 2253; 2768; 2261; 2263; 2264; 10788; 10458; 8936; 7410; 6387; 89846; 5880; 5881; 8976; 1793; 9475; 3845; 5894; 8823; 10627; 5829; 57121; 28964; 10163; 8516; 5962; 81624;…	213	213
1.76068338214e-05	0.000552421890359	ESC Pluripotency Pathways	Wikipathways	WP3931	WNT3A; PDGFRB; PDGFRA; SMAD4; PIK3CD; SMAD6; EGFR; SMAD1; MAP2K3; MAP2K2; LIF; ARAF; ERAS; WNT4; RAF1; MDM2; WNT7A; FZD2; AXIN1; FZD7; FZD9; JUN; FGFR3; DVL2; PIK3R2; DVL1; AKT1; MAPK7; FGF13; FGF12; FGF11; FGFR2; FGF16; FGF14; PDGFA; FOS; FGF18; MTOR; FGF8; FGFR4; FGF4; FGF3; FGF2; BMP4; LRP6; LRP5; FGF17; WNT1; NOG; AKT2; GSK3B; BMPR2; WNT5A; FGF22; WNT11; WNT7B	2248; 2249; 2247; 1956; 5598; 2259; 89780; 2257; 2256; 2253; 5159; 2475; 5154; 5156; 5605; 5606; 8324; 8326; 4040; 4041; 1855; 1856; 369; 2263; 2261; 2264; 2258; 2932; 4193; 3266; 54361; 8817; 9241; 8823; 27006; 8822; 652; 659; 7481; 3725; 2353; 4086; 5296; 4089; 5293; 3976; 7471; 7474; 7476; 7477; 4091; 207; 208; 8312; 5894; 2535	116	116
1.80355393467e-05	0.000552421890359	Chromosomal and microsatellite instability in colorectal cancer	Wikipathways	WP4216	TGFB2; TGFB3; PMAIP1; SMAD4; CDKN1A; SMAD2; SMAD3; AKT1; AKT2; MAPK10; GSK3B; RAF1; RAC3; AXIN2; AXIN1; GADD45A; GADD45B; JUN; DCC; GADD45G; MYC; MAPK9; TCF7; RAC2; RALGDS; FOS; BAX; APC2; LEF1; KRAS; EXOC2; CSNK1A1L; CCND1; NTN1; TCF7L1; TCF7L2; BAK1; ARAF; BCL2	578; 595; 6934; 4087; 4088; 4089; 10297; 4609; 5601; 5602; 3725; 4616; 1630; 51176; 8313; 55770; 596; 5880; 5900; 10912; 369; 9423; 122011; 207; 581; 208; 2932; 6932; 5894; 7043; 7042; 8312; 1647; 1026; 5366; 83439; 5881; 3845; 2353	73	73
2.25299264748e-05	0.000665437471239	Chronic myeloid leukemia - Homo sapiens (human)	KEGG	path:hsa05220	BCL2L1; TGFB2; TGFB3; SMAD4; CDKN1A; NFKBIA; GAB2; BAX; SMAD3; MAP2K2; AKT2; ARAF; ABL1; CRK; RAF1; BCR; GADD45A; GADD45B; PIK3CD; RB1; GADD45G; PIK3R2; PIK3R1; NFKB1; MYC; SHC4; CDKN2A; SHC2; SHC3; MDM2; KRAS; E2F3; E2F1; AKT1; CCND1; BAK1; STAT5A; RUNX1; CTBP1; CTBP2	4609; 1026; 3845; 5894; 4616; 5605; 1871; 9846; 1487; 7043; 1488; 25; 7042; 10912; 5925; 5293; 1029; 5295; 5296; 4790; 4792; 25759; 578; 1869; 399694; 207; 208; 4088; 595; 598; 4089; 861; 4193; 613; 581; 53358; 1647; 369; 1398; 6776	76	76
2.54412225063e-05	0.000712339061343	Hepatocellular carcinoma - Homo sapiens (human)	KEGG	path:hsa05225	BCL2L1; WNT3A; TGFB2; DPF1; IGF1R; ACTG1; SMAD4; GSTA5; CDKN1A; EGFR; GSTA1; BAX; SMAD3; MGST2; AKT1; AKT2; TGFB3; ARAF; FZD10; WNT4; RAF1; IGF2; FZD2; AXIN2; AXIN1; FZD7; FZD9; GADD45B; PIK3CD; RB1; GADD45G; DVL2; SMAD2; DVL1; PIK3R2; PIK3R1; MYC; TERT; TXNRD2; SHC4; TCF7; CDKN2A; SHC2; SHC3; PRKCA; MTOR; GSK3B; SMARCD1; APC2; LRP6; LEF1; TERC; WNT5A; KRAS; CSNK1A1L; GSTO1; E2F3; E2F1; LRP5; CCN…	4609; 1026; 1029; 8193; 4616; 221357; 10297; 578; 581; 71; 595; 598; 54361; 8289; 53358; 1647; 8312; 8313; 8324; 8326; 57492; 122011; 25759; 10912; 4258; 5293; 5295; 5296; 89780; 6602; 11211; 207; 208; 9446; 3845; 5894; 60; 6932; 6934; 5925; 10023; 7471; 7474; 7476; 7477; 7481; 7483; 1855; 1869; 399694; 1871; 10587; 7012; 7015; 369; 2932; 2938; 1856; 7042; 7043; 3480; 3481; 1956; 2475; 6597; 4040…	168	168
2.58405947283e-05	0.000712339061343	Cholinergic synapse - Homo sapiens (human)	KEGG	path:hsa04725	PLCB1; GNAO1; AKT1; AKT2; CHAT; SLC5A7; PIK3CG; GNAI3; GNAI1; CACNA1A; CACNA1B; CACNA1C; PIK3CD; GNG13; PIK3R6; JAK2; PIK3R2; PIK3R1; KRAS; FOS; KCNJ12; PLCB2; PLCB4; KCNJ14; CAMK2D; GNB1; KCNQ4; CAMK2G; KCNQ2; CHRM2; GNB3; KCNQ1; CHRNA4; CHRNA6; PRKCA; CAMK2B; CHRNA3; ITPR2; ACHE; GNB2; KCNJ6; ADCY4; ADCY6; ADCY1; KCNJ4; ADCY3; ADCY8; CREB3L1; PRKACA; GNGT2; GNA11; ATF4; GNG8; BCL2	9132; 94235; 773; 5296; 43; 51764; 60482; 207; 1103; 596; 1129; 107; 109; 112; 1137; 114; 3709; 3717; 1136; 5293; 5294; 3761; 3763; 3768; 3770; 23236; 3784; 3785; 2767; 208; 5330; 5332; 2773; 2775; 2782; 2783; 2784; 2793; 2770; 3845; 774; 775; 8973; 196883; 817; 5295; 816; 2353; 818; 90993; 146850; 5566; 5578; 468	112	112
2.70806051005e-05	0.00072244065865	Androgen receptor signaling pathway	Wikipathways	WP138	AES; PTK2; SMAD4; CDKN1A; EGFR; CARM1; PRDX1; SMAD3; AKT1; PATZ1; NCOR2; NCOR1; CAV1; NCOA3; STUB1; PARK7; CCNE1; JUN; RB1; LIMK2; PIK3R2; PIK3R1; TGFB1I1; ZMIZ1; SIN3A; SRC; RAD9A; AR; RHOB; MDM2; RNF4; UBE2I; ETV5; CCND1; ROCK1; ROCK2; GSK3B; PIAS3; PIAS1; TGIF1; PIAS4; FLNA; PAK6; EFCAB6; CREBBP	9475; 5747; 23598; 6093; 3725; 7050; 25942; 1956; 7041; 6714; 2316; 56924; 1387; 595; 367; 2932; 8202; 4193; 388; 51588; 10273; 857; 2119; 4088; 6047; 10401; 166; 1026; 10498; 57178; 9612; 9611; 5296; 4089; 5295; 5883; 5052; 7329; 64800; 5925; 207; 898; 8554; 11315; 3985	89	89
2.84396657521e-05	0.000734987611781	cGMP-PKG signaling pathway - Homo sapiens (human)	KEGG	path:hsa04022	NFATC1; NFATC2; PPP3CA; NFATC4; PPP3R2; ATP2A3; PIK3CG; NPR2; GTF2IRD1; ADRA2A; AKT1; AKT2; ROCK2; MYLK3; VDAC3; FXYD2; ADRA2C; RAF1; GNAI3; MAP2K2; GNAI1; ATP2A1; ROCK1; CNGB1; CACNA1C; PDE3A; ADRB2; ADRA2B; PDE3B; VASP; PIK3R6; KCNU1; GUCY1A2; RGS2; ATP1A3; ATP2B3; SLC8A2; NPPB; PDE5A; PLCB1; PLCB2; NOS3; PLCB4; IRS2; PPP1CA; ATP1B2; PRKCE; SLC25A6; INS; ATF4; ITPR2; GATA4; ATP2B2; ADRA1D; ADCY…	5138; 5139; 5140; 3630; 2626; 3667; 51806; 107; 4205; 4208; 114; 3709; 109; 146; 150; 151; 152; 154; 157855; 112; 4772; 4773; 4776; 5294; 3764; 5581; 23236; 2767; 2768; 5330; 5332; 2773; 10105; 207; 293; 208; 1258; 468; 2770; 4846; 7408; 7419; 9475; 5894; 775; 4879; 4882; 196883; 8471; 810; 6543; 9569; 163688; 5997; 90993; 5499; 5530; 5535; 2977; 146850; 91807; 6093; 8654; 8660; 476; 478; 482; 56…	163	163
3.03833617981e-05	0.00076142546082	Focal adhesion - Homo sapiens (human)	KEGG	path:hsa04510	ACTG1; JUN; MYL7; AKT2; RAPGEF1; COL6A6; CAV1; PIK3CD; RELN; SHC4; IGF1R; SHC2; SHC3; AKT1; CCND1; CCND2; GSK3B; ACTB; PAK3; ITGA8; DOCK1; ARHGAP5; ITGB4; THBS2; THBS1; PIK3R2; PIK3R1; VEGFA; COL4A2; COL4A1; LAMC3; BCAR1; PAK6; VAV2; FLNA; VWF; PDGFRB; PDGFRA; VEGFC; CHAD; MAPK10; FLT4; RAF1; FLT1; ITGA2B; PPP1R12B; PPP1R12C; PARVB; MAPK9; PARVG; KDR; SRC; LAMA2; COMP; COL9A2; COL9A3; COL9A1; MYL…	7424; 1398; 5649; 5154; 5156; 5894; 5159; 56924; 4660; 6714; 60; 2316; 256076; 1101; 10319; 595; 29780; 87; 3674; 64098; 3688; 3691; 5228; 3696; 5747; 58498; 3725; 53358; 91807; 10627; 5293; 5295; 5296; 5829; 83660; 3791; 208; 207; 7408; 7410; 7414; 5880; 5881; 1277; 7422; 1793; 1282; 9475; 1284; 1291; 1292; 1293; 1297; 1298; 1299; 2324; 329; 7450; 1311; 131873; 8516; 857; 9564; 23396; 2932; 5499…	199	199
3.66300617436e-05	0.000890972384175	Globo Sphingolipid Metabolism	Wikipathways	WP1424	ST3GAL2; ST3GAL1; ST6GAL2; A3GALT2; FUT9; GCNT1; ST8SIA1; ABO; FUT2; ST6GALNAC1; A4GALT; ST6GALNAC5; ST6GALNAC4; ST6GALNAC2; GALNT2	55808; 2524; 53947; 2590; 2650; 84620; 28; 6482; 10610; 6489; 27090; 6483; 10690; 81849; 127550	20	20
4.51381126432e-05	0.00106654911874	Focal Adhesion	Wikipathways	WP306	ITGA8; PDGFRB; PDGFRA; PTK2; HCK; ACTG1; CHAD; PTK6; PIK3CD; DOCK1; EGFR; LAMA2; ITGB1; MYL7; RELN; MAPK10; RAPGEF1; CCND2; ARHGAP5; FLNB; TLN2; RAF1; FLT1; PGF; PDGFA; PIK3R1; COL4A1; ITGA2B; THBS2; FGR; THBS1; PRKCA; SRMS; AKT1; PXN; PPP1R12B; ITGB8; PARVB; RAC3; MAPK9; PARVG; KDR; PIK3R2; SHC4; SRC; IGF1R; RAC2; ITGB4; SHC2; SHC3; CAV1; COMP; PPP1R12C; VCL; ACTN1; MYLK3; AKT2; JUN; VEGFA; COL4…	9475; 6725; 5747; 6714; 2321; 7450; 5829; 3791; 7057; 64098; 8711; 1311; 1793; 3480; 5753; 5228; 6093; 56924; 2316; 2317; 5159; 595; 596; 5154; 5156; 5601; 394; 87; 3674; 25759; 2268; 1398; 8516; 2932; 7058; 399694; 10420; 7424; 7422; 2889; 91807; 53358; 10188; 60; 857; 3691; 3696; 7410; 23396; 7414; 29780; 9564; 10319; 54776; 5293; 5894; 3725; 3688; 58498; 7408; 5602; 1101; 10627; 83660; 5499; 5…	198	198
4.79435362561e-05	0.00109717483759	Glutamatergic synapse - Homo sapiens (human)	KEGG	path:hsa04724	GRIK3; PPP3R2; GRIA2; GNAO1; GLUL; GLS; GNAI3; GNAI1; DLG4; CACNA1A; CACNA1C; GRIK4; GNG13; GRIN3A; DLGAP1; GRM4; HOMER3; GRM1; GNGT2; PLCB1; PLCB2; PLCB4; SLC38A3; SLC38A2; PRKCA; GNB1; GRIN3B; GNB3; GNB2; ITPR2; PLA2G4B; PLA2G4A; SHANK3; GRIN1; SHANK1; PLD1; ADCY4; ADCY6; SLC1A7; ADCY1; ADCY3; GRIK1; SHANK2; SLC17A7; ADCY8; GRIK5; GRIN2A; PRKACA; GLS2; GRIN2D; PPP3CA; GRM3; GNG8; GNAS	9229; 94235; 27165; 100137049; 107; 109; 112; 114; 3709; 54407; 2744; 2752; 23236; 57030; 5321; 1742; 2770; 5332; 2773; 2775; 5337; 2778; 116443; 116444; 2782; 2783; 2784; 2793; 5330; 9454; 50944; 773; 775; 196883; 51764; 2891; 2897; 2899; 2900; 2901; 2902; 2903; 2906; 2911; 2913; 2914; 85358; 6512; 5530; 10991; 5535; 22941; 5566; 5578	114	114
4.90876287677e-05	0.00109717483759	Wnt Signaling Pathway and Pluripotency	Wikipathways	WP399	WNT3A; PPP2R1A; PPP2R1B; MAPK10; FZD10; WNT4; FZD2; AXIN2; AXIN1; FZD7; FZD9; JUN; MAP3K7; DVL2; DVL1; FOSL1; MYC; MAPK9; NKD1; PRKCH; TCF7; ESRRB; PRKCA; PRKCE; PLAU; PPP2R2B; LDLR; PRKCZ; PPP2R2C; PPP2R5E; LEF1; WNT5A; LRP6; LRP5; CCND1; WNT1; CCND2; TCF7L1; TCF7L2; GSK3B; FRAT1; WNT11; CTBP1; CTBP2; WNT7B; WNT7A; CSNK1E; CREBBP; PPP2R5C	4609; 51176; 5583; 5581; 5519; 5590; 89780; 83439; 1387; 3949; 595; 1487; 5602; 8324; 1488; 4040; 1855; 1856; 85407; 2932; 6932; 11211; 6934; 5328; 5578; 10023; 8061; 6885; 7481; 3725; 1454; 2103; 5601; 5521; 5522; 5527; 5529; 8326; 7471; 7474; 7476; 7477; 894; 8312; 8313; 4041; 5518; 54361; 2535	101	101
5.98642425387e-05	0.00130283496262	Glioma - Homo sapiens (human)	KEGG	path:hsa05214	PDGFRB; PDGFRA; CDKN1A; EGFR; BAX; AKT1; AKT2; ARAF; RAF1; GADD45A; GADD45B; PIK3CD; RB1; GADD45G; PRKCA; PIK3R2; PIK3R1; SHC4; PDGFA; IGF1R; CDKN2A; SHC2; SHC3; CAMK2D; CAMK2G; CAMK2B; MTOR; MDM2; KRAS; E2F3; E2F1; MAP2K2; CALML3; CALML6; CALML5; BAK1; CCND1	1026; 2475; 3845; 5894; 4616; 1871; 3480; 5295; 25759; 10912; 5154; 5156; 5159; 810; 5293; 581; 816; 817; 818; 1647; 1029; 578; 5578; 1869; 207; 208; 595; 399694; 1956; 51806; 5925; 4193; 5605; 163688; 53358; 369; 5296	71	71
8.45631167889e-05	0.00179317173293	TGF-beta Signaling Pathway	Wikipathways	WP366	MAP4K1; CDKN2B; PTK2; SMAD4; ATF3; CDKN1A; JUNB; JUND; SMAD2; SMAD3; MAP2K3; ZFYVE9; RBL1; LIMK2; RAF1; CAV1; NUP153; KLF11; KLF10; TFDP1; AXIN1; TRAP1; SKI; JUN; MAP3K7; THBS1; KLF6; ETS1; AKT1; PIK3R2; PIK3R1; PML; TGFB1I1; CITED1; MAPK9; CUL1; SIN3A; TGFBR3; SRC; ITGB4; FOS; ITGB1; SKIL; BCAR1; MYC; UBE2I; MAPK14; E2F5; TERT; MAP2K2; CCND1; ROCK1; MEF2C; NEDD4L; MEF2A; PIAS1; TGIF1; PRKAR2A; S…	7329; 5747; 6714; 7049; 7050; 5371; 7057; 9564; 25942; 1316; 11184; 9372; 7041; 6093; 4435; 1387; 595; 5605; 4208; 5606; 5601; 4205; 10131; 8454; 7027; 1432; 5576; 23327; 8554; 8462; 1875; 7015; 857; 3691; 4088; 9972; 1030; 2113; 57559; 6885; 5894; 4609; 3725; 3726; 3727; 1026; 2353; 6497; 4087; 5296; 4089; 5295; 6498; 7071; 467; 207; 3688; 8312; 5933; 3985	132	132
9.29191600482e-05	0.001921103634	Imatinib and Chronic Myeloid Leukemia	Wikipathways	WP3640	PDGFRB; PDGFRA; PIM2; PIM1; GADD45A; GAB2; ABCG2; SPRED2; KIT; CSF1R; ABL1; LYL1; MYC; BCR; FLT1	5159; 25; 4066; 11040; 613; 3815; 5292; 1647; 5156; 9429; 200734; 2321; 9846; 4609; 1436	21	21
0.000101759311657	0.00202421147003	Relaxin signaling pathway - Homo sapiens (human)	KEGG	path:hsa04926	COL4A1; PLCB1; GNAO1; NFKBIA; EGFR; SMAD2; SMAD3; MAPK14; AKT1; AKT2; MAPK10; MAPK11; COL3A1; RAF1; GNAI3; PRKCZ; GNAI1; RXFP1; FOS; PIK3CD; INSL3; GNG13; CREB3L1; PIK3R2; PIK3R1; EDN1; NFKB1; MAPK9; SHC4; SRC; PLCB2; NOS3; PLCB4; SHC2; SHC3; PRKCA; MAP2K7; GNB1; GNB3; GNB2; JUN; VEGFA; COL4A2; VEGFC; KRAS; ADCY4; ADCY6; ADCY1; ADCY3; GNAS; ADCY8; MAP2K2; NOS1; GNA15; PRKACA; GNGT2; COL1A1; ATF4;…	94235; 3845; 51764; 3640; 6714; 59350; 107; 109; 53358; 112; 114; 25759; 5293; 5295; 5296; 4790; 4792; 23236; 207; 208; 2769; 2770; 5332; 2773; 2775; 2778; 2783; 2784; 2793; 4842; 5330; 4846; 1277; 7424; 1281; 1282; 1284; 5894; 196883; 2353; 2782; 399694; 3725; 90993; 1906; 1432; 1956; 5566; 5578; 468; 5590; 5600; 5601; 5602; 5605; 5609; 7422; 4087; 4088	130	130
0.000102801549869	0.00202421147003	Parathyroid hormone synthesis, secretion and action - Homo sapiens (human)	KEGG	path:hsa04928	PTH1R; MMP15; TNFSF11; MMP17; CDKN1A; EGFR; JUND; VDR; ARAF; SOST; MAFB; RAF1; GNAI3; GNAI1; EGR1; PTHLH; ARHGEF1; SLC34A3; LRP5; CYP27B1; PRKACA; PLCB1; PLCB2; PLCB4; FOS; PRKCA; RXRA; BGLAP; ATF4; ITPR2; GATA3; PLD1; ADCY4; ADCY6; CYP24A1; LRP6; ADCY1; ADCY3; GNAS; ADCY8; KL; MEF2C; MEF2A; CREB3L1; GNA12; GNA11; PDE4A; PDE4B; PDE4C; BCL2	1026; 109; 5141; 5142; 5143; 1591; 1594; 2625; 596; 107; 4208; 632; 3709; 4205; 9365; 6256; 90993; 114; 23236; 2767; 2768; 5330; 5332; 2773; 5337; 2778; 4324; 4326; 2770; 7421; 5894; 196883; 50964; 112; 2353; 142680; 3727; 369; 9935; 8600; 1956; 1958; 9138; 5566; 4040; 4041; 5578; 468; 5744; 5745	106	106
0.000111480506422	0.0020384680787	Melanogenesis - Homo sapiens (human)	KEGG	path:hsa04916	WNT3A; GNAO1; TCF7; TCF7L1; MAP2K2; TCF7L2; MITF; FZD10; KIT; RAF1; GNAI3; GNAI1; FZD2; FZD7; FZD9; DVL2; PRKCA; DVL1; EDN1; GSK3B; PLCB1; PLCB2; PLCB4; CAMK2D; CAMK2G; CAMK2B; POMC; LEF1; KRAS; ADCY4; ADCY6; ADCY1; ADCY3; CALML3; WNT1; GNAS; ADCY8; CALML6; CALML5; WNT4; CREB3L1; PRKACA; CREBBP; WNT9A; WNT5A; WNT7A; WNT11; WNT7B	54361; 51806; 107; 109; 112; 114; 8324; 8326; 89780; 816; 4286; 23236; 5330; 5332; 2773; 2775; 2778; 3815; 2770; 3845; 5894; 196883; 6932; 6934; 817; 810; 818; 7471; 7474; 7476; 7477; 7481; 7483; 1855; 1856; 5443; 163688; 1387; 90993; 1906; 2932; 5566; 5578; 11211; 5605; 2535; 51176; 83439	101	101
0.000112965501013	0.0020384680787	GABAergic synapse - Homo sapiens (human)	KEGG	path:hsa04727	SLC6A1; GABRG2; SLC32A1; GLUL; ABAT; GABRA5; GLS; GAD1; GAD2; GNAI1; GNAI3; CACNA1A; CACNA1B; CACNA1C; GNG13; SLC12A5; GABRR1; GNAO1; GABRA2; GNGT2; SRC; SLC38A3; SLC38A2; PRKCA; GNB1; GNB3; GNB2; ADCY8; GABRB1; GABRB2; GABRB3; KCNJ6; ADCY4; ADCY6; HAP1; ADCY1; ADCY3; GABRQ; GABRP; PRKACA; GNG8; GABRD; GLS2	2560; 2561; 2562; 2563; 2566; 2568; 2569; 2571; 2572; 18; 94235; 27165; 51764; 6714; 55879; 107; 109; 112; 114; 57468; 54407; 3763; 2744; 2752; 2770; 2773; 2775; 2782; 2783; 2784; 2793; 10991; 773; 774; 775; 196883; 9001; 6529; 140679; 5566; 5578; 2555; 2558	88	88
0.0001133851652	0.0020384680787	Brain-Derived Neurotrophic Factor (BDNF) signaling pathway	Wikipathways	WP2380	NGF; MAP3K1; NFATC4; SHC3; GRIA2; DOCK3; NFKBIA; CDK5R1; FRS3; NTRK1; CRTC1; MAP2K2; PTK2B; MAPK10; NGFR; CYFIP1; BDNF; TSC2; NCAM1; MAPK14; EIF2S2; LINGO1; EGR2; RAF1; EGR1; JUN; STAT5A; EIF4E; MARCKS; RANBP9; MAPK7; PIK3R1; JAK2; GRIN1; CDH2; PIK3R2; SHC4; SRC; NTF3; DPYSL2; ACACB; SHC2; FOS; SH2B2; CFL1; NFKB1; IGF2BP1; GABRB3; RHOG; SQSTM1; RPS6KA3; BMP2; NCK2; AKT1; MAPK9; VAV2; IRS1; IRS2; …	3717; 3725; 4908; 10603; 1959; 10817; 1795; 6714; 1958; 23373; 8878; 5598; 10048; 2902; 2475; 5605; 391; 8440; 5602; 4205; 4803; 4804; 7249; 25759; 3667; 2932; 2353; 399694; 249; 1072; 32; 6776; 1000; 627; 84894; 53358; 2562; 7410; 650; 10642; 4776; 5894; 2185; 4684; 4214; 2891; 8660; 1977; 6197; 5792; 5601; 4082; 8894; 5296; 5295; 1432; 207; 4208; 4790; 23191; 4792; 4914; 1808; 8851	144	144
0.0001133851652	0.0020384680787	Adrenergic signaling in cardiomyocytes - Homo sapiens (human)	KEGG	path:hsa04261	PPP2R1A; PPP2R1B; TPM4; FXYD2; PPP2R5E; PPP2R5C; MAPK14; AKT1; AKT2; MAPK11; RAPGEF3; CACNB4; GNAI3; GNAI1; ATP2B2; SLC9A1; PIK3R6; CACNB3; RYR2; TPM2; TPM1; PIK3CG; CACNA1C; ATP1A3; SCN4B; PLCB1; PLCB2; PLCB4; PPP1CA; CAMK2D; PPP2R2D; PPP2R2B; CAMK2G; ATP1B2; CAMK2B; KCNQ1; PRKCA; PPP2R2C; CACNG1; CACNA2D3; ATP2B3; CACNA2D1; CACNA2D4; ADCY1; ADCY4; RAPGEF4; ADCY6; SCN5A; ADRA1D; ADCY3; CALML3; G…	7168; 7169; 7171; 1432; 55844; 596; 51806; 107; 109; 112; 114; 6262; 10368; 146; 154; 10411; 5294; 6330; 6331; 23236; 3784; 207; 208; 5330; 2773; 2778; 468; 2770; 5332; 775; 781; 784; 785; 786; 196883; 810; 816; 817; 818; 11069; 5600; 5519; 163688; 90993; 59283; 5499; 5525; 5518; 5521; 5522; 6548; 93589; 5527; 5529; 146850; 5566; 5578; 476; 478; 482; 486; 491; 492; 55799	144	144
0.000118068536867	0.00206156410005	White fat cell differentiation	Wikipathways	WP4149	IRF3; TCF7L1; CEBPA; KLF15; CEBPD; TLE3; IRF4; KLF4; GATA3; INS; NR2F2; PPARG; STAT5A; SREBF1; KLF2; EGR2; NR1H3; GATA2; CTNNA1; ZNF423	10062; 3630; 6720; 23090; 10365; 28999; 1050; 1052; 7090; 3662; 1495; 3661; 2624; 2625; 5468; 9314; 1959; 83439; 6776; 7026	32	32
0.000119655473764	0.00206156410005	Cardiac Progenitor Differentiation	Wikipathways	WP2406	WNT3A; PDGFRA; ISL1; MAPK14; TBX5; MESP2; KIT; NCAM1; NKX2-5; SOX1; SOX17; NRG1; IRX4; THY1; GSK3B; KDR; IGF2; MYLK3; LIN28B; PAX6; GATA4; FGF2; BMP4; NOG; NOTCH1; INS; MEF2C; ANPEP; SCN5A	91807; 9241; 3791; 3630; 5156; 1482; 4208; 64321; 3670; 7070; 652; 3084; 2247; 50805; 2626; 3815; 3481; 2932; 6910; 4684; 389421; 1432; 89780; 5080; 145873; 4851; 6656; 6331; 290	53	53
0.000127063625143	0.00214023269565	Fluid shear stress and atherosclerosis - Homo sapiens (human)	KEGG	path:hsa05418	PTK2; ACTG1; PDGFA; GSTA5; SUMO3; CYBA; GSTA1; MGST2; AKT1; AKT2; NOS3; MAPK10; MAPK11; ARHGEF2; CTSL; ASS1; MAPK7; MAPK14; CAV1; IL1R1; ITGA2B; JUN; MAP3K7; PIK3CD; HSP90AB1; PIK3R2; PIK3R1; EDN1; NFKB1; MAPK9; DUSP1; NPPC; KDR; KLF2; SRC; ICAM1; RAC2; RAC3; FOS; MAP2K7; GPC1; GSTO1; VEGFA; TRPV4; SQSTM1; BMP4; TNFRSF1A; CALML3; SDC1; SDC2; CALML6; CALML5; MEF2C; MEF2A; PRKCZ; BMPR2; PIAS4; CDH5…	221357; 5154; 6714; 60; 71; 596; 3674; 92; 51806; 4880; 4205; 4208; 5747; 10365; 652; 3725; 659; 4258; 5293; 8878; 5295; 5296; 4790; 3791; 208; 207; 6885; 9446; 6382; 6383; 3320; 5881; 3326; 2817; 51588; 810; 2353; 1843; 3383; 5602; 857; 163688; 1906; 2938; 4846; 1432; 6612; 445; 59341; 5880; 5590; 7132; 9181; 5598; 5600; 5601; 3554; 5609; 1514; 1003; 7422; 1535	139	139
0.000129815010382	0.00214023269565	Endometrial cancer	Wikipathways	WP4155	CDKN1A; EGFR; BAX; AKT1; AKT2; ARAF; GSK3B; RAF1; AXIN2; AXIN1; GADD45A; GADD45B; PIK3CD; GADD45G; PIK3R2; PIK3R1; CDH1; MYC; KRAS; TCF7; FOS; CTNNA1; FGFR3; APC2; LEF1; FGFR2; FGF2; CTNNA3; MAP2K2; CCND1; TCF7L1; TCF7L2; BAK1	8312; 10297; 5295; 5293; 5605; 578; 595; 2932; 4616; 51176; 8313; 5296; 29119; 10912; 369; 2263; 2247; 207; 581; 208; 999; 6932; 1956; 2353; 6934; 1647; 1026; 83439; 4609; 3845; 2261; 5894; 1495	63	63
0.000132192696092	0.00214023269565	Angiopoietin Like Protein 8 Regulatory Pathway	Wikipathways	WP3915	MAP4K1; MAP4K2; PRKAG1; THRB; PRKAG2; MAPK14; MAP2K2; AKT2; MAP2K7; MAPK11; CRK; TSC2; RPTOR; MINK1; MAP3K8; PIK3C3; RAF1; MAP3K1; MAP3K6; MAP3K7; PIK3CG; MAPKAP1; PIK3R2; FASN; MAPK7; PIK3R1; MAPK9; NR1H3; CBLB; IRS2; SHC2; SHC3; RHOQ; RXRA; PIK3C2A; LPL; MTOR; TRIP10; EIF4E; ABCG5; PIK3C2G; MAP2K3; RPS6KA2; RPS6KA3; EXOC7; AKT1; IRS4; SLC16A2; PIK3CD; IRS1; SLC2A1; GSK3B; MAP3K10; MAP3K11; MAP3…	10062; 50488; 57521; 6720; 4023; 9064; 11184; 5598; 6567; 6256; 2475; 1326; 5605; 23265; 5601; 5600; 5602; 5609; 6513; 7249; 25759; 1398; 4214; 3667; 2932; 7786; 1432; 4296; 51422; 5871; 2889; 53358; 2194; 9322; 79109; 2203; 23433; 6885; 5894; 8471; 868; 7068; 8660; 1977; 6196; 6197; 5606; 4294; 5296; 5294; 5295; 5293; 5571; 64240; 5289; 5288; 207; 208; 5286	131	131
0.000135243400027	0.00214023269565	PI3K-Akt Signaling Pathway	Wikipathways	WP4172	BCL2L1; STK11; AKT1; AKT2; BDNF; FGFR4; PIK3CD; NTRK1; GNG13; HSP90AB1; RELN; OSM; MYC; IGF1R; DDIT4; PPP2R2D; PPP2R2C; PPP2R2B; PGF; MDM2; FGFR2; FGFR3; KRAS; CCND1; CCND2; GSK3B; TLR2; SYK; GNG8; ITGA8; NGF; CDKN1A; KIT; THEM4; PRLR; RAF1; CCNE1; THBS2; THBS1; PIK3R6; JAK2; PIK3R2; PIK3R1; ANGPT1; ANGPT4; IGF2; VEGFA; COL4A2; VEGFC; FGF8; EIF4E; LAMC3; FGF4; FGF3; FGF2; EPOR; INS; PPP2R5E; VWF;…	3717; 146850; 51764; 57521; 3320; 3326; 5747; 2323; 4908; 7058; 7450; 2324; 1942; 1943; 1946; 7057; 2248; 2249; 2247; 284; 595; 1311; 3481; 3480; 5618; 57121; 5519; 5518; 5228; 5008; 5586; 4846; 9170; 3560; 117145; 3845; 2259; 131873; 2257; 2256; 2253; 5159; 1129; 2475; 4914; 6850; 596; 5154; 5156; 5605; 3674; 2784; 4803; 4804; 207; 2783; 3574; 3570; 7249; 23678; 2263; 2261; 2264; 8516; 3667; 381…	340	339
0.000137161224751	0.00214023269565	Colorectal cancer - Homo sapiens (human)	KEGG	path:hsa05210	TGFB2; TGFB3; PMAIP1; SMAD4; PIK3CD; CDKN1A; EGFR; BAX; SMAD3; AKT1; AKT2; ARAF; GSK3B; RAF1; RALGDS; AXIN2; AXIN1; GADD45A; GADD45B; JUN; DCC; GADD45G; PIK3R2; PIK3R1; MYC; MAPK9; TCF7; RAC2; RAC3; FOS; MTOR; SMAD2; APC2; LEF1; KRAS; MAP2K2; CCND1; TCF7L1; TCF7L2; BAK1; MAPK10; BCL2	4609; 1026; 4616; 10297; 578; 581; 595; 596; 1630; 1647; 8312; 8313; 3725; 10912; 5293; 5295; 5296; 207; 208; 5366; 5880; 5881; 3845; 5894; 5900; 7043; 6932; 6934; 2353; 369; 2932; 7042; 1956; 2475; 5601; 5602; 5605; 51176; 83439; 4087; 4088; 4089	86	86
0.000149022713822	0.00225282577639	Tight junction - Homo sapiens (human)	KEGG	path:hsa04530	MYH10; PPP2R1A; CLDN10; TUBA8; MYH14; ACTG1; CLDN14; HSPA4; PRKAG1; ARHGEF2; CLDN18; STK11; NEDD4L; PPP2R1B; CD1E; RAPGEF6; CTTN; MAPK10; WASL; RAPGEF2; CLDN11; VASP; RAB8B; MYH3; DLG3; DLG2; TUBA3E; CLDN19; CGN; TUBA1C; MYH9; JUN; CLDN9; NF2; MAGI1; CLDN1; MAPK9; CLDN5; ITGB1; SRC; PRKAG2; JAM2; ARHGEF18; PPP2R2D; MAP2K7; PRKCE; RDX; CLDN25; PPP2R2B; PRKCZ; PPP2R2C; LLGL2; GATA4; RAP2C; TJP2; TJ…	9223; 51208; 23562; 4621; 4627; 4628; 51735; 55844; 51762; 1080; 6714; 60; 644672; 2626; 71; 112714; 595; 87; 57530; 51807; 3688; 5566; 4214; 6794; 3725; 4771; 9414; 154796; 79778; 1740; 1741; 6093; 51422; 3308; 7408; 58494; 9475; 8976; 10627; 23327; 57644; 9693; 84790; 2017; 57826; 5518; 57180; 861; 913; 5522; 9071; 9076; 9080; 5519; 912; 5521; 5010; 3993; 3996; 79784; 5962; 5571; 5581; 7122; 23…	170	170
0.000149825172553	0.00225282577639	Ras Signaling	Wikipathways	WP4223	BCL2L1; RASGRP2; PDGFRA; RASGRP1; KSR2; RASGRP4; PDGFRB; PIK3CD; EGFR; EPHA2; NTRK1; RRAS; RAPGEF5; AKT2; MAPK10; NGFR; PLA2G1B; RASAL1; FLT4; ABL2; RAF1; RASAL3; ABL1; FLT1; PLA2G4A; RASSF5; RALBP1; CSF1R; ARF6; GNG13; ETS2; ETS1; AKT1; ZAP70; PIK3R1; NFKB1; GRIN1; MAPK9; KDR; PIK3R2; SHC4; IGF1R; RAC2; RALGDS; SHC2; SHC3; PRKCA; GAB2; GNB1; GNB3; GNB2; PLA2G2A; HTR7; PLA2G2F; PLA2G4B; FGFR4; TT…	27040; 9771; 2321; 27; 2324; 3791; 5900; 810; 8437; 3480; 84630; 1956; 56924; 5319; 51764; 3845; 2793; 2903; 2902; 598; 94235; 5156; 5605; 5601; 10235; 5602; 5063; 10125; 2784; 4804; 2783; 2782; 5566; 25759; 7535; 2263; 2261; 2264; 3815; 382; 9846; 5320; 399694; 1436; 5578; 64600; 5159; 283455; 53358; 5337; 163688; 3363; 83593; 115727; 2113; 100137049; 5894; 11145; 2114; 5881; 5880; 64926; 10928;…	184	184
0.000153007479951	0.00225959260571	Proteoglycans in cancer - Homo sapiens (human)	KEGG	path:hsa05205	WNT3A; IGF2; TGFB2; PTK2; TIMP3; ACTG1; WNT5A; CDKN1A; HSPG2; PTPN6; SMAD2; MAPK14; AKT1; AKT2; CTTN; ARAF; ROCK2; NUDT16L1; FLNB; FZD10; THBS1; RAF1; MDM2; MAP2K2; CAV1; DCN; FZD2; SLC9A1; FZD7; TWIST1; FZD9; TWIST2; PIK3CD; FGF2; PRKCA; MAPK11; PIK3R2; PPP1R12B; PPP1R12C; MTOR; MYC; KDR; PXN; ITGB1; SRC; IGF1R; CTSL; PIK3R1; ERBB4; CAMK2D; EGFR; CAMK2G; RDX; PLAU; GPC1; ANK1; VEGFA; CAMK2B; ITP…	4609; 1026; 6608; 1432; 2066; 54361; 4660; 6714; 60; 71; 595; 6237; 5727; 1634; 3688; 5747; 1655; 7291; 3709; 8324; 8326; 3236; 5293; 5295; 5296; 89780; 5829; 2247; 7474; 207; 208; 3791; 5328; 6469; 6382; 6383; 7410; 7422; 2817; 9475; 3845; 5894; 3339; 2316; 2317; 7471; 286; 287; 816; 817; 818; 7476; 7477; 7481; 7483; 5962; 117581; 84309; 857; 5777; 2535; 369; 5499; 7042; 7057; 6548; 3480; 3481; …	201	201
0.000156409653957	0.00226931199689	Pancreatic adenocarcinoma pathway	Wikipathways	WP4263	BCL2L1; TGFB2; TGFB3; RALBP1; SMAD4; CDKN1A; EGFR; BAX; SMAD3; MAP2K2; AKT2; ARAF; RIPK4; MAPK10; RAF1; RAC3; PEBP1; ARHGEF6; GADD45A; GADD45B; PIK3CD; RB1; GADD45G; PIK3R2; PIK3R1; NFKB1; MAPK9; CDKN2A; RAC2; RALGDS; VEGFA; SMAD2; KRAS; DUSP6; E2F3; PLD1; E2F1; AKT1; CCND1; BAK1; MTOR; PAK6; PAK3	1869; 5900; 5037; 5063; 1956; 7043; 7042; 56924; 3845; 2475; 595; 598; 5605; 5601; 5602; 369; 581; 1647; 1848; 7422; 578; 5337; 1871; 4088; 10912; 5894; 1026; 1029; 10928; 9459; 4087; 5296; 4089; 5295; 5293; 5881; 5880; 4616; 5925; 207; 208; 54101; 4790	89	89
0.000183672636127	0.00261891844961	Bacterial invasion of epithelial cells - Homo sapiens (human)	KEGG	path:hsa05100	ITGB1; PTK2; DNM3; DOCK1; CTTN; SEPT9; WASL; CLTC; CRK; SEPT6; CAV1; WASF1; WASF2; BCAR1; PIK3CD; PIK3R2; PIK3R1; CDH1; SEPT11; PXN; SHC4; SRC; SHC2; SHC3; VCL; RHOG; CTNNA1; CTNNA3; ARPC5L; CD2AP; DNM1; ACTB; ARHGEF26; ACTG1; ELMO1; ELMO2; ELMO3	1793; 5747; 391; 79767; 23157; 8976; 53358; 857; 25759; 63916; 5293; 5295; 5296; 10801; 10163; 9844; 6714; 60; 1213; 29119; 7414; 26052; 5829; 71; 55752; 399694; 81873; 1495; 23607; 9564; 1759; 2017; 26084; 999; 8936; 3688; 1398	74	74
0.000187461345518	0.00262763614819	Splicing factor NOVA regulated synaptic proteins	Wikipathways	WP4148	GABRG2; AGRN; STXBP2; MAP4; CHL1; DAB1; APLP2; NTNG1; CLSTN1; GRIN1; MAPK9; CADM3; CADM1; EPB41L1; PLCB4; CLASP1; EFNA5; CAMK2G; KCNQ2; PRKCZ; RAP1GAP; CDH2; KCNJ6; STX2	2902; 375790; 334; 6813; 5332; 5601; 2054; 2036; 22854; 2566; 818; 5909; 23332; 3763; 23705; 10752; 5590; 1600; 3785; 4134; 1946; 57863; 22883; 1000	42	42
0.000210270968639	0.00289823485107	Heart Development	Wikipathways	WP1591	NFATC1; NFATC2; NFATC4; SMAD4; ISL1; SMAD1; TBX2; GATA6; TBX1; HAND2; TBX5; PITX2; NKX2-5; MIR1-1; IRX4; VEGFA; VEGFC; FGF8; SHH; GATA4; BMP4; BMP2; NOTCH1; MEF2C; BMPR2; FOXC1	4089; 406904; 4086; 4851; 2296; 1482; 4208; 6899; 3670; 6909; 9464; 652; 650; 50805; 659; 2626; 2627; 4776; 6910; 4773; 5308; 6469; 7422; 7424; 4772; 2253	47	47
0.000223352059465	0.00302806808487	Melanoma - Homo sapiens (human)	KEGG	path:hsa05218	PDGFRB; PDGFRA; CDKN1A; EGFR; BAX; AKT1; AKT2; ARAF; MITF; RAF1; GADD45A; GADD45B; PIK3CD; RB1; GADD45G; FGF18; PIK3R2; PIK3R1; CDH1; FGF17; FGF16; PDGFA; IGF1R; CDKN2A; FGF8; MDM2; FGF4; FGF3; FGF2; KRAS; E2F3; E2F1; MAP2K2; CCND1; BAK1; FGF22	1026; 3845; 5894; 207; 4616; 369; 3480; 1029; 10912; 5154; 5156; 5925; 5159; 5293; 5295; 5296; 1871; 4286; 578; 581; 2247; 2248; 2249; 2253; 208; 595; 1956; 4193; 5605; 1869; 999; 1647; 8817; 8822; 8823; 27006	72	72
0.000259835162356	0.00346586579465	Pancreatic cancer - Homo sapiens (human)	KEGG	path:hsa05212	BCL2L1; TGFB2; TGFB3; RALBP1; SMAD4; CDKN1A; EGFR; BAX; SMAD3; AKT1; AKT2; MAPK10; RAF1; RAC3; ARHGEF6; GADD45A; GADD45B; PIK3CD; RB1; GADD45G; VEGFA; PIK3R2; PIK3R1; NFKB1; MAPK9; CDKN2A; RAC2; RALGDS; MTOR; SMAD2; KRAS; E2F3; PLD1; E2F1; CCND1; BAK1; ARAF	1871; 2475; 3845; 5894; 4616; 5900; 1026; 7043; 7042; 1029; 10912; 1956; 5925; 5293; 581; 5295; 5296; 4089; 4790; 578; 1869; 207; 208; 4088; 595; 598; 4087; 5337; 5601; 5602; 1647; 369; 10928; 9459; 5880; 5881; 7422	75	75
0.000266948838208	0.00350423316188	Circadian entrainment - Homo sapiens (human)	KEGG	path:hsa04713	CACNA1C; RASD1; NOS1; GRIA2; GNAO1; GNG13; GNAI3; GNAI1; CACNA1H; CACNA1I; ADCYAP1R1; RYR1; RYR2; CACNA1G; PRKCA; GUCY1A2; GRIN1; PLCB1; PLCB2; PLCB4; FOS; CAMK2D; CAMK2G; GNB1; GNB3; GNB2; PER2; PER1; CAMK2B; MTNR1B; KCNJ6; ADCY4; ADCY6; ADCY1; ADCY3; CALML3; GNAS; ADCY8; CALML6; CALML5; GRIN2A; PRKACA; GNGT2; GRIN2D; GNG8	94235; 51764; 5187; 51806; 107; 109; 112; 114; 117; 6262; 8864; 3763; 6261; 23236; 8911; 8912; 8913; 5330; 2773; 2775; 2778; 2782; 2783; 2784; 2793; 4842; 2770; 5332; 775; 196883; 2353; 810; 816; 817; 818; 2891; 2902; 2903; 2906; 163688; 2977; 5566; 4544; 51655; 5578	96	96
0.000284284544605	0.00366883845699	Sudden Infant Death Syndrome (SIDS) Susceptibility Pathways	Wikipathways	WP706	NGF; RYR2; CHAT; THRB; NFKB2; GAPDH; RET; MAP2; DDC; PRKAR2B; CC2D1A; ADCYAP1; NKX2-2; BDNF; ADCYAP1R1; YWHAZ; MEF2C; HSPD1; TPPP; TAC1; EGR1; JUN; PPARGC1A; EN1; ECE1; VIPR2; TH; VIPR1; MBD1; GRIN1; SCN4B; LMX1B; SLC9A3; DLX2; CPT1A; POU3F2; TCF3; MAZ; SP3; CHRM2; GNB3; IL6R; FEV; AR; VEGFA; REST; PRKAR1B; NFKB1; ALDOA; CDCA7L; KCNQ1; GATA2; GATA3; TACR1; CHRNA4; KCNH2; KCNJ8; ATP1A3; TP73; SSTR…	11076; 226; 3329; 4133; 10891; 7054; 3570; 2019; 1374; 3764; 55536; 54738; 7534; 1958; 6929; 1387; 1129; 6751; 864; 117; 116; 2784; 4803; 6262; 5566; 7434; 7433; 367; 1137; 55800; 6670; 1644; 5577; 5576; 5575; 5979; 7422; 2902; 6869; 2597; 627; 3757; 4821; 4152; 2624; 2625; 3725; 6752; 7161; 4208; 1103; 1746; 6550; 5454; 5978; 3350; 1889; 4790; 4791; 6863; 54862; 4150; 3784; 7068; 4010; 6330; 633…	159	159
0.000290947585377	0.00366883845699	Morphine addiction - Homo sapiens (human)	KEGG	path:hsa05032	GABRG2; SLC32A1; GABRA5; PDE11A; PDE3B; GNAI3; GNAI1; PDE1C; CACNA1A; CACNA1B; PDE3A; GNG13; GABRR1; GNAO1; GABRA2; GNGT2; PRKCA; GNB1; GNB3; GNB2; OPRM1; PDE4A; GABRB1; GABRB2; GABRB3; PDE10A; PDE8B; KCNJ6; ADCY4; ADCY6; ADCY1; ADCY3; GNAS; ADCY8; GABRP; PDE2A; GRK6; PRKACA; GABRQ; GABRD; PDE4B; PDE4C; GNG8	2560; 2561; 2562; 2563; 2566; 2568; 2569; 5137; 5138; 5139; 5140; 5141; 5142; 5143; 94235; 51764; 55879; 10846; 107; 109; 112; 114; 3763; 2770; 2773; 2775; 2778; 2782; 2783; 2784; 2793; 50940; 773; 774; 196883; 2870; 4988; 140679; 8622; 5566; 5578; 2555; 2558	91	91
0.00029476776956	0.00366883845699	Inflammatory mediator regulation of TRP channels - Homo sapiens (human)	KEGG	path:hsa04750	NGF; PLCB1; MAPK14; MAPK10; ALOX12; IL1R1; PIK3CD; NTRK1; PTGER2; PRKCA; PIK3R2; PIK3R1; HRH1; TRPV4; MAPK9; TRPV1; TRPV3; SRC; PLCB2; PLCB4; HTR2C; PPP1CA; CAMK2D; ASIC4; CAMK2G; PRKCE; ASIC3; ASIC2; CAMK2B; ITPR2; PLA2G4B; PLA2G4A; ADCY4; MAP2K3; ADCY6; ADCY1; ADCY3; CALML3; GNAS; ADCY8; CALML6; CALML5; PRKACA; PRKCH; F2RL1; MAPK11	5295; 40; 6714; 5732; 100137049; 51806; 9311; 2150; 107; 109; 112; 114; 3709; 5293; 5296; 4803; 23236; 3269; 5321; 59341; 5330; 5332; 2778; 55515; 162514; 239; 7442; 196883; 3358; 810; 4914; 816; 817; 818; 3554; 163688; 5499; 1432; 5566; 5578; 5581; 5583; 5600; 5601; 5602; 5606	99	99
0.000297233587205	0.00366883845699	EGF-EGFR Signaling Pathway	Wikipathways	WP437	MAP4K1; ERRFI1; NCK2; PTK2; RALBP1; PTK6; LIMK2; EGFR; JUND; CAV1; MAPK14; MAP2K2; PTK2B; DNM1; ABL1; CRK; PTPRR; RAF1; SH3GL3; SH3GL2; PEBP1; NCOA3; CBLB; TWIST1; MAP3K1; JUN; ARF6; ARHGEF1; DOK2; JAK2; MAPK7; PIK3R1; SYNJ1; MAPK9; PIK3R2; SRC; NOS3; RALGDS; CSK; FOS; PRKCA; GAB2; EPN1; PIK3C2B; PRKCZ; MTOR; CFL1; AKT1; BCAR1; STAT5A; PTPN5; KRAS; TNK2; RPS6KA2; RPS6KA3; INPP5D; PLD1; E2F1; SPRY…	3717; 1869; 6093; 25; 1072; 10188; 5900; 9564; 11184; 54206; 5753; 1956; 6714; 5590; 84867; 5598; 3845; 4846; 2475; 5747; 5605; 5601; 6457; 6456; 4205; 1398; 4214; 8867; 8202; 382; 9846; 2353; 1432; 5578; 6776; 29924; 5037; 5337; 10253; 857; 7410; 5782; 10401; 3635; 9138; 5894; 2185; 3725; 3727; 160; 868; 4208; 6196; 6197; 8440; 10928; 9610; 7291; 5296; 5295; 7837; 1445; 1759; 5801; 207; 5287; 90…	162	162
0.000315381383383	0.00383559417732	ncRNAs involved in Wnt signaling in hepatocellular carcinoma	Wikipathways	WP4336	WNT3A; SOST; ELAVL1; FZD10; WNT4; SOX7; FZD2; AXIN1; FZD7; FZD9; JUN; SOX17; DVL2; DVL1; FOSL1; MYC; NKD1; TCF7; KREMEN1; PLAU; NOTUM; LEF1; CTBP2; SFRP2; CSNK1A1L; LRP6; SFRP4; LRP5; CCND1; WNT1; CCND2; TCF7L1; TCF7L2; GSK3B; FRAT1; CTBP1; WNT5A; WNT7A; CSNK1E; WNT11; WNT7B	4609; 51176; 50964; 83439; 7474; 89780; 7477; 595; 1487; 8324; 4040; 4041; 1855; 1856; 85407; 2932; 6932; 11211; 6934; 5328; 6424; 6423; 10023; 8061; 7481; 3725; 1994; 1454; 1488; 147111; 83595; 64321; 8326; 7471; 7476; 83999; 894; 8312; 122011; 54361; 2535	86	86
0.000330118596648	0.00395663883228	Differentiation Pathway	Wikipathways	WP2848	WNT3A; TNFSF11; TGFB3; CSF1R; FST; KIT; NT5E; GDF5; PDGFA; TPO; IL6R; FLT3LG; FGF8; SHH; FGF4; FGF2; BMP4; ALK; IL11; WNT1; NOG; NOTCH1; INS; VEGFA; WNT5A; WNT7B	9241; 8600; 5154; 3630; 238; 7173; 1436; 2323; 4907; 3570; 652; 2249; 7471; 2247; 7474; 3815; 3589; 8200; 7043; 10468; 6469; 89780; 7422; 7477; 2253; 4851	48	48
0.000341039379387	0.0040291366679	MECP2 and Associated Rett Syndrome	Wikipathways	WP3584	GAMT; AKT1; HNRNPH1; BDNF; GAD1; NCOR1; CEBPD; FGF2; DLX5; DLX6; MBP; SIN3A; IGF2; POU3F2; CNP; TET1; TET3; SP3; REST; POU4F1; MTOR; OPRK1; FGF4; FGF3; GRIN1; RBFOX1; E2F1; MEF2C; MAG; CSRP1; BCL6; ARHGEF26	1869; 2902; 2475; 627; 9611; 1267; 4208; 2249; 604; 1052; 2593; 5454; 5457; 3187; 2248; 200424; 4986; 1465; 25942; 1750; 207; 3481; 54715; 4099; 80312; 6670; 2247; 4155; 26084; 2571; 5978; 1749	63	63
0.000356398426788	0.00415128871766	LncRNA involvement in canonical Wnt signaling and colorectal cancer	Wikipathways	WP4258	WNT3A; SOST; HNRNPU; KREMEN1; WNT4; FZD10; FZD2; AXIN2; AXIN1; FZD7; FZD9; JUN; MAP3K7; SOX17; DVL2; DVL1; FOSL1; MYC; NKD1; TCF7; TCF3; PLAU; APC2; NOTUM; LEF1; CTBP2; SFRP2; CSNK1A1L; LRP6; SFRP4; LRP5; CCND1; WNT1; CCND2; TCF7L1; TCF7L2; GSK3B; FRAT1; WNT11; CTBP1; WNT5A; WNT7A; CSNK1E; ATF3; WNT7B	10297; 4609; 51176; 50964; 83439; 7474; 89780; 83999; 595; 1487; 8324; 4040; 4041; 1855; 1856; 85407; 2932; 6932; 6934; 5328; 6424; 6423; 11211; 8313; 6929; 10023; 467; 8061; 6885; 7481; 3725; 1454; 1488; 147111; 64321; 8326; 7471; 7476; 7477; 894; 8312; 122011; 3192; 54361; 2535	97	97
0.000391139562284	0.00449267247235	G Protein Signaling Pathways	Wikipathways	WP35	GNAO1; PRKAR2A; PRKAR2B; AKAP12; AKAP10; AKAP11; ARHGEF1; GNAI3; GNAI1; SLC9A1; PDE1C; GNG13; GNA12; PRKCH; PRKCA; PRKCE; GNB1; GNB3; GNB2; PRKCZ; PRKAR1B; PPP3CA; PDE8B; KRAS; ADCY4; RRAS; ADCY6; ADCY1; GNAS; ADCY3; ADCY8; GNAZ; AKAP8; GNA14; GNA15; PRKACA; GNGT2; GNA11; GNAL; PDE4A; PDE4B; PDE4C; GNG8	8622; 5583; 5581; 5142; 5143; 5141; 5590; 51764; 3845; 2793; 2778; 2770; 2773; 2774; 2775; 114; 112; 2784; 2781; 2783; 2782; 5566; 196883; 2769; 2768; 2767; 109; 11216; 107; 5578; 5577; 5576; 5575; 11215; 5137; 94235; 9138; 10270; 9590; 5530; 9630; 6548; 6237	92	92
0.000399894004184	0.00453030604739	Type II diabetes mellitus - Homo sapiens (human)	KEGG	path:hsa04930	MAPK10; MAFA; HKDC1; CACNA1A; CACNA1B; CACNA1C; PIK3CD; CACNA1E; CACNA1G; PIK3R2; PIK3R1; MAPK9; KCNJ11; HK2; HK3; PRKCE; PRKCZ; MTOR; SOCS3; SOCS2; IRS4; IRS1; IRS2; INS; ABCC8	8835; 773; 774; 775; 777; 8471; 3099; 3101; 5293; 3630; 5295; 5296; 6833; 389692; 9021; 80201; 5581; 8913; 3667; 8660; 5590; 2475; 5601; 5602; 3767	46	46
0.000433746140841	0.00484740619561	PI3K-Akt signaling pathway - Homo sapiens (human)	KEGG	path:hsa04151	BCL2L1; STK11; AKT1; AKT2; BDNF; FGFR4; PIK3CD; NTRK1; PIK3CG; HSP90AB1; RELN; MAGI1; JAK2; MYC; IGF1R; DDIT4; ERBB4; PPP2R2D; PPP2R2C; PPP2R2B; PGF; MDM2; FGFR2; FGFR3; KRAS; YWHAZ; CCND1; CCND2; GSK3B; TLR2; SYK; GNG8; ITGA8; NGF; CDKN1A; CRTC2; BCL2; CSF3; THEM4; PRLR; RAF1; CCNE1; THBS2; THBS1; PIK3R6; OSM; PIK3R2; PIK3R1; ITGB8; MTOR; ANGPT1; ANGPT4; IGF2; VEGFA; COL4A2; COL4A1; FGF8; EFNA3;…	2057; 2066; 94235; 256076; 10319; 4193; 6256; 57521; 51378; 2247; 2248; 2249; 2253; 207; 208; 2261; 2263; 2264; 2323; 2324; 284; 8516; 27006; 5527; 3480; 3481; 117145; 2475; 468; 4609; 55844; 51764; 595; 596; 598; 8817; 627; 8822; 8823; 6794; 4790; 6850; 4803; 4804; 2782; 2783; 2784; 2793; 4846; 131873; 4908; 4914; 2932; 894; 898; 5008; 7057; 7058; 5618; 7097; 9170; 1026; 9223; 5154; 5156; 5159; …	354	353
0.000489541366445	0.00524372008053	VEGFA-VEGFR2 Signaling Pathway	Wikipathways	WP3888	BCL2L1; AKT1; PTK2B; RAPGEF1; CAV1; ADAMTS1; INPP4B; FADD; FGG; CDH5; SHC2; CCND1; EIF2A; GSK3B; DLL4; NFATC1; NFATC2; NFKBIA; CLTC; CRK; MAPKAPK2; EGR3; EGR1; JUN; PIK3R2; PIK3R1; CSK; FAF1; PRKCE; EPN1; SHB; VEGFA; IGFBP7; EIF4E; BCAR1; PTPN6; VAV2; MEF2C; PFN1; FLNB; HDAC5; HDAC4; HDAC7; RCAN2; MAPK14; RAF1; FLT1; MYH9; ARF6; ICAM1; NFKB1; MAPK9; KDR; SRC; ACACB; MTOR; F3; TPCN2; KL; CTGF; HSP…	3490; 9475; 3320; 5747; 6714; 3725; 5581; 5829; 3791; 1958; 2152; 4790; 9365; 51564; 1495; 6093; 5590; 2317; 154796; 4792; 9261; 595; 596; 598; 5605; 4208; 5606; 274; 3383; 1490; 83939; 25759; 2078; 1398; 3748; 29924; 2932; 2321; 382; 219931; 3315; 5328; 1432; 5578; 32; 7422; 11124; 1003; 2889; 1072; 5321; 2475; 2266; 79109; 857; 7410; 8821; 7414; 9564; 2113; 25865; 1213; 2817; 8772; 10645; 54567…	236	236
0.000495046272878	0.00524372008053	Ectoderm Differentiation	Wikipathways	WP2858	CCDC88C; AES; CLDN11; DMD; VAX2; NFATC1; SMAD4; SORCS1; PRKAG2; PODXL; SPRY2; PIM1; MAFB; BOC; RGMA; RAB8B; GREB1; WDR44; ZBTB16; GLI3; TFAP2C; NLGN1; CROCCP2; NR2F2; CDH8; JUP; NF2; GAS2L1; MYC; TRPM2; CDH6; PAX3; TCF3; ZBTB7B; TSC22D1; CELSR2; PAX6; SKIL; BCOR; FOXL1; GATA6; GRAMD1B; FGFR2; KIFC3; SERPINB6; RRBP1; BMP4; RHPN1; SOCS2; ARX; PLXNA2; WNT1; SHH; TCF7L1; GLB1; ELOVL4; ARHGAP15; STX16…	4771; 7226; 5077; 9687; 1952; 83439; 5269; 440193; 51762; 54880; 22871; 5010; 91653; 6785; 2300; 51043; 2263; 25806; 54521; 57476; 7022; 7026; 84809; 7704; 5080; 51422; 1006; 10634; 114822; 3801; 6929; 10253; 10257; 652; 2627; 6469; 4772; 4609; 166; 56963; 5420; 9935; 8835; 1487; 2737; 4089; 5292; 6498; 7471; 114815; 8848; 8675; 1756; 170302; 55843; 2720; 5362; 1004; 6238; 4990; 3728	142	142
0.000498217822006	0.00524372008053	Neuroactive ligand-receptor interaction - Homo sapiens (human)	KEGG	path:hsa04080	MC2R; UTS2R; GPR35; GHSR; RXFP1; THRB; ADRA2A; ADRA2B; PTGER3; GRIN1; TRPV1; PTH2R; HTR6; HTR7; HTR4; ADRA1D; AVPR2; GALR3; GALR2; GALR1; NMBR; HTR5A; GRIA2; GABRG2; NTSR1; TRHR; PTGDR; CCKBR; LHCGR; PRLR; HTR2C; HRH1; GRM4; GRM1; GRM3; NPFFR1; LPAR2; MTNR1B; OPRM1; TACR1; APLNR; LPAR6; GABRQ; GABRP; SSTR1; NPBWR1; GABRD; GABRR1; PTGER1; PTGER2; GABRA5; ADRA2C; GABRA2; CHRNB1; P2RY11; S1PR4; GPR8…	2560; 2561; 2562; 2563; 2566; 2568; 2569; 5729; 3973; 2587; 9248; 7201; 554; 4142; 4158; 4161; 2696; 10316; 2642; 6751; 6752; 6755; 5732; 2150; 1129; 64106; 5745; 5746; 1140; 117; 1144; 2837; 8811; 135; 10888; 3351; 5733; 146; 151; 152; 154; 165829; 1136; 1137; 187; 3269; 6869; 116443; 5340; 4829; 7433; 7434; 8973; 2831; 1813; 3350; 1816; 3358; 3360; 3361; 3362; 3363; 8484; 116444; 9002; 2859; 74…	277	277
0.0005121087581	0.00524372008053	Cardiac Hypertrophic Response	Wikipathways	WP2795	MAP4K1; NFATC2; HDAC5; HDAC4; HDAC7; MAP2K3; MAP2K2; AKT2; MAP2K7; RAF1; MAP3K1; MAP3K7; PRKCA; AKT1; MAPK7; NRG1; NFKB1; CAMK2D; PLA2G2A; MTOR; PPP3CA; FGFR2; FGF2; MAPK14; TNFRSF1A; GSK3B; MEF2A; CDK9	2475; 5605; 5606; 7132; 5609; 9759; 4205; 207; 4790; 2263; 6885; 2247; 817; 4214; 11184; 208; 2932; 51564; 5894; 4773; 5320; 3084; 1432; 10014; 1025; 5578; 5598; 5530	54	54
0.000517895303344	0.00524372008053	TGF-beta signaling pathway - Homo sapiens (human)	KEGG	path:hsa04350	PPP2R1A; TGFB2; TGFB3; ACVR1C; SMAD4; SMAD6; SMAD1; PPP2R1B; SMAD3; ZFYVE9; FST; PITX2; DCN; AMH; GDF7; GDF5; THBS1; TFDP1; INHBB; MYC; CUL1; CDKN2B; ACVR2A; RBL1; LTBP1; LEFTY2; SMAD2; BMP7; BMP6; E2F5; BMP4; BMP2; ID4; NOG; ROCK1; ID1; CHRD; BMPR2; CREBBP; TGIF1	7042; 7043; 7044; 4609; 8200; 650; 652; 654; 655; 7057; 659; 9241; 151449; 9372; 3397; 8454; 3625; 5933; 5308; 7050; 1030; 4086; 8646; 3400; 6093; 92; 1875; 4052; 5518; 130399; 1634; 10468; 1387; 7027; 5519; 268; 4087; 4088; 4089; 4091	85	85
0.000518686345919	0.00524372008053	Phospholipase D signaling pathway - Homo sapiens (human)	KEGG	path:hsa04072	SPHK2; PDGFRA; PDGFRB; GAB2; RRAS; AKT1; PTK2B; DNM1; DNM3; RAPGEF3; KIT; TSC2; PLA2G4A; DGKZ; PIK3R6; RAF1; DGKQ; PIK3CD; ARF6; PIK3CG; DGKK; PIK3R2; PIK3R1; GRM4; GNA12; KRAS; GRM1; DGKD; GRM3; SHC4; PDGFA; PLCB2; PLCB4; RALGDS; SHC2; SHC3; PRKCA; EGFR; PLCB1; MTOR; PLA2G4B; CYTH3; CYTH2; PLD1; ADCY4; RAPGEF4; ADCY6; ADCY1; ADCY3; SYK; AVPR2; GNAS; ADCY8; AKT2; INS; MAP2K2; PIP5K1C; AGPAT3; AGP…	10411; 5293; 56848; 5154; 5156; 5159; 554; 3630; 9265; 9266; 139189; 56894; 1609; 7249; 100137049; 6237; 107; 109; 53358; 112; 114; 9846; 2185; 25759; 5294; 5295; 5296; 6850; 23236; 5321; 207; 208; 5330; 5332; 5337; 1759; 2768; 3815; 3845; 5894; 5900; 196883; 57121; 10555; 11069; 8525; 8527; 2911; 2914; 23396; 382; 146850; 1956; 2475; 10161; 2913; 26052; 5578; 9170; 399694; 5605; 2778	146	145
0.000524330127835	0.00524372008053	Gene regulatory network modelling somitogenesis	Wikipathways	WP2854	WNT3A; EPHA4; NOTCH1; RIPPLY2; TBX6; FGF8; MESP2; LFNG; HES7	84667; 134701; 2043; 145873; 89780; 3955; 6911; 2253; 4851	11	11
0.000532270084232	0.00524372008053	Factors and pathways affecting insulin-like growth factor (IGF1)-Akt signaling	Wikipathways	WP3850	ITGB1; IGF1R; PLD1; TNFRSF1A; EIF4E; PPARGC1A; SMAD2; PIK3CG; AKT1; TNFSF9; NFKB1; MTOR; GSK3B; IGFBP5; MAP1LC3A; IRS1; SMAD3; WASL	2475; 4087; 4088; 5294; 8744; 5337; 7132; 10891; 84557; 3488; 3667; 207; 3480; 2932; 4790; 3688; 1977; 8976	30	30
0.000532614857031	0.00524372008053	Aldosterone-regulated sodium reabsorption - Homo sapiens (human)	KEGG	path:hsa04960	ATP1B2; SCNN1B; FXYD4; FXYD2; SCNN1A; NR3C2; PRKCA; SLC9A3R2; PIK3CD; IRS1; INS; SCNN1G; NEDD4L; KCNJ1; ATP1A3; PIK3R2; PIK3R1; SFN; ATP1A1; HSD11B2; KRAS	3845; 9351; 53828; 23327; 5293; 3630; 5295; 5296; 6337; 6338; 6340; 5578; 4306; 3667; 3291; 476; 478; 3758; 482; 486; 2810	37	37
0.000532614857031	0.00524372008053	Thyroid cancer - Homo sapiens (human)	KEGG	path:hsa05216	TFG; TCF7; MAP2K2; CCND1; GADD45A; GADD45B; TCF7L1; TCF7L2; GADD45G; PPARG; PAX8; NTRK1; RET; BAX; CDH1; RXRA; MYC; BAK1; LEF1; CDKN1A; KRAS	4609; 3845; 4616; 1026; 6932; 6934; 83439; 10912; 5979; 7849; 4914; 578; 581; 595; 5468; 5605; 10342; 999; 51176; 1647; 6256	37	37
0.00056178383595	0.00546582626271	Apelin signaling pathway - Homo sapiens (human)	KEGG	path:hsa04371	SPHK2; EGR1; HDAC5; HDAC4; NOS1; PRKAG1; PRKAG2; SMAD2; SMAD3; RRAS; AKT1; AKT2; SMAD4; GNG13; RAF1; GNAI3; MAP2K2; GNAI1; SLC9A1; RYR1; CALML3; RYR2; PPARGC1A; PIK3CG; PIK3R6; KLF2; CDH1; SLC8A2; PLCB1; PLCB2; NOS3; PLCB4; PRKCE; GNB1; MYLK3; GNB3; GNB2; MTOR; ITPR2; PIK3C3; KRAS; ADCY4; ADCY6; CTGF; APLNR; ADCY1; ADCY3; CCND1; ADCY8; CALML6; CALML5; NOTCH3; MEF2C; PDE3B; MEF2A; PRKACA; GNGT2; G…	56848; 5140; 94235; 9759; 51764; 595; 6237; 51806; 107; 109; 112; 114; 6261; 6262; 3709; 10891; 4205; 91807; 4208; 5289; 5294; 187; 23236; 207; 208; 5330; 5332; 2773; 2782; 2783; 2784; 2793; 4842; 2770; 4846; 10365; 4854; 3845; 5894; 196883; 10014; 4899; 810; 51422; 163688; 6543; 6548; 146850; 1958; 2475; 5566; 5571; 5581; 1490; 5605; 999; 4087; 4088; 4089	137	137
0.000600711178728	0.00577660633498	Biogenic Amine Synthesis	Wikipathways	WP550	DBH; TH; ASMT; COMT; PNMT; CHAT; DDC; ACHE; AANAT; GAD1; GAD2	1644; 1621; 15; 1312; 1103; 2572; 43; 7054; 2571; 5409; 438	15	15
0.000608838621114	0.00578746597312	Gastric acid secretion - Homo sapiens (human)	KEGG	path:hsa04971	SLC4A2; GNAI3; GNAI1; SLC9A4; SLC9A1; CCKBR; CAMK2D; PRKACA; ADCY6; PLCB1; PLCB2; PLCB4; PRKCA; CAMK2G; ATP1B2; MYLK3; CAMK2B; KCNQ1; ITPR2; ATP4A; ADCY4; KCNJ1; ADCY1; ATP4B; GNAS; CALML3; CA2; ADCY3; ADCY8; CALML6; CALML5; SSTR2; ATP1A3; ATP1A1; ACTB; CFTR	107; 496; 196883; 6548; 389015; 478; 495; 91807; 810; 3758; 816; 817; 818; 1080; 5566; 23236; 3784; 5578; 60; 760; 5330; 5332; 2773; 2778; 476; 51806; 6752; 482; 163688; 109; 112; 114; 887; 2770; 6522; 3709	75	75
0.000627779690465	0.00589970231835	Signaling Pathways in Glioblastoma	Wikipathways	WP2261	PDGFRB; PDGFRA; ERRFI1; CDKN1A; ATM; EGFR; MAP2K3; SPRY2; AKT2; MAP2K7; TSC2; MDM4; CCNE1; PIK3CD; RB1; PIK3CG; AKT1; PIK3R2; PIK3R1; CDKN2B; PRKCH; IGF1R; CDKN2A; PRKCA; SRC; PIK3C2B; PIK3C2A; PRKCZ; PIK3C2G; MDM2; FGFR2; RAF1; KRAS; E2F1; MAP2K2; CCND1; CCND2; IRS1; ARAF	5159; 595; 5296; 5294; 5295; 5293; 5605; 5606; 7249; 10253; 5609; 5583; 54206; 5925; 208; 2263; 5288; 3667; 894; 207; 898; 3480; 4194; 369; 5287; 5286; 4193; 1956; 1869; 6714; 5156; 1030; 5590; 1026; 5578; 1029; 472; 3845; 5894	83	83
0.000693023359689	0.00643966649958	Central carbon metabolism in cancer - Homo sapiens (human)	KEGG	path:hsa05230	PDGFRB; PDGFRA; SLC7A5; EGFR; RET; AKT1; AKT2; PGAM2; SCO2; GLS; RAF1; HKDC1; PIK3CD; NTRK1; PFKP; PFKL; PIK3R2; PIK3R1; MYC; SIRT3; SIRT6; HK2; HK3; MTOR; FGFR2; FGFR3; KRAS; MAP2K2; SLC16A3; SLC2A1; KIT; GLS2	4609; 5295; 3845; 5894; 9997; 3099; 9123; 1956; 2475; 5159; 27165; 5296; 4914; 5214; 2744; 5293; 80201; 3101; 207; 208; 5211; 2263; 5156; 5979; 51548; 5605; 3815; 5224; 8140; 6513; 23410; 2261	65	65
0.000710320465246	0.0064553299424	Bladder Cancer	Wikipathways	WP2828	CDKN1A; EGFR; MAP2K2; ARAF; RAF1; UPK3A; RB1; THBS1; PIK3R2; PIK3R1; CDH1; MYC; DAPK2; DAPK1; SRC; CDKN2A; VEGFA; MDM2; FGFR3; KRAS; E2F1; CCND1	595; 5296; 5295; 7057; 5605; 7380; 1612; 5925; 369; 2261; 23604; 999; 4193; 1956; 4609; 1869; 6714; 1026; 1029; 3845; 7422; 5894	40	40
0.000710320465246	0.0064553299424	Nicotine addiction - Homo sapiens (human)	KEGG	path:hsa05033	GRIA2; GABRG2; SLC32A1; GABRA5; GABRA2; CACNA1A; CACNA1B; GRIN3A; GRIN3B; GABRR1; GRIN1; CHRNA4; CHRNA6; GABRB1; GABRB2; GABRB3; SLC17A7; GABRQ; GABRP; GRIN2A; GRIN2D; GABRD	2560; 2561; 2562; 2563; 773; 774; 140679; 2568; 2569; 8973; 2566; 57030; 55879; 2891; 2902; 2903; 2906; 116443; 116444; 1137; 2555; 2558	40	40
0.000885914087764	0.00796359728892	Endometrial cancer - Homo sapiens (human)	KEGG	path:hsa05213	CDKN1A; EGFR; BAX; AKT1; AKT2; ARAF; GSK3B; RAF1; AXIN2; AXIN1; GADD45A; GADD45B; PIK3CD; GADD45G; PIK3R2; PIK3R1; CDH1; MYC; KRAS; TCF7; APC2; LEF1; CTNNA1; CTNNA3; MAP2K2; CCND1; TCF7L1; TCF7L2; BAK1	4609; 1026; 5894; 4616; 6932; 6934; 3845; 10912; 1956; 5293; 581; 5295; 5296; 10297; 1647; 29119; 578; 207; 208; 595; 1495; 5605; 999; 51176; 83439; 369; 2932; 8312; 8313	58	58
0.000948862248027	0.00834796892679	Adipogenesis	Wikipathways	WP236	LIF; E2F1; CDKN1A; IRS1; NCOR2; NCOR1; LEP; CEBPA; LPIN3; KLF15; CEBPD; EGR2; GADD45A; GADD45B; NDN; NR2F1; PPARGC1A; RB1; GATA3; CYP26B1; KLF6; DVL1; OSM; MBNL1; GDF10; TWIST1; RBL1; SOCS3; RXRA; HMGA1; PPARG; LPL; PPARA; CNTFR; GATA4; SMAD3; GATA2; STAT5A; EPAS1; BMP4; BMP3; BMP2; SFRP4; IRS4; LMNA; WNT1; NRIP1; IRS2; INS; MEF2C; PRLR; MEF2A; SREBF1; AGPAT2; NR1H3; CYP26A1	10062; 6720; 4023; 5468; 28999; 1959; 8471; 10891; 1316; 5465; 5618; 6256; 4208; 4205; 2662; 3667; 3952; 8204; 5008; 7025; 3159; 6424; 1647; 6776; 64900; 10555; 56603; 650; 651; 652; 7291; 2626; 2624; 2625; 1592; 1869; 9021; 1026; 8660; 9612; 9611; 4088; 3630; 4616; 1050; 1052; 4692; 4000; 5925; 2034; 3976; 7471; 1855; 1271; 4154; 5933	131	131
0.000948862248027	0.00834796892679	Dopaminergic synapse - Homo sapiens (human)	KEGG	path:hsa04728	PPP2R1A; PPP2R1B; CLOCK; GRIA2; GNAO1; MAPK14; AKT1; AKT2; MAPK10; MAPK11; GNAI3; GNAI1; CACNA1A; CACNA1B; CACNA1C; PPP2R2C; GNG13; PRKCA; CREB3L1; TH; MAPK9; ATF4; PLCB1; PLCB2; PLCB4; FOS; CAMK2D; PPP2R2D; CAMK2G; GNB1; COMT; GNB3; GNB2; PPP1CA; CAMK2B; PPP3CA; ITPR2; PPP2R2B; CALY; KCNJ6; GNAS; CALML3; DRD5; DRD2; CALML6; CALML5; GSK3B; GRIN2A; PRKACA; GNGT2; GNAL; PPP2R5E; DDC; PPP2R5A; GNG8;…	94235; 55844; 3763; 51764; 51806; 9575; 1644; 3709; 23236; 207; 208; 5330; 5332; 2773; 2774; 2775; 2778; 2782; 2783; 2784; 2793; 2770; 773; 774; 775; 1813; 1816; 1312; 817; 810; 816; 2353; 818; 2891; 5518; 2903; 163688; 90993; 2932; 5499; 7054; 5519; 5521; 5522; 5525; 5527; 1432; 5529; 5530; 5566; 50632; 5578; 468; 5600; 5601; 5602	131	131
0.000966633774194	0.00841480138167	Acute myeloid leukemia - Homo sapiens (human)	KEGG	path:hsa05221	CSF1R; AKT1; AKT2; RUNX1T1; RAF1; CEBPA; ZBTB16; CEBPE; CCNA1; PIK3CD; JUP; PIK3R2; PIK3R1; PML; NFKB1; MYC; DUSP6; TCF7; PIM2; PIM1; PER2; MTOR; LEF1; KRAS; MAP2K2; CCND1; TCF7L1; TCF7L2; KIT; STAT5A; RUNX1; ARAF	2475; 3845; 5894; 4609; 1053; 7704; 6932; 6934; 83439; 1436; 11040; 5292; 5293; 5295; 5296; 1050; 1848; 8900; 207; 208; 595; 8864; 861; 862; 3728; 5371; 5605; 3815; 51176; 4790; 369; 6776	66	66
0.00102837610272	0.00881640205326	Platelet activation - Homo sapiens (human)	KEGG	path:hsa04611	RASGRP2; RASGRP1; APBB1IP; ACTG1; PLCB1; PIK3CD; MAPK14; AKT1; AKT2; MAPK11; P2RX1; COL3A1; ARHGEF1; GNAI3; GNAI1; ITGA2B; TLN2; PIK3CG; VASP; PIK3R6; GUCY1A2; PIK3R2; PIK3R1; FGG; GP9; ITGB1; SRC; PLCB2; NOS3; PLCB4; PPP1CA; MYLK3; PTGIR; PRKCZ; ITPR2; PLA2G4B; PLA2G4A; P2RY1; VWF; ADCY4; ADCY6; ADCY1; MYL12A; ADCY3; SYK; GNAS; ADCY8; ROCK1; ROCK2; PRKACA; COL1A1; F2RL3; ACTB	9475; 100137049; 6714; 60; 71; 3674; 3688; 5739; 109; 112; 114; 3709; 107; 23236; 5293; 5294; 5295; 5296; 6850; 5321; 83660; 207; 208; 5330; 5332; 2773; 2266; 2770; 4846; 7408; 54518; 1277; 2815; 1281; 196883; 7450; 2778; 9002; 5499; 10627; 10125; 1432; 5023; 2977; 146850; 5028; 9138; 91807; 5566; 6093; 5590; 5600; 10235	123	123
0.00103408826985	0.00881640205326	Insulin signaling pathway - Homo sapiens (human)	KEGG	path:hsa04910	MKNK2; PRKAG2; CALML6; PRKAR2A; AKT1; AKT2; PRKAR2B; ARAF; FBP1; MAPK10; CRK; PDE3B; TSC2; RPTOR; PPP1R3B; HKDC1; RAF1; SHC3; PIK3CD; PPARGC1A; PHKB; PRKAG1; PYGB; FASN; PIK3R2; PIK3R1; GSK3B; PYGM; SHC4; CBLB; IRS2; SHC2; ACACB; HK2; HK3; RHOQ; CALML3; PRKCZ; SH2B2; PRKAR1B; TRIP10; EIF4E; KRAS; MAPK9; EXOC7; SOCS3; SOCS2; IRS4; PPP1CA; IRS1; CALML5; INS; MAP2K2; PTPRF; SREBF1; PRKACA; MTOR; RAP…	5140; 3099; 3101; 32; 3630; 6720; 7249; 3667; 51806; 9322; 53358; 8835; 5257; 10891; 2194; 2203; 25759; 5792; 5293; 5295; 5296; 57521; 5834; 5837; 207; 208; 51422; 23265; 3845; 5894; 8471; 810; 79660; 2872; 9021; 2889; 399694; 868; 163688; 10603; 369; 2932; 1398; 5499; 23433; 2475; 80201; 1977; 5566; 5571; 5575; 5576; 5577; 8660; 5590; 5601; 5602; 5605	137	137
0.0010473133424	0.00883804218539	Leukocyte transendothelial migration - Homo sapiens (human)	KEGG	path:hsa04670	CLDN10; PTK2; ACTG1; CLDN14; CLDN18; CLDN19; RASSF5; RAPGEF4; MYL7; PTK2B; CLDN11; MAPK11; RAPGEF3; ARHGAP5; GNAI3; GNAI1; PIK3CD; CLDN9; PIK3R2; PIK3R1; SIPA1; CLDN1; THY1; CLDN3; CDH5; CLDN5; PXN; ITGB1; ITGB2; RAC2; ICAM1; JAM2; PRKCA; VCL; CLDN25; CYBA; VASP; CXCL12; BCAR1; CTNNA1; CTNNA3; MAPK14; ACTN1; MYL12A; VAV2; ROCK1; ROCK2; ESAM; ACTB	51208; 23562; 60; 644672; 71; 87; 2185; 3688; 3689; 5747; 58494; 58498; 83593; 5293; 5295; 5296; 10411; 5829; 2770; 2773; 7408; 7410; 6387; 7414; 5880; 9475; 10627; 11069; 90952; 3383; 1365; 9564; 6494; 9071; 9076; 9080; 394; 5010; 1432; 7070; 29119; 5578; 6093; 7122; 149461; 1495; 5600; 1003; 1535	112	112
0.00113051894257	0.00934939165505	TP53 Network	Wikipathways	WP1742	CDKN2A; PMAIP1; GADD45A; CDKN1A; ATM; BAX; OTX2; BOK; TP73; ABL1; MDM2; MYC; BCL2	25; 1647; 1026; 5366; 5015; 581; 666; 1029; 4193; 472; 4609; 7161; 596	20	20
0.00113051894257	0.00934939165505	BMP Signaling Pathway in Eyelid Development	Wikipathways	WP3927	BMP4; SMAD4; JUN; MAP3K1; EGFR; SMAD1; NOTCH1; SHH; INHBB; PITX2; MAPK9; FGFR2; FOXC1	5308; 6469; 4086; 4214; 4089; 3625; 2296; 5601; 1956; 652; 2263; 4851; 3725	20	20
0.00116865690145	0.00956910155936	Aldosterone synthesis and secretion - Homo sapiens (human)	KEGG	path:hsa04925	ATF4; MC2R; KCNK3; CACNA1H; CACNA1I; CYP11A1; KCNK9; CACNA1C; CACNA1G; PRKCA; ATP1A3; DAGLA; PLCB1; PLCB2; DAGLB; PLCB4; CAMK2D; ATP1B2; CAMK2G; PRKCE; CAMK2B; LDLR; POMC; ITPR2; ATP2B3; ATP2B2; ADCY4; ADCY6; ADCY1; ADCY3; CALML3; SCARB1; GNAS; ADCY8; CALML6; CALML5; PDE2A; CREB3L1; PRKACA; ATP1A1; GNA11; CYP11B2; PRKD2	5138; 1583; 1585; 4158; 51806; 51305; 107; 109; 112; 114; 3709; 3777; 23236; 2767; 8912; 8913; 5330; 2778; 747; 5332; 221955; 775; 25865; 196883; 810; 816; 817; 818; 5443; 8911; 163688; 3949; 90993; 949; 5566; 5578; 5581; 468; 476; 478; 482; 491; 492	96	96
0.0011974915682	0.00970907379316	Calcium Regulation in the Cardiac Cell	Wikipathways	WP536	CACNA1C; FXYD2; ATP2A3; GNB1; GNAO1; GJC2; PRKAR2A; RGS14; PRKAR2B; GJB6; KCNB1; GNAI1; YWHAZ; RGS20; GNAI3; GRK6; CACNA1A; GJB3; RYR2; GJB4; GNG13; PRKCA; RGS6; RGS7; RGS2; RGS3; GJD2; PRKCH; CAMK2D; ATP1B2; CAMK2G; PRKCE; CHRM2; GNB3; GNB2; PRKCZ; CAMK2B; PRKAR1B; ITPR2; ATP2B3; ATP2B2; ADCY1; RGS16; ADCY6; GJA3; ADRA1D; RGS10; RGS11; ADCY4; ADCY3; ADCY8; CACNA1E; GNAZ; CACNB3; SFN; RYR1; ADRB2…	491; 492; 6004; 5583; 6000; 5581; 818; 817; 2707; 5997; 7534; 5998; 5590; 51764; 10804; 1129; 774; 2770; 94235; 8601; 2775; 114; 2870; 112; 2784; 6262; 2783; 6261; 5566; 8786; 196883; 127534; 3745; 2767; 109; 146; 107; 784; 5578; 5577; 5576; 5575; 6001; 10636; 2778; 2773; 2810; 9628; 816; 57369; 154; 57165; 775; 777; 773; 2700; 3709; 489; 2781; 482; 2782; 486	149	149
0.00127373532914	0.0102269817204	miR-509-3p alteration of YAP1-ECM axis	Wikipathways	WP3967	TEAD2; TWIST1; THBS2; SNAI2; COL5A1; GPC6; COL1A1; TEAD3; COL3A1; TEAD1; BCAR1; PBX3	7291; 7058; 1281; 6591; 5090; 7005; 1289; 10082; 1277; 8463; 9564; 7003	18	18
0.00132999870938	0.0105163156543	Long-term potentiation - Homo sapiens (human)	KEGG	path:hsa04720	PPP3R2; GRIA2; MAP2K2; ARAF; RAPGEF3; RAF1; CACNA1C; CAMK2D; GRIN1; GRM1; PLCB1; PLCB2; PLCB4; PRKCA; CAMK2G; CAMK2B; ATF4; ITPR2; KRAS; RPS6KA2; RPS6KA3; ADCY1; PPP1CA; CALML3; ADCY8; CALML6; CALML5; GRIN2A; PRKACA; GRIN2D; PPP3CA; CREBBP	1387; 3845; 5894; 775; 5332; 5530; 5535; 369; 810; 10411; 816; 817; 818; 6196; 6197; 5578; 5566; 23236; 2891; 5330; 2902; 2903; 2906; 51806; 2911; 5605; 163688; 107; 3709; 114; 468; 5499	67	67
0.00133520331765	0.0105163156543	MicroRNAs in cardiomyocyte hypertrophy	Wikipathways	WP1544	WNT3A; LIF; NFATC4; HDAC4; HDAC7; PLCB2; MAP2K3; MAP2K2; AKT2; MAP2K7; HDAC5; RAF1; FZD2; MIR140; PIK3CD; PIK3CG; DVL1; AKT1; MAPK7; PIK3R1; EDN1; NFKB1; NPPB; MIR199A1; PIK3R2; IGF1R; CAMK2D; MIR185; MYLK3; PLA2G2A; NRG1; MTOR; PPP3CA; GATA4; FGFR2; FGF2; MAPK14; LRP6; LRP5; MIR133A2; ROCK1; ROCK2; GSK3B; CDK9; WNT5A	3480; 406923; 9475; 2247; 817; 51564; 6093; 5598; 4879; 2475; 5605; 5606; 5609; 4040; 4041; 2263; 2932; 5320; 406976; 1432; 89780; 91807; 406961; 5330; 1906; 3084; 2626; 4776; 5894; 10014; 1025; 5296; 5294; 5295; 5293; 9759; 3976; 7474; 1855; 207; 208; 406932; 5530; 4790; 2535	102	102
0.00139323391837	0.0108698533065	Thyroid hormone signaling pathway - Homo sapiens (human)	KEGG	path:hsa04919	FXYD2; ACTG1; PLCB1; PLCZ1; RCAN2; AKT1; AKT2; NOTCH3; TSC2; GATA4; NCOR1; NCOA3; SLC9A1; RAF1; PIK3CD; PFKP; MED14; PIK3R2; PIK3R1; DIO3; ATP1A3; MYC; GSK3B; SIN3A; SRC; PLCB2; PLCB4; MED16; PRKCA; MED30; MED17; ATP1B2; RXRA; THRB; PLCD4; MTOR; PLCD1; MDM2; KRAS; BMP4; MAP2K2; CCND1; SLC16A2; NOTCH1; SLC2A1; WNT4; PRKACA; ATP1A1; ACTB; CREBBP	4609; 8202; 6714; 2626; 71; 7249; 595; 54361; 5214; 4193; 6256; 652; 5293; 5295; 5296; 23236; 1735; 207; 208; 5330; 5332; 5333; 9440; 4851; 4854; 3845; 5894; 89869; 90390; 10025; 84812; 25942; 60; 1387; 6513; 2932; 9611; 9282; 6548; 7068; 6567; 2475; 5566; 5578; 476; 478; 482; 5605; 486; 10231	116	116
0.00150232397063	0.0115217495518	Mesodermal Commitment Pathway	Wikipathways	WP2857	WNT3A; KDM6A; NCAPG2; SESN1; TRERF1; SMAD4; DIP2A; SMAD6; AEBP2; EPB41L5; SMAD1; SMAD2; SMAD3; CRTC1; TBX3; TBX1; TBX6; TEAD2; PITX2; BCORL1; TEAD1; AMH; AXIN2; GRHL2; AXIN1; MEIS1; SOX17; AHDC1; KLF4; JAK2; ZIC3; ZIC2; BMPR2; ACVR2A; PARP8; TET1; JARID2; LEFTY2; GATA3; PAX6; SOX21; FGF8; GATA6; LEF1; PBX3; UBR5; BMP7; BMP4; ARID5B; RGS10; RPL38; CCND1; NOG; TCF7L1; FOXA1; CHRD; PIAS1; PRKACA; CT…	3717; 7003; 51176; 92; 6001; 84159; 1466; 80312; 6911; 268; 23373; 5308; 79977; 83439; 89780; 2253; 595; 63035; 51366; 5090; 5566; 54892; 4211; 79668; 55809; 9314; 57669; 5080; 7546; 7547; 84667; 8554; 9241; 8313; 2296; 6169; 8463; 3169; 6926; 27244; 27245; 655; 652; 659; 2627; 3720; 7403; 4086; 4087; 4088; 4089; 64321; 23181; 6899; 1488; 2625; 121536; 85363; 4091; 8312; 7044; 11166; 8646	153	153
0.00150465411317	0.0115217495518	Prostate cancer - Homo sapiens (human)	KEGG	path:hsa05215	PDGFRB; PDGFRA; ATF4; CDKN1A; NFKBIA; EGFR; IGF1R; AKT1; AKT2; ERG; ARAF; INSRR; GSK3B; RAF1; LEF1; CCNE1; PIK3CD; RB1; HSP90AB1; PIK3R2; PIK3R1; NFKB1; PDGFA; TCF7; PLAU; AR; MTOR; SRD5A2; E2F3; MDM2; FGFR2; KRAS; ETV5; E2F1; MAP2K2; CCND1; TCF7L1; TCF7L2; INS; CREB3L1; HSP90AA1; CREBBP; BCL2	1026; 2078; 5154; 5159; 3630; 3645; 2119; 595; 596; 4193; 90993; 5293; 5295; 5296; 4790; 4792; 207; 5328; 2263; 5156; 208; 3326; 3845; 5894; 6932; 6934; 5925; 1869; 1871; 6716; 1387; 367; 369; 2932; 898; 3480; 1956; 2475; 3320; 468; 5605; 51176; 83439	97	97
0.00155533152645	0.0118005428658	Differentiation of white and brown adipocyte	Wikipathways	WP2895	BMP7; PRDM16; CEBPA; BMP4; BMP2; PLAC8; SLC7A10; PPARGC1A; SMAD1; LEP; PPARG; EBF3; ZNF423; ZIC1; CIDEA	4086; 1149; 56301; 23090; 1050; 10891; 655; 652; 650; 63976; 3952; 5468; 51316; 253738; 7545	25	25
0.00161803262714	0.0121646634786	Oncostatin M Signaling Pathway	Wikipathways	WP2374	TIMP3; SRC; JUNB; JUND; MAPK14; MAP2K2; PTK2B; TYK2; RAF1; EGR1; OSM; PXN; PIK3R1; NFKB1; MAPK9; PRKCH; NFKBIA; CYR61; FOS; PRKCA; PRKCE; LDLR; MTOR; KRAS; CASP7; JAK2; SOCS3; AKT1; IRS1; PIAS3; VEGFA	3949; 3717; 5295; 3491; 5605; 2475; 5601; 3726; 5583; 5581; 5829; 4790; 10401; 3667; 207; 7297; 5008; 5894; 2185; 2353; 6714; 3727; 9021; 1958; 4792; 840; 1432; 5578; 3845; 7422; 7078	65	65
0.00180683107374	0.0134617053872	Prolactin Signaling Pathway	Wikipathways	WP2037	PTK2; NFKBIB; NFKBIA; GAB2; MAPK14; MAP2K2; RAF1; YWHAZ; PRLR; JUN; PIK3CG; JAK2; PIK3R2; PIK3R1; PXN; MYC; MAPK9; ZAP70; ITGB1; SRC; FOS; SOCS2; MTOR; NFKB1; PTPN6; RPS6KA2; SOCS3; AKT1; VAV2; IRS1; IRS2; GSK3B; PIAS3; STAT5A; FLNA	1432; 2475; 5296; 5294; 5295; 3717; 5605; 5601; 8660; 5829; 9021; 7410; 5777; 7535; 7534; 10401; 207; 5747; 2932; 5894; 9846; 4609; 3667; 3725; 6714; 4790; 4792; 4793; 5618; 3688; 2316; 6776; 6196; 8835; 2353	76	76
0.00186511333031	0.0137718636086	TGF-beta Receptor Signaling	Wikipathways	WP560	LIF; SMAD4; SMAD6; SMAD1; SMAD2; SMAD3; ZFYVE9; FST; SKI; CREBBP; FOS; JUN; THBS1; NFKB1; MAPK9; TGFBR3; LTBP1; ENG; LEFTY2; SKIL; LEF1; BMP4; WNT1; NOG; RUNX3; ZNF423; TGIF1	6497; 4086; 4087; 9241; 4089; 6498; 5601; 3725; 51176; 4790; 7050; 7057; 4088; 652; 3976; 7471; 4091; 9372; 7044; 23090; 7049; 10468; 1387; 4052; 864; 2022; 2353	55	55
0.00190899003793	0.0139711040829	Insulin Signaling	Wikipathways	WP481	MAP4K1; MAP3K1; EHD2; EHD1; CBLB; JUN; MAP3K7; MAP2K3; MAP2K2; AKT2; MAP4K2; MAP2K7; MAPK11; CRK; GYG1; ARHGAP33; IRS4; MINK1; MAP3K8; PTPRF; TSC2; EGR1; MAP3K6; ARF6; PIK3CG; PFKL; AKT1; MAPK7; PIK3R1; MAPK9; FOS; PIK3R2; PRKCH; IGF1R; RAC2; IRS2; SHC2; SHC3; PRKCA; RHOQ; PIK3C2A; PRKCZ; MTOR; EIF4E; CYTH3; PIK3C3; RAF1; PIK3C2G; MAPK14; RPS6KA2; RPS6KA3; SGK3; SOCS3; STX4; SH2B2; PIK3CD; IRS1; …	50488; 5583; 25759; 9021; 9064; 11184; 3480; 1958; 5590; 5598; 2992; 2475; 1326; 9265; 23678; 3667; 5605; 5606; 5601; 5600; 5602; 5609; 6513; 7249; 10603; 1398; 4214; 30846; 2932; 382; 7786; 1432; 5578; 4296; 5871; 53358; 2889; 5294; 5295; 23433; 6885; 5894; 3725; 8471; 868; 8660; 6196; 6197; 5792; 4294; 2353; 5296; 6810; 6813; 5293; 5880; 5211; 10938; 115703; 5289; 5288; 207; 208; 5286; 1977	160	160
0.00196905980853	0.0142843198391	Pathways Affected in Adenoid Cystic Carcinoma	Wikipathways	WP3651	FOXP2; ATM; AKT1; INSRR; MYBL1; BCORL1; ARID4B; RAF1; NCOR1; MYCN; CEBPA; KDM6A; MAGI1; KDM6B; MYC; FGF16; HIST1H2AL; BCOR; HIST1H1E; FGFR4; BRD1; ARID5B; MAP2K2; MAX; ARID1A; NOTCH1; CTBP1; KAT6A; IL17RD; CREBBP	9611; 4851; 54880; 5605; 1487; 9223; 3008; 63035; 1050; 4149; 93986; 8823; 84159; 54756; 8289; 2264; 207; 23774; 23135; 8332; 4609; 3645; 4603; 4613; 472; 51742; 7994; 5894; 1387; 7403	63	63
0.00218858524291	0.0157387825729	Myometrial Relaxation and Contraction Pathways	Wikipathways	WP289	ACTA1; ACTG1; NOS1; GNB1; PLCD1; PRKAR2A; PRKAR2B; MAFF; DGKZ; GRK6; RGS20; RXFP1; RYR1; GPR182; RYR2; JUN; GNG13; ETS2; PRKCA; RGS6; RGS7; RGS2; RGS3; NFKB1; GUCA2B; ADCY3; OXT; PRKCH; NOS3; FOS; CAMK2D; RAMP1; CAMK2G; PRKCE; RGS14; CAMK2B; GNB2; IGFBP2; PRKCZ; GNB3; PRKAR1B; IGFBP5; ITPR2; ATP2A3; ACTB; RGS16; ADCY6; GSTO1; ADCY1; RGS10; RGS11; ADCY4; CNN2; ADCY8; SFN; CACNB3; PRKACA; ATF3; ATF…	5590; 1265; 8786; 6004; 5583; 6000; 5581; 818; 816; 817; 3488; 23764; 5142; 5997; 5998; 60; 58; 196883; 51764; 2778; 94235; 8601; 114; 112; 8525; 2784; 6262; 2783; 6261; 5566; 9446; 7534; 109; 107; 784; 5578; 5577; 5576; 5575; 6001; 10636; 71; 10267; 5333; 2114; 2810; 5020; 467; 9628; 59350; 3725; 2353; 468; 4846; 4842; 2870; 3485; 3709; 489; 11318; 4790; 2782; 2981	155	155
0.00229093433727	0.01633278187	ErbB signaling pathway - Homo sapiens (human)	KEGG	path:hsa04012	PTK2; CBLB; JUN; CDKN1A; EGFR; AKT1; AKT2; MAPK10; ABL1; CRK; ABL2; RAF1; ERBB4; PIK3CD; ARAF; PRKCA; PIK3R2; PIK3R1; NRG1; MYC; MAPK9; SHC4; SRC; SHC2; SHC3; CAMK2D; CAMK2G; CAMK2B; MTOR; NRG3; KRAS; NCK2; MAP2K2; GSK3B; STAT5A; MAP2K7; PAK6; PAK3	4609; 2475; 3845; 5894; 3084; 3725; 5293; 2066; 5601; 25; 27; 25759; 1956; 816; 817; 818; 6714; 5063; 5578; 5602; 207; 208; 8440; 399694; 56924; 10718; 868; 5605; 5295; 5609; 1026; 53358; 369; 5747; 2932; 1398; 6776; 5296	85	85
0.00243660045705	0.0172228083588	AGE-RAGE signaling pathway in diabetic complications - Homo sapiens (human)	KEGG	path:hsa04933	NFATC1; TGFB2; TGFB3; COL4A1; SMAD4; JUN; BAX; SMAD3; MAPK14; AKT1; AKT2; MAPK10; MAPK11; COL3A1; EGR1; PIK3CD; SMAD2; JAK2; PIK3R2; PIK3R1; EDN1; NFKB1; MAPK9; PLCB1; PLCB2; NOS3; PLCB4; ICAM1; PIM1; PRKCA; PRKCE; PLCD4; PRKCZ; VEGFA; COL4A2; VEGFC; PLCD1; KRAS; F3; CCND1; STAT5A; COL1A1; BCL2	3845; 581; 595; 596; 2152; 6776; 3717; 3725; 4772; 5292; 5293; 5295; 5296; 4790; 23236; 207; 208; 5330; 5332; 5333; 4846; 1277; 7422; 7424; 1281; 1282; 1284; 3383; 84812; 1906; 7042; 7043; 1432; 1958; 5578; 5581; 4088; 5590; 5600; 5601; 5602; 4087; 4089	99	99
0.00267352784004	0.0187373518959	Neurotrophin signaling pathway - Homo sapiens (human)	KEGG	path:hsa04722	NGF; NFKBIB; JUN; NFKBIA; BAX; CALML6; MAPK14; AKT1; AKT2; RIPK2; MAPK10; NGFR; ABL1; CRK; BDNF; RAF1; MAPKAPK2; MAP3K1; PIK3CD; NTRK1; MAPK11; PIK3R2; PIK3R1; ARHGDIA; NFKB1; MAPK9; MAPK7; SHC4; NTF3; SHC2; SHC3; CAMK2D; MAP2K7; CAMK2G; CAMK2B; SH2B2; SH2B3; RAPGEF1; KRAS; RPS6KA2; RPS6KA3; MAP2K2; CALML3; IRS1; CALML5; GSK3B; TP73; ATF4; MATK; BCL2	25; 9261; 4145; 6196; 6197; 8767; 581; 3667; 596; 51806; 53358; 627; 4214; 3725; 25759; 5293; 5295; 5296; 4790; 4792; 4793; 4803; 4804; 207; 208; 3845; 5894; 10019; 810; 4908; 816; 817; 4914; 2889; 399694; 163688; 10603; 2932; 1398; 396; 1432; 468; 5598; 5600; 5601; 5602; 5605; 5609; 7161; 818	119	119
0.0027806102276	0.0193240727582	Wnt Signaling Pathway	Wikipathways	WP363	NFATC2; AKT1; SOX1; TSC2; AXIN2; AXIN1; MAP3K7; DVL2; CSNK1D; DVL1; MYC; MAPK9; TCF3; PRKCA; PPARG; MTOR; LEF1; LRP6; LRP5; CCND1; TCF7L2; GSK3B; FRAT1; CTBP1; CSNK1E	595; 6934; 2475; 5601; 6929; 7249; 5468; 10023; 51176; 4040; 4041; 8313; 1855; 1856; 207; 2932; 6885; 4773; 8312; 4609; 5578; 6656; 1454; 1453; 1487	51	51
0.00291792900692	0.0199510916579	Leptin Insulin Overlap	Wikipathways	WP3935	DGKZ; SOCS3; SOCS2; IRS4; IRS1; IRS2; INS; LEP; AKT1; JAK2; PIK3CG	3717; 207; 3952; 5294; 3630; 8660; 8471; 8835; 9021; 3667; 8525	17	17
0.00291908354366	0.0199510916579	VEGF signaling pathway - Homo sapiens (human)	KEGG	path:hsa04370	SPHK2; NFATC2; PTK2; PPP3R2; MAPK14; MAP2K2; AKT2; MAPK11; RAF1; MAPKAPK2; PIK3CD; PXN; PIK3R1; KDR; PIK3R2; SRC; NOS3; RAC2; RAC3; SHC2; HSPB1; PRKCA; VEGFA; PLA2G4B; PLA2G4A; KRAS; AKT1; PPP3CA	3845; 5894; 207; 9261; 56848; 1432; 5530; 5295; 5535; 4773; 5296; 3315; 6714; 25759; 5829; 5321; 5578; 3791; 208; 100137049; 5600; 5605; 4846; 5293; 5747; 5880; 5881; 7422	59	59
0.00295495049236	0.0200306889933	Ovarian Infertility Genes	Wikipathways	WP34	LHCGR; CCND2; PRLR; ZP3; EGR1; NRIP1; PTGER2; SMAD3; VDR; SMPD1; FIGLA; NR5A1; PGR; SYNE2; ATM; NCOR1; DAZL	9611; 4088; 6609; 23224; 1618; 1958; 3973; 8204; 894; 5732; 7784; 344018; 5618; 5241; 472; 7421; 2516	31	31
0.00303910784954	0.0204336763542	Bladder cancer - Homo sapiens (human)	KEGG	path:hsa05219	SRC; CDKN2A; E2F3; E2F1; UPK3A; CCND1; CDKN1A; VEGFA; EGFR; RB1; THBS1; MAP2K2; FGFR3; MDM2; CDH1; ARAF; MYC; RAF1; DAPK2; DAPK1; KRAS	4609; 1026; 3845; 5894; 1871; 7057; 1029; 5925; 23604; 6714; 1612; 1869; 595; 7380; 2261; 4193; 5605; 999; 1956; 369; 7422	41	41
0.00331236827777	0.0220913594009	ErbB Signaling Pathway	Wikipathways	WP673	PTK2; CBLB; PIK3CD; CDKN1A; EGFR; MAP2K2; AKT2; MAP2K7; ABL1; CRK; ABL2; RAF1; ERBB4; JUN; ARAF; PRKCA; PIK3R2; PIK3R1; NRG1; MYC; MAPK9; SHC4; SRC; SHC2; SHC3; CAMK2D; CAMK2G; CAMK2B; MTOR; MDM2; NRG3; KRAS; NCK2; AKT1; CCND1; GSK3B; STAT5A; MAPK10; PAK6; PAK3	5747; 25; 27; 818; 816; 817; 5063; 1398; 1956; 6714; 56924; 3845; 2066; 2475; 595; 5605; 5601; 5602; 5609; 25759; 369; 2932; 4193; 399694; 5578; 6776; 53358; 3084; 5894; 4609; 3725; 868; 1026; 8440; 10718; 5296; 5295; 5293; 207; 208	92	92
0.0033551042359	0.0221973696247	JAK-STAT	Wikipathways	WP2593	BCL2L1; ITGB1; PTK2; EGFR; BAX; ROCK1; MAPK14; MAP2K2; IRS2; PIK3CG; RAF1; YWHAZ; TWIST1; FOS; JUN; PDE3B; PIK3R2; JAK2; PXN; PIK3R1; NFKB1; MYC; MAPK9; ZAP70; IGF2; SRC; IGF1R; NOS3; ACACB; MTOR; EIF4E; MDM2; PTPN6; ISOC2; SOCS3; SOCS2; CCND1; VAV2; IRS1; ROCK2; GSK3B; PIAS3; STAT5A; AKT1; FLNA	3717; 9475; 6093; 5829; 3481; 3480; 5140; 1956; 6714; 2316; 2475; 595; 598; 5747; 5605; 5601; 7535; 7534; 3667; 581; 2932; 4193; 5777; 32; 6776; 7410; 10401; 5894; 4609; 3725; 9021; 3688; 8660; 8835; 2353; 7291; 5296; 5294; 5295; 1432; 79763; 4846; 207; 4790; 1977	106	106
0.00356805926017	0.0234189286362	Shigellosis - Homo sapiens (human)	KEGG	path:hsa05131	CTTN; ACTG1; NFKBIB; NFKBIA; MAPK14; RIPK2; MAPK10; WASL; ABL1; CRK; WASF1; WASF2; MAPK11; NOD1; ATG5; NFKB1; MAPK9; ITGB1; SRC; DOCK1; VCL; RHOG; ARPC5L; ROCK1; ROCK2; PFN1; ACTB; ELMO1; ELMO2; ELMO3	1793; 9474; 9475; 391; 8976; 1432; 5601; 79767; 10392; 25; 4792; 63916; 10163; 4790; 4793; 6714; 60; 8767; 7414; 71; 6093; 81873; 5216; 2017; 5602; 3688; 8936; 9844; 5600; 1398	65	65
0.00359779736923	0.0234281765697	MAPK Cascade	Wikipathways	WP422	MAPK14; MBP; MAP2; MAP3K1; JUN; ARAF; MAP2K3; MAP2K2; MAP3K12; MAP2K7; SIPA1; MAPK10; RRAS; KRAS; RAF1; RASA3	6494; 5605; 5606; 5602; 5609; 3725; 369; 4214; 5894; 7786; 22821; 1432; 4155; 4133; 3845; 6237	29	29
0.00369150287063	0.0238505693282	Transcriptional cascade regulating adipogenesis	Wikipathways	WP4211	CEBPA; KLF15; CEBPD; EGR2; PPARG; SREBF1; KLF2; GATA2; GATA3	1050; 1052; 2624; 2625; 28999; 6720; 10365; 5468; 1959	13	13
0.00374157967598	0.0239867162174	Melatonin metabolism and effects	Wikipathways	WP3298	CYP1A1; CYP1A2; CYP1B1; ASMT; PRKCA; CLOCK; MTNR1B; CSNK1D; GSK3B; MAP2; PER2; PER1; CSNK1E; ECE1; NFKB1; EDN1; ACHE; AANAT	1906; 8864; 1545; 1543; 43; 438; 2932; 1544; 1889; 4790; 4544; 15; 5187; 5578; 4133; 1454; 9575; 1453	34	34
0.00386179110103	0.0242192665971	Vitamin D in inflammatory diseases	Wikipathways	WP4482	NFATC1; NFKBIA; SMAD4; MAP3K1; RXRA; SMAD3; MAP2K3; VDR; MED14; NFKB1; PPP3CA; DUSP1; MAPK14	4214; 4088; 4089; 5606; 9282; 5530; 4772; 4790; 4792; 1432; 1843; 7421; 6256	22	22
0.00386179110103	0.0242192665971	Wnt-beta-catenin Signaling Pathway in Leukemia	Wikipathways	WP3658	LRP6; AXIN2; TCF3; LRP5; WNT1; GSK3B; SALL4; AKT1; PML; RUNX1T1; MYC; LEF1; ZBTB16	4609; 6929; 51176; 4040; 4041; 8313; 5371; 57167; 7471; 207; 2932; 7704; 862	22	22
0.00386571123435	0.0242192665971	Phosphodiesterases in neuronal function	Wikipathways	WP4222	DRD2; PDE9A; PDE11A; ADORA2A; PDE1C; PDE3A; PDE3B; GUCY1A2; GRIN1; PDE5A; NOS1; PDE10A; PDE8B; ADCY4; ADCY6; ADCY1; ADCY3; ADCY8; PDE2A; PDE6B; GRIN2A; GRIN2D; PDE4A; PDE4B; PDE4C	2903; 2902; 135; 5138; 114; 5139; 112; 5137; 2906; 1813; 107; 8654; 4842; 5152; 5142; 50940; 5140; 5141; 109; 8622; 2977; 10846; 5143; 196883; 5158	52	52
0.00394518273571	0.0245313242288	Long-term depression - Homo sapiens (human)	KEGG	path:hsa04730	PPP2R1A; PPP2R1B; NOS1; GRIA2; GNAO1; PLCB2; MAP2K2; ARAF; RAF1; GNAI3; GNAI1; RYR1; CACNA1A; GUCY1A2; GRM1; PLCB1; IGF1R; PLCB4; GRID2; PRKCA; ITPR2; PLA2G4B; PLA2G4A; KRAS; GNAS; GNAZ; GNA12; GNA11	3845; 5894; 5518; 5519; 100137049; 3480; 2767; 773; 2977; 2891; 23236; 5321; 5578; 2895; 2768; 2770; 5332; 2773; 2775; 2781; 2911; 5605; 2778; 4842; 5330; 369; 6261; 3709	60	60
0.00417317725746	0.0257553551636	GnRH signaling pathway - Homo sapiens (human)	KEGG	path:hsa04912	MAP3K1; PLCB1; EGFR; MAP2K3; MAP2K2; PTK2B; MAPK10; MAPK11; RAF1; CACNA1C; JUN; PRKCA; EGR1; MAPK9; MAPK7; SRC; PLCB2; PLCB4; CAMK2D; MAP2K7; CAMK2G; CAMK2B; ITPR2; PLA2G4B; PLA2G4A; KRAS; ADCY4; MAPK14; ADCY6; ADCY1; ADCY3; CALML3; GNAS; ADCY8; CALML6; CALML5; PRKACA; GNA11; ATF4; PLD1	6714; 100137049; 51806; 107; 109; 112; 114; 4214; 3709; 2185; 3725; 23236; 5321; 2767; 5330; 5337; 5332; 3845; 5894; 775; 196883; 810; 816; 817; 818; 5606; 163688; 1432; 1956; 1958; 5566; 5578; 468; 5598; 5600; 5601; 5602; 5605; 2778; 5609	93	93
0.00439952467647	0.0269511622773	Hair Follicle Development- Induction (Part 1 of 3)	Wikipathways	WP2804	MSX2; BMP4; LRP6; TCF3; LRP5; IVL; NOG; EGFR; GSK3B; SMO; NFKBIB; CTGF; DVL1; FST; GJB6; SHH; NFKB1; LEF1; PTCH1; FGFR2; MYC	3713; 9241; 5727; 6929; 6608; 51176; 4040; 4041; 1855; 652; 10468; 2263; 2932; 1490; 1956; 4609; 4790; 4793; 6469; 10804; 4488	42	42
0.00451864979379	0.0274773777902	Arrhythmogenic Right Ventricular Cardiomyopathy	Wikipathways	WP2118	ITGA8; RYR2; DMD; ACTG1; SGCD; TCF7; PKP2; LMNA; CACNB3; ITGA2B; CACNA1C; DSC2; CACNB4; JUP; CDH2; ITGB1; LAMA2; ITGB4; ITGB8; DSP; CACNA2D3; LEF1; CACNA2D1; CTNNA1; CACNA2D4; CTNNA3; ACTN1; TCF7L1; TCF7L2; CACNG8; CACNG1; ACTB; CACNG3	8516; 6934; 3908; 60; 10368; 55799; 87; 59283; 1832; 51176; 5318; 6262; 93589; 3691; 3696; 29119; 3674; 1756; 1495; 775; 785; 6444; 3728; 71; 784; 786; 3688; 781; 83439; 1824; 4000; 6932; 1000	74	74
0.00461999533298	0.0276864937708	Angiogenesis	Wikipathways	WP1539	SRC; NOS3; TIMP3; TIMP2; SMAD1; MAPK14; AKT1; CREBBP; FGFR2; FGF2; KDR; FLT1	2321; 1387; 1432; 4086; 3791; 7077; 2263; 207; 7078; 4846; 2247; 6714	20	20
0.00461999533298	0.0276864937708	Olfactory bulb development and olfactory learning	Wikipathways	WP3609	DPYSL2; FEZF1; ARX; AGTPBP1; PCNT; SALL1; SLIT2; SLIT1; GRIN1; SKI; DLX2; NR2E1	9353; 170302; 6497; 6299; 1746; 1808; 389549; 7101; 5116; 6585; 2902; 23287	20	20
0.0047122870629	0.028036412957	Human Thyroid Stimulating Hormone (TSH) signaling pathway	Wikipathways	WP2032	EGR1; SRC; GNAO1; MAPK14; AKT1; RAF1; GNAI3; GNAI1; RAP1GAP; CCNE1; JUN; RB1; JAK2; PIK3R2; PIK3R1; MYC; KCNIP3; PLCB1; IGF1R; RALGDS; FOS; GNB1; MTOR; PAX8; MAP2K3; PLD1; E2F1; GNAS; ADCY3; GNA12	2778; 3717; 5296; 2775; 5606; 30818; 5337; 1432; 207; 2782; 23236; 5925; 5900; 2475; 5894; 5295; 2773; 898; 3480; 109; 7849; 4609; 1869; 3725; 6714; 1958; 5909; 2768; 2770; 2353	66	66
0.00521255208897	0.0305729118977	Cellular senescence - Homo sapiens (human)	KEGG	path:hsa04218	NFATC1; HIPK3; TGFB3; NFATC4; PPP3R2; CDKN1A; ATM; RASSF5; TGFB2; SMAD2; SMAD3; RRAS; AKT1; AKT2; MAPK11; NFATC2; HIPK4; VDAC3; TSC2; MAPKAPK2; MAPK14; CCNA1; GADD45A; GADD45B; CCNE1; PIK3CD; RB1; GADD45G; ETS1; PIK3R2; PIK3R1; MTOR; NFKB1; MYC; TRPM7; RAD9A; CHEK1; CDKN2B; CDKN2A; RBL1; SLC25A6; ZFP36L2; ZFP36L1; MAP2K3; GATA4; TRPV4; ITPR2; MDM2; RAF1; KRAS; SQSTM1; E2F5; E2F3; E2F1; LIN9; PPP1…	4609; 1026; 1029; 1030; 4616; 3845; 54822; 5883; 9261; 2113; 2626; 7249; 595; 1111; 6237; 51806; 4193; 293; 286826; 1647; 3709; 83593; 10912; 4772; 677; 678; 4776; 5293; 8878; 5295; 5296; 4790; 8900; 207; 208; 5894; 10114; 147746; 5925; 810; 5933; 1869; 1871; 1875; 898; 163688; 5499; 894; 7042; 7043; 1432; 5530; 5535; 2475; 7419; 59341; 472; 4773; 5600; 5605; 5606; 4087; 4088	160	160
0.00521255208897	0.0305729118977	Epithelial to mesenchymal transition in colorectal cancer	Wikipathways	WP4239	WNT3A; MMP15; CLDN10; TGFB3; ID1; CLDN14; SMAD4; CLDN18; CLDN19; TGFB2; NUBPL; SMAD3; MAPK14; MAP2K2; AKT2; CLDN11; MAPK11; FZD10; GSK3B; RAF1; CTDSP1; FZD2; FZD7; TWIST1; FZD9; TWIST2; PIK3CD; CDKL2; CLDN9; JUP; AKT1; PIK3R2; PIK3R1; CDH1; CLDN1; CDH2; CLDN5; FOXQ1; SMAD2; DSP; JAG2; DLL3; DLL4; MIR9-2; COL4A1; SNAI2; EIF5A2; KRAS; MAP2K3; CLDN3; LRP6; LRP5; WNT1; COL4A2; NOTCH1; NOTCH3; WNT4; W…	9076; 3714; 9071; 1832; 80224; 4854; 999; 7043; 7042; 10683; 7122; 23562; 3845; 89780; 5010; 6591; 7483; 94234; 4324; 5605; 5600; 8324; 407047; 5318; 4040; 4041; 7474; 51208; 2932; 9080; 11211; 54361; 7481; 1432; 3397; 1000; 117581; 5296; 7291; 5295; 54567; 3728; 149461; 5606; 4087; 4088; 4089; 5293; 8326; 58190; 7471; 7476; 7477; 56648; 207; 208; 1284; 8999; 1282; 1365; 5894; 4851; 2535	160	160
0.00545194421705	0.0317518159683	Arrhythmogenic right ventricular cardiomyopathy (ARVC) - Homo sapiens (human)	KEGG	path:hsa05412	ITGA8; RYR2; CACNA1C; DMD; ACTG1; LAMA2; PKP2; LEF1; CACNB3; ITGA2B; SGCD; DSC2; CACNB4; JUP; CDH2; ITGB1; TCF7; ITGB4; ITGB8; DSP; CACNA2D3; LMNA; CACNA2D1; CTNNA1; CACNA2D4; CTNNA3; TCF7L1; TCF7L2; CACNG8; CACNG1; ACTB; CACNG3	10368; 775; 781; 784; 786; 59283; 6932; 93589; 6934; 3908; 83439; 4000; 1832; 1756; 6444; 60; 29119; 1824; 8516; 5318; 71; 1000; 1495; 3674; 3728; 785; 3688; 3691; 3696; 51176; 6262; 55799	72	72
0.00559204603342	0.0322097428007	Alanine, aspartate and glutamate metabolism - Homo sapiens (human)	KEGG	path:hsa00250	GLS; GPT2; ADSSL1; ASS1; IL4I1; AGXT; ASNS; GLUD1; GLUL; GAD2; ABAT; GPT; GFPT2; ASL; NAT8L; GAD1; GLS2; CAD	790; 2571; 2572; 339983; 18; 27165; 435; 440; 2746; 445; 2752; 2744; 9945; 84706; 2875; 259307; 189; 122622	35	35
0.00560846791209	0.0322097428007	Dopaminergic Neurogenesis	Wikipathways	WP2855	GBX2; WNT1; SHH; RET; OTX2; GLI2; EN1; EN2; TH; FGF8; NKX2-2; MSX1; LMX1B; DDC; ALDH1A1; NKX6-1	216; 2736; 5015; 2637; 4825; 7054; 4821; 2019; 7471; 1644; 6469; 4010; 5979; 4487; 2020; 2253	30	30
0.00570941103633	0.0325035928354	Cortisol synthesis and secretion - Homo sapiens (human)	KEGG	path:hsa04927	MC2R; KCNA4; CACNA1G; CACNA1H; CACNA1I; CYP11A1; NR0B1; CACNA1C; KCNK3; NR5A1; PLCB1; PLCB2; PLCB4; LDLR; POMC; ITPR2; PDE8B; ADCY4; ADCY6; ADCY1; GNAS; SCARB1; ADCY3; ADCY8; CREB3L1; PRKACA; GNA11; ATF4; CYP11B1	5332; 775; 3949; 196883; 3739; 90993; 8622; 1583; 1584; 190; 3777; 5443; 23236; 4158; 2767; 8913; 5330; 2516; 949; 2778; 8911; 8912; 107; 109; 112; 114; 5566; 468; 3709	64	64
0.00573824008944	0.0325035928354	Cell Cycle	Wikipathways	WP179	TGFB2; TGFB3; PLK1; CDKN1A; ATM; PKMYT1; SMAD3; ABL1; CDC7; YWHAZ; ZBTB17; CCNA1; MAD1L1; GADD45A; GADD45B; CCNE1; RB1; GADD45G; SMAD4; SMAD2; MYC; CUL1; CHEK1; CDKN2B; CDKN2A; BUB1; RBL1; STAG1; MCM7; MCM6; MCM5; CCND2; MCM2; CDC16; MDM2; ANAPC2; ANAPC5; E2F5; E2F3; E2F1; CCND1; FZR1; CDC23; CDC14B; GSK3B; SFN; DBF4; TFDP2; TFDP1	25; 699; 8900; 5347; 7043; 7042; 595; 8881; 7534; 9088; 2932; 4193; 8454; 7027; 7029; 1647; 7709; 1875; 1871; 8697; 51343; 51433; 10912; 1030; 2810; 8379; 4609; 1869; 4174; 4175; 4176; 1026; 4171; 1029; 10926; 29882; 10274; 4087; 4088; 4089; 4616; 1111; 5925; 894; 898; 8317; 8555; 472; 5933	120	120
0.00596133933377	0.0335376029186	Longevity regulating pathway - Homo sapiens (human)	KEGG	path:hsa04211	SESN1; ATG101; STK11; BAX; AKT1; AKT2; RB1CC1; KL; TSC2; RPTOR; PIK3CD; PPARGC1A; PRKAG1; PIK3R2; PIK3R1; ATG5; NFKB1; EHMT1; IGF1R; ULK1; PRKAG2; PPARG; MTOR; EIF4E; KRAS; ADCY4; ADCY6; ADCY1; ADCY3; IRS4; ADCY8; IRS1; IRS2; INS; CAMKK2; CREB3L1; PRKACA; ATF4	3630; 9821; 581; 7249; 3667; 107; 27244; 109; 112; 114; 6794; 10891; 9365; 5293; 5295; 5296; 57521; 4790; 207; 208; 8408; 51422; 468; 60673; 9474; 3845; 196883; 8471; 5468; 90993; 10645; 3480; 2475; 1977; 5566; 5571; 79813; 8660	89	89
0.00622782382104	0.0348000695946	Fas Ligand (FasL) pathway and Stress induction of Heat Shock Proteins (HSP) regulation	Wikipathways	WP314	CASP6; CASP7; LMNB1; ACTG1; ACTB; HSPB1; FAF1; SPTAN1; MAP3K1; JUN; PARP1; RB1; MAP3K7; ACTA1; DFFB; FADD; LMNA; RIPK2; MAPKAPK2; APAF1; BCL2	9261; 839; 596; 317; 6709; 4000; 4001; 5925; 1677; 4214; 142; 8772; 6885; 11124; 71; 3725; 3315; 60; 58; 840; 8767	43	43
0.00649026265927	0.0354103757683	Proximal tubule bicarbonate reclamation - Homo sapiens (human)	KEGG	path:hsa04964	FXYD2; SLC38A3; SLC9A3; CA2; AQP1; ATP1B2; GLUD1; CA4; ATP1A3; ATP1A1; GLS; GLS2; SLC25A10	6550; 27165; 478; 2744; 2746; 1468; 476; 482; 358; 486; 10991; 760; 762	23	23
0.00649026265927	0.0354103757683	GPCRs, Class B Secretin-like	Wikipathways	WP334	PTH1R; VIPR1; ADGRL4; PTH2R; ADGRE2; GCGR; ADGRL2; ADGRL3; ADGRL1; VIPR2; GIPR; ADCYAP1R1; CRHR2	23266; 117; 5745; 5746; 30817; 22859; 7434; 7433; 1395; 2642; 64123; 2696; 23284	23	23
0.00650831573975	0.0354103757683	ID signaling pathway	Wikipathways	WP53	MYOD1; CCNE1; RB1; ID1; PAX5; ELK3; SREBF1; PAX2; PAX8; RBL1	6720; 898; 3397; 4654; 5079; 5925; 5933; 2004; 7849; 5076	16	16
0.00650831573975	0.0354103757683	Amplification and Expansion of Oncogenic Pathways as Metastatic Traits	Wikipathways	WP3678	EPAS1; TCF7; SRC; NOTCH1; TCF7L1; TCF7L2; PIK3CG; VHL; VEGFA; LEF1	51176; 83439; 4851; 5294; 6932; 2034; 7422; 6934; 6714; 7428	16	16
0.00699144193033	0.0377445021497	Primary Focal Segmental Glomerulosclerosis FSGS	Wikipathways	WP2572	MKI67; PTK2; CDKN1A; PAX2; AGRN; AKT1; DNM1; KRT8; INF2; MYH9; CLDN1; CDH2; ITGB1; WT1; CTSL; ITGB4; VCL; CAMK2B; LMX1B; MME; NPHS2; NPHS1; KIRREL2; PODXL; LRP6; CD151; WNT1; LRP5; NOTCH1; CD2AP; FAT1; PTPRO	9076; 375790; 4311; 4627; 2195; 5747; 5076; 977; 4040; 207; 3856; 7490; 4868; 1759; 3691; 5800; 816; 64423; 23607; 7414; 3688; 7827; 1026; 7471; 4010; 5420; 4041; 4851; 84063; 1514; 4288; 1000	73	73
0.00706397227603	0.0377445021497	Cell cycle - Homo sapiens (human)	KEGG	path:hsa04110	TGFB2; CCND2; PLK1; CDKN1A; ATM; PKMYT1; SMAD3; TGFB3; ABL1; CDC7; YWHAZ; ZBTB17; CCNA1; MAD1L1; GADD45A; GADD45B; CCNE1; RB1; GADD45G; SMAD4; SMAD2; MYC; CUL1; CHEK1; CDKN2B; CDKN2A; BUB1; RBL1; STAG1; MCM7; MCM6; MCM5; MCM2; CDC16; MDM2; ANAPC2; ANAPC5; E2F5; E2F3; E2F1; CCND1; FZR1; CDC23; CDC14B; GSK3B; SFN; DBF4; TFDP1; TFDP2; CREBBP	4609; 1026; 1029; 1030; 25; 7709; 9088; 4616; 8697; 4171; 1387; 4175; 4176; 595; 1111; 4193; 8379; 1647; 8317; 8555; 51343; 10912; 10926; 8881; 29882; 699; 8900; 10274; 5347; 51433; 8454; 898; 5925; 5933; 1869; 1871; 1875; 7534; 7027; 2932; 7029; 894; 7042; 7043; 4089; 4087; 4088; 4174; 472; 2810	124	124
0.00710996079683	0.0377445021497	IL-4 Signaling Pathway	Wikipathways	WP395	NFKBIA; GAB2; MAPK14; AKT1; MAPK11; TYK2; CEBPA; PIK3CD; GATA3; DOK2; JAK2; PIK3R2; PIK3R1; HRH1; NFKB1; FOS; NFIL3; FES; PTPN6; INPP5D; SOCS3; IRS1; IRS2; STAT5A; FLNA	1432; 3717; 5296; 3635; 5293; 5600; 4783; 1050; 9021; 2625; 2242; 3667; 5295; 207; 7297; 9846; 3269; 4790; 9046; 5777; 2316; 6776; 8660; 4792; 2353	54	54
0.0071198819049	0.0377445021497	Apoptosis	Wikipathways	WP254	BCL2L1; PMAIP1; TNFRSF25; NFKBIB; NFKBIA; BIRC2; BAX; RIPK1; AKT1; BOK; MAPK10; TRAF3; MAP3K1; JUN; PIK3R1; FADD; NFKB1; MYC; APAF1; IGF2; IRF3; IGF1R; CDKN2A; SCAF11; TNFRSF10B; DFFB; TNFRSF21; PRF1; HRK; MDM2; CASP6; CASP7; TNFRSF1A; IRF4; TP73; BAK1; BCL2	839; 666; 8718; 1677; 3481; 3480; 9169; 596; 598; 317; 5602; 7132; 3662; 8739; 8737; 3661; 581; 4193; 840; 578; 27242; 8772; 5551; 4609; 3725; 4214; 7161; 1029; 5295; 329; 207; 4790; 8795; 4792; 4793; 5366; 7187	87	87
0.00741755931056	0.0390721117824	Protein digestion and absorption - Homo sapiens (human)	KEGG	path:hsa04974	FXYD2; COL11A1; SLC7A9; COL3A1; SLC15A1; SLC9A3; CPA1; COL27A1; SLC6A19; SLC8A2; ELN; SLC38A2; COL18A1; ATP1B2; COL9A2; COL9A3; COL9A1; COL6A1; COL5A1; COL4A2; COL4A1; COL24A1; KCNQ1; COL15A1; COL7A1; SLC3A2; COL22A1; COL13A1; ATP1A3; ATP1A1; COL1A1; MME; ACE2; COL6A3; COL6A2; COL6A5; COL12A1; COL6A6	340024; 1291; 256076; 169044; 54407; 255631; 3784; 4311; 1277; 1281; 1282; 1284; 1289; 1292; 1293; 1294; 1297; 1298; 1299; 1301; 1303; 1305; 1306; 131873; 85301; 6543; 6520; 11136; 59272; 80781; 6550; 6564; 1357; 2006; 476; 478; 482; 486	90	90
0.00769687627678	0.0400101079261	Human cytomegalovirus infection - Homo sapiens (human)	KEGG	path:hsa05163	NFATC1; PDGFRA; PTK2; NFATC4; IL10RA; PLCB1; GNAO1; CDKN1A; NFKBIA; EGFR; NFATC2; BAX; CALML6; RIPK1; AKT1; PTK2B; ROCK2; CRK; GNG13; TSC2; GNAI3; IL1R1; GNAI1; IL6R; ROCK1; RAF1; PIK3CD; PTGER1; PTGER2; PTGER3; MAPK11; PXN; PIK3R1; FADD; MTOR; NFKB1; MYC; GSK3B; PPP3R2; PIK3R2; RB1; SRC; PLCB2; CDKN2A; PLCB4; RAC3; PRKCA; GNB1; RAC2; GNB3; GNB2; ARHGEF1; VEGFA; PPP3CA; ITPR2; PRKACA; MDM2; CXCL1…	4609; 1026; 3587; 1029; 94235; 8737; 5156; 51764; 6714; 578; 8772; 581; 3661; 7249; 595; 51806; 5733; 4193; 5731; 5732; 107; 109; 112; 114; 3709; 2185; 5829; 4772; 4773; 4776; 5293; 5295; 5296; 5747; 4790; 4792; 2932; 2768; 23236; 1398; 207; 5330; 5332; 2773; 2778; 2767; 2782; 2783; 2784; 208; 2793; 468; 2770; 5880; 5881; 7422; 9475; 3845; 5894; 90993; 2775; 196883; 5925; 810; 1871; 9564; 163688;…	225	225
0.0077407705782	0.0400101079261	Signaling by ROBO receptors	Wikipathways	WP1918	ROBO1; ROBO3; ROBO2; SLIT2	6091; 9353; 64221; 6092	4	4
0.0077407705782	0.0400101079261	Degradation of beta-catenin by the destruction complex	Wikipathways	WP2773	AMER1; MYC; AXIN2; AXIN1	139285; 4609; 8312; 8313	4	4
0.00789437745424	0.0404998829601	Nicotine Activity on Dopaminergic Neurons	Wikipathways	WP1602	KCNK9; PPP1CA; DRD2; GNB1; KCNK3; CHRNA4; CHRNA6; PRKACA; TH; CHRNA3; DDC; GNAI1	3777; 8973; 1813; 2770; 5566; 2782; 1137; 1136; 7054; 5499; 51305; 1644	21	21
0.00793347163184	0.0404998829601	Non-genomic actions of 1,25 dihydroxyvitamin D3	Wikipathways	WP4341	VDR; PLCB1; MAPK14; MAPK11; TYK2; JUN; PRKCA; ETS1; ISG15; CYP27B1; NFKB1; NFKB2; MAPK9; MAPK7; PRKCH; PLCB2; SP3; PLCB4; CAMK2D; CAMK2G; PRKCE; CD40; CAMK2B; RXRA; PRKCZ; PLCD1; KRAS; CYP24A1; TNFRSF1A; TLR2	1432; 7297; 5330; 5333; 5332; 5601; 5600; 7132; 9636; 7097; 5583; 5581; 1591; 818; 2113; 816; 817; 958; 1594; 6670; 3725; 4791; 4790; 23236; 5590; 5578; 3845; 7421; 5598; 6256	68	68
0.00843888649314	0.042815700183	Mucin type O-glycan biosynthesis - Homo sapiens (human)	KEGG	path:hsa00512	ST3GAL2; B3GNT6; GALNTL6; GALNT12; GALNT13; GALNT10; GALNT11; C1GALT1C1; ST3GAL1; GCNT4; GALNT9; GALNT2; GCNT1; GALNT6; ST6GALNAC1; GALNT3	55808; 442117; 192134; 29071; 55568; 2591; 63917; 2590; 50614; 114805; 79695; 6482; 6483; 11226; 2650; 51301	31	31
0.00849917196551	0.0428586293627	Insulin secretion - Homo sapiens (human)	KEGG	path:hsa04911	CACNA1C; FXYD2; PLCB2; RAPGEF4; ADCYAP1; ADCYAP1R1; ATP1A3; RYR2; PRKCA; KCNU1; PCLO; TRPM4; PRKACA; RIMS2; PLCB1; KCNJ11; PLCB4; CAMK2D; CAMK2G; ATP1B2; CAMK2B; KCNN3; KCNN1; ADCY4; ADCY6; ADCY1; GNAS; ADCY3; ADCY8; SLC2A1; INS; CREB3L1; ABCC8; ATP1A1; GNA11; ATF4	775; 23236; 6262; 157855; 112; 817; 114; 3630; 816; 6833; 818; 27445; 3767; 11069; 5566; 54795; 3780; 3782; 5330; 5578; 2767; 9699; 468; 2778; 476; 478; 90993; 482; 486; 107; 109; 6513; 196883; 116; 117; 5332	85	85
0.00879431451132	0.0437613793128	Mitochondrial fatty acid synthesis and respiration	Wikipathways	WP4318	BCL2L1; PLD1; MIB1; BAX; MFN2; MTFP1; BNIP3; SH3GL2	581; 598; 664; 57534; 5337; 6456; 51537; 9927	12	12
0.00879431451132	0.0437613793128	Bone Morphogenic Protein (BMP) Signalling and Regulation	Wikipathways	WP1425	TOB1; BMP2; TOB2; SMAD4; SMAD6; NOG; SMAD1; BMPR2	10140; 4091; 4086; 9241; 4089; 10766; 650; 659	12	12
0.00883694116716	0.0437613793128	Gap junction - Homo sapiens (human)	KEGG	path:hsa04540	PDGFRB; PDGFRA; TUBA8; PDGFA; DRD2; EGFR; MAP2K2; RAF1; GNAI3; GNAI1; TUBA3E; TUBA1C; PRKCA; CSNK1D; GUCY1A2; MAPK7; HTR2C; KRAS; GJD2; PLCB1; PLCB2; PLCB4; TUBB6; TUBB3; SRC; ITPR2; TUBB2B; ADCY4; ADCY6; ADCY1; ADCY3; TUBB4A; GNAS; ADCY8; GRM1; PRKACA; GNA11	57369; 5154; 5156; 5159; 6714; 112714; 347733; 51807; 107; 109; 112; 114; 3709; 10381; 10382; 23236; 2767; 5330; 5332; 2773; 2778; 2770; 3845; 5894; 196883; 1813; 3358; 84790; 84617; 2911; 2977; 1956; 1453; 5566; 5578; 5598; 5605	88	88
0.00898743795162	0.0442417332499	Endochondral Ossification	Wikipathways	WP474	PTH1R; TGFB2; TIMP3; HDAC4; ACAN; AKT1; SCIN; SOX5; ADAMTS1; PTHLH; IFT88; FGF2; GLI3; FGF18; IGF2; IGF1R; SLC38A2; PLAU; VEGFA; FGFR3; BMP7; BMP6; MEF2C; RUNX3; PRKACA; SERPINH1; PTCH1; ALPL	2737; 6660; 4208; 5744; 5745; 176; 9759; 7078; 5566; 871; 654; 655; 5727; 2261; 54407; 8100; 207; 3481; 3480; 7042; 249; 5328; 2247; 85477; 864; 8817; 7422; 9510	63	63
0.0103684782417	0.0507380562478	Robo4 and VEGF Signaling Pathways Crosstalk	Wikipathways	WP3943	SRC; VEGFA; SLIT2; KDR; ROBO4	9353; 3791; 54538; 7422; 6714	6	6
0.0106251454382	0.0515244592427	FTO Obesity Variant Mechanism	Wikipathways	WP3407	PRDM16; ARID5B; PPARGC1A; TBX1; IRX5; IRX3	10265; 63976; 10891; 84159; 79191; 6899	8	8
0.0106537878241	0.0515244592427	p53 signaling pathway - Homo sapiens (human)	KEGG	path:hsa04115	BCL2L1; CD82; PMAIP1; SESN1; CDKN1A; ATM; BAX; TNFRSF10B; GADD45G; TSC2; RPRM; GADD45B; CCNE1; THBS1; MDM4; ADGRB1; APAF1; CHEK1; CDKN2A; SIAH1; TP53I3; CCND2; MDM2; SERPINB5; CCNG1; CCND1; GTSE1; TP73; SFN; GADD45A; BCL2	1026; 900; 1029; 4616; 898; 5268; 7057; 3732; 56475; 10912; 317; 9540; 581; 6477; 51512; 595; 596; 598; 1111; 472; 8795; 575; 4193; 4194; 7161; 7249; 27244; 1647; 5366; 2810; 894	72	72
0.0112251571508	0.0539721218821	Corticotropin-releasing hormone signaling pathway	Wikipathways	WP2355	PTK2; GNAO1; JUNB; JUND; MAPK14; AKT1; ECE1; RAPGEF3; RAF1; GNAI1; CACNA1H; CYP11A1; GRK6; JUP; FOSL1; FOSL2; NFKB1; MAPK9; SULT2A1; NOS3; NFKBIA; FOS; PRKCA; GNB1; PARP1; GNB3; GNB2; CRHBP; POMC; GNAS; IVL; GNAZ; GSK3B; GNA11; HSP90AA1; CYP11B1; CRHR2; BCL2	3713; 3320; 5747; 3727; 2778; 596; 2770; 2775; 5601; 2784; 2783; 2782; 1395; 1393; 6822; 2767; 2932; 1432; 5578; 10411; 1583; 1584; 8061; 5894; 3726; 2353; 2355; 4846; 2870; 142; 207; 1889; 2781; 4790; 4792; 5443; 8912; 3728	92	92
0.0113305576916	0.0540956039911	Human T-cell leukemia virus 1 infection - Homo sapiens (human)	KEGG	path:hsa05166	BCL2L1; NFATC1; TGFB2; CCNE1; NFATC4; PPP3R2; SMAD4; PIK3CD; CDKN1A; NFKB2; NFATC2; BAX; SMAD3; CRTC1; AKT1; AKT2; ITGB2; MAPK10; VDAC3; TLN2; IL1R1; LTBR; CDC16; CDC23; TNFRSF13C; CCNA1; MAD1L1; CRTC2; MAP3K1; JUN; RB1; NRP1; ETS2; ETS1; FOSL1; PIK3R2; PIK3R1; NFKB1; MSX2; TERT; RANBP1; CHEK1; CDKN2B; CDKN2A; NFKBIA; ICAM1; TCF3; FOS; SLC25A6; EGR1; CD40; PPP3CA; SMAD2; MSX1; ANAPC2; ANAPC5; MYC…	4609; 1026; 1029; 1030; 7042; 598; 2113; 581; 595; 3600; 1111; 90993; 3689; 107; 109; 112; 114; 5566; 4214; 6776; 8829; 4488; 3725; 4772; 4773; 4776; 5293; 5295; 8881; 4790; 4791; 4792; 29882; 8379; 8900; 83660; 207; 208; 5925; 51433; 468; 3554; 7015; 7419; 3845; 4055; 5902; 6929; 196883; 293; 2353; 3383; 5296; 1869; 1871; 1387; 6513; 8061; 894; 898; 7043; 4487; 2114; 5530; 5535; 4088; 1958; 1959…	219	219
0.0113816627502	0.0540956039911	Sphingolipid signaling pathway - Homo sapiens (human)	KEGG	path:hsa04071	SPHK2; PPP2R1B; PPP2R1A; GAB2; BAX; MAPK14; AKT1; AKT2; SMPD1; MAPK11; MAPK10; RAC2; RAF1; GNAI3; GNAI1; ACER2; ACER1; CERS1; PIK3CD; S1PR4; PIK3R2; PIK3R1; NFKB1; MAPK9; PLCB1; PLCB2; NOS3; PLCB4; RAC3; PRKCA; PPP2R2D; PRKCE; PPP2R2C; PPP2R2B; PRKCZ; KRAS; DEGS2; PLD1; MAP2K2; TNFRSF1A; ROCK1; ROCK2; GNA12; PPP2R5E; PPP2R5C; PPP2R5A; BCL2	340485; 5293; 56848; 125981; 55844; 581; 596; 9846; 5295; 5296; 4790; 23236; 6093; 207; 208; 5330; 5332; 2773; 5337; 123099; 2768; 2770; 4846; 5880; 5881; 9475; 3845; 5894; 5605; 5521; 5518; 5519; 1432; 5522; 5525; 5527; 5529; 5578; 5581; 6609; 5590; 10715; 7132; 5600; 5601; 5602; 8698	118	118
0.0116374396438	0.0546827419626	Serotonin and anxiety	Wikipathways	WP3947	FOS; CAMK2B; HTR1A; PLCD4; ARC; HTR2C; POMC; PPP3CA; TRPV1; GRM1	2911; 7442; 84812; 3358; 5443; 5530; 23237; 2353; 816; 3350	17	17
0.0116374396438	0.0546827419626	Regulation of Wnt-B-catenin Signaling by Small Molecule Compounds	Wikipathways	WP3664	TNKS; LRP1; AXIN1; SFRP4; FZD7; WNT1; GSK3B; DVL2; MBOAT1; LEF1	6424; 51176; 2932; 154141; 1856; 8658; 4035; 8312; 7471; 8324	17	17
0.0122791980864	0.0573722984035	Apoptosis - Homo sapiens (human)	KEGG	path:hsa04210	BCL2L1; NGF; TUBA8; PMAIP1; ACTG1; SPTAN1; NFKBIA; BIRC2; BAX; RIPK1; TNFRSF10B; AKT2; MAPK10; RAF1; TUBA3E; TUBA1C; GADD45A; GADD45B; PIK3CD; NTRK1; GADD45G; PIK3R2; PIK3R1; FADD; NFKB1; MAPK9; APAF1; ATM; CTSL; FOS; ENDOG; CTSC; DAB2IP; PARP1; CTSF; JUN; DFFB; HRK; ITPR2; LMNA; KRAS; CASP6; CASP7; LMNB1; AKT1; TNFRSF1A; PRF1; BAK1; MAP2K2; ATF4; ACTB; AIFM1; BCL2	153090; 4616; 8739; 1075; 6709; 60; 578; 8772; 581; 71; 596; 598; 8795; 51807; 8722; 1647; 112714; 3709; 1677; 142; 10912; 5293; 5295; 5296; 4790; 4792; 4803; 8737; 207; 208; 5366; 468; 3845; 5894; 2353; 4914; 317; 84790; 839; 840; 329; 3725; 2021; 5605; 4000; 4001; 9131; 5551; 472; 7132; 5601; 5602; 1514	136	136
0.0127833893533	0.0593924887371	Prolactin signaling pathway - Homo sapiens (human)	KEGG	path:hsa04917	TNFSF11; MAPK14; AKT1; AKT2; MAPK10; MAPK11; GSK3B; RAF1; LHCGR; PRLR; SHC3; PIK3CD; JAK2; PIK3R2; PIK3R1; NFKB1; MAPK9; SHC4; SRC; TH; SHC2; FOS; KRAS; SOCS3; SOCS2; CCND1; CCND2; INS; MAP2K2; STAT5A	8835; 5894; 7054; 8600; 3845; 1432; 3717; 5293; 3630; 5295; 5296; 2353; 4790; 6714; 25759; 9021; 399694; 207; 208; 595; 5600; 5601; 5602; 5605; 53358; 5618; 2932; 6776; 894; 3973	70	70
0.0143050896745	0.0660911126304	Choline metabolism in cancer - Homo sapiens (human)	KEGG	path:hsa05231	PDGFRB; PDGFRA; LYPLA1; EGFR; AKT1; AKT2; MAPK10; WASL; SLC5A7; TSC2; CHKA; RALGDS; DGKZ; WASF1; WASF2; RAF1; DGKQ; PIK3CD; DGKK; PIK3R2; PIK3R1; MAPK9; DGKD; GPCPD1; PDGFA; RAC2; RAC3; FOS; PRKCA; JUN; MTOR; PLA2G4B; PLA2G4A; KRAS; PCYT1A; PLD1; MAP2K2; PIP5K1C; SLC22A1; SLC22A3	5130; 5154; 5156; 5159; 139189; 60482; 1609; 7249; 100137049; 1119; 8976; 3725; 5293; 5295; 5296; 5578; 10434; 5321; 207; 208; 5337; 8936; 5880; 5881; 3845; 5894; 5900; 2353; 8525; 8527; 23396; 2475; 10163; 6580; 6581; 56261; 1956; 5601; 5602; 5605	99	99
0.0146417040734	0.0672704959371	Association Between Physico-Chemical Features and Toxicity Associated Pathways	Wikipathways	WP3680	PTK2; SRC; CDKN1A; EGFR; AKT1; ACTA1; FZD10; RAF1; FZD2; AXIN1; FZD7; NEFM; FZD9; JUN; PIK3CG; DVL1; MYC; NOS1; ERBB4; SOD1; DAAM1; ROCK2; GSK3B; GPX1; PFN1; STAT5A; NEFL; WNT11	5294; 5747; 9475; 5216; 8324; 23002; 4741; 6647; 4747; 1855; 8326; 4842; 2876; 207; 7481; 2932; 11211; 5894; 8312; 4609; 3725; 6714; 58; 1026; 6776; 1956; 2066; 2535	65	65
0.0151633418876	0.068901559017	Extracellular vesicle-mediated signaling in recipient cells	Wikipathways	WP2870	TGFBR3; WNT3A; TGFB2; TGFB3; AXIN1; SMAD4; EGFR; SMAD2; SMAD3; AKT1; MTOR; PROM1; WNT5A; RAF1; KRAS	2475; 8312; 4087; 4088; 4089; 7049; 8842; 7474; 207; 1956; 5894; 7043; 7042; 89780; 3845	30	30
0.0151633418876	0.068901559017	Transcriptional Regulation by MECP2	Wikipathways	WP4453	GAMT; RBFOX1; PPARG; GRIA2; NOTCH1; GAD1; MEF2C; TRPC3; OPRM1; GRIN2A; OPRK1; BDNF; MOBP; GAD2; PTPN4	2903; 627; 2572; 4208; 7222; 5775; 2593; 4986; 4988; 4336; 54715; 5468; 2891; 2571; 4851	30	30
0.0156733953143	0.0708300433054	Aryl Hydrocarbon Receptor	Wikipathways	WP2586	SRC; CYP1A2; CYP1B1; PSRC1; E2F1; CYP1A1; CDKN1A; EGFR; NRIP1; RB1; AHRR; KLF6; LPL; VEGFA; RET; NFKB1; HSP90AA1; MYC; RAF1; NCOR2; KRAS	9612; 3320; 4023; 6714; 1544; 1545; 1543; 5925; 1316; 8204; 1956; 5894; 4609; 1869; 4790; 57491; 1026; 84722; 5979; 3845; 7422	46	46
0.015980426568	0.0718250694117	Bile secretion - Homo sapiens (human)	KEGG	path:hsa04976	FXYD2; SLC5A1; SLC4A2; SLC10A2; SLC9A1; SLC9A3; ATP1A3; SULT2A1; AQP1; ATP1B2; ABCG2; RXRA; LDLR; SLC27A5; ABCG5; ADCY4; ADCY6; ADCY1; ADCY3; CA2; SCARB1; GNAS; ADCY8; SLC2A1; PRKACA; SLC22A1; ATP1A1; ABCC4; CFTR; ABCC2	107; 10257; 196883; 6548; 6550; 6555; 6822; 476; 6580; 949; 1080; 6523; 5566; 112; 109; 6513; 9429; 2778; 1244; 478; 482; 358; 486; 3949; 6256; 114; 10998; 760; 6522; 64240	71	71
0.0164388544272	0.0734861222234	Human papillomavirus infection - Homo sapiens (human)	KEGG	path:hsa05165	AKT1; AKT2; HDAC5; TYK2; DLG3; DLG2; CHAD; PIK3CD; RELN; MAGI1; FADD; KRAS; PPP2R2D; PPP2R2C; PPP2R2B; RFNG; MDM2; UBR4; CCND1; CCND2; TCF7L1; TCF7L2; BAK1; WNT7A; WNT7B; ITGA8; ATP6V1F; CDKN1A; ATP6V1H; PPP2R5C; FZD10; GSK3B; CHD4; RAF1; CCNE1; THBS2; THBS1; ISG15; PIK3R2; PIK3R1; TCF7; FZD2; VEGFA; COL4A2; COL4A1; LAMC3; IRF3; GNAS; TCIRG1; ITGA2B; PPP2R5E; WNT5A; HES3; PPP2R5A; CREBBP; HES7; W…	1026; 9223; 7297; 5649; 7187; 5295; 9759; 55844; 5894; 5159; 581; 3955; 148022; 10297; 578; 8772; 256076; 3661; 10319; 7249; 595; 1108; 54361; 3674; 3908; 4193; 84667; 3688; 3691; 3696; 5747; 5566; 8312; 8313; 8324; 8326; 4242; 122011; 9636; 5293; 5296; 7422; 89780; 4790; 1311; 8900; 5829; 1740; 1741; 207; 208; 2778; 4851; 4854; 1277; 1282; 1284; 1291; 1292; 1293; 1297; 1298; 1299; 6932; 6934; 74…	339	339
0.0169186301231	0.0749996709296	Cocaine addiction - Homo sapiens (human)	KEGG	path:hsa05030	GRIA2; BDNF; GNAI3; GNAI1; DLG4; JUN; GRIN3A; GRIN3B; CDK5R1; TH; NFKB1; GRIN1; GRIN2A; DDC; GNAS; DRD2; CREB3L1; PRKACA; GRIN2D; ATF4; GRM3; GPSM1	3725; 7054; 8851; 1813; 2906; 116443; 627; 4790; 5566; 2891; 1742; 2770; 468; 2773; 2902; 2903; 2778; 116444; 2913; 26086; 1644; 90993	49	49
0.0169588131364	0.0749996709296	Serotonin and anxiety-related events	Wikipathways	WP3944	GRIN2D; FOS; NLGN1; PLCD4; ARC; HTR2C; PPP3CA; HTR1A	22871; 84812; 5530; 3350; 2353; 3358; 23237; 2906	13	13
0.0174120367511	0.0763249887197	Fructose and mannose metabolism - Homo sapiens (human)	KEGG	path:hsa00051	PMM1; HK2; HK3; PFKFB3; KHK; PFKP; SORD; HKDC1; GMDS; FBP1; ALDOA; PFKL; AKR1B1; GMPPB; FUK; ENOSF1	55556; 197258; 2203; 3101; 3099; 80201; 2762; 3795; 5209; 5211; 5214; 226; 29925; 231; 6652; 5372	33	33
0.0174430748102	0.0763249887197	Glucagon signaling pathway - Homo sapiens (human)	KEGG	path:hsa04922	PPP3R2; PRKAG1; ATF4; PRKAG2; PLCB2; LDHAL6A; AKT1; AKT2; CRTC2; PGAM2; FBP1; PHKB; PPP4R3B; SIK2; SLC2A1; PPARGC1A; PDE3B; PYGB; PFKL; PYGM; LDHB; CPT1A; PLCB1; CPT1C; CAMK2G; PLCB4; ACACB; CAMK2D; PRMT1; CAMK2B; PPARA; ITPR2; GCGR; GNAS; CALML3; CALML6; CALML5; CREB3L1; PRKACA; PPP3CA; CREBBP	5140; 32; 2642; 5211; 51806; 5224; 3945; 3709; 5257; 10891; 2203; 6513; 126129; 23235; 23236; 3276; 5834; 5837; 207; 208; 5330; 2778; 51422; 5332; 810; 816; 817; 818; 160287; 5465; 1374; 163688; 1387; 90993; 57223; 5530; 5535; 5566; 5571; 468; 200186	103	103
0.0177089883531	0.0770807019371	Senescence and Autophagy in Cancer	Wikipathways	WP615	SMAD4; ING1; CDKN1A; IGF1R; SMAD3; MAP2K3; ULK1; COL3A1; RB1CC1; INS; FKBP8; MAPK14; SLC39A3; RAF1; JUN; RB1; THBS1; PIK3C3; ATG5; MAP1LC3A; MAP1LC3C; SRC; KMT2A; CDKN2A; PLAU; IL6R; ATG10; MTOR; IGFBP7; LAMP1; IGFBP5; MDM2; HMGA1; SLC39A4; CXCL14; ING2; SQSTM1; BMP2; E2F1; GSK3B; COL1A1; BCL2	3490; 29985; 7057; 84557; 83734; 3488; 9821; 9474; 6714; 8878; 2475; 596; 23770; 5606; 3570; 9547; 2932; 4193; 3159; 5328; 1432; 4297; 55630; 440738; 650; 5894; 1869; 3725; 1026; 1029; 4088; 4089; 3630; 8408; 5925; 3480; 5289; 3916; 3621; 3622; 1277; 1281	106	106
0.0191804954152	0.0822195042547	RANKL-RANK (Receptor activator of NFKB (ligand)) Signaling Pathway	Wikipathways	WP2018	NFATC1; TNFSF11; PTK2; NFKBIA; GAB2; MAPK14; AKT1; AKT2; MAP2K7; MITF; JUN; MAP3K7; PIK3R2; ICAM1; NFKB1; NFKB2; MAPK9; SRC; TRAF3; PIK3R1; FOS; MTOR; SQSTM1; SYK	2475; 6850; 5296; 8600; 5295; 5601; 1432; 5747; 6714; 5609; 4286; 207; 208; 6885; 4772; 9846; 3725; 4790; 4791; 4792; 3383; 8878; 2353; 7187	55	55
0.0191804954152	0.0822195042547	Pathogenic Escherichia coli infection - Homo sapiens (human)	KEGG	path:hsa05130	TUBA8; ACTG1; CTTN; WASL; ABL1; YWHAZ; TUBA3E; TUBA1C; ARHGEF2; PRKCA; CDH1; CLDN1; ITGB1; TUBB6; TUBB3; TUBB2B; NCK2; TUBB4A; ARPC5L; ROCK1; ROCK2; NCL; ACTB; KRT18	3875; 84617; 10381; 10382; 8976; 25; 9475; 84790; 5578; 71; 112714; 60; 6093; 81873; 4691; 347733; 9181; 51807; 2017; 999; 3688; 9076; 7534; 8440	55	55
0.0193071617871	0.0822195042547	Mammary gland development pathway - Embryonic development (Stage 1 of 4)	Wikipathways	WP2813	ITGB1; TERT; ERBB4; CCND1; AKT1; CDH1; MYC; MIR200B; NRG3; ALPL	595; 207; 999; 406984; 3688; 4609; 7015; 249; 10718; 2066	18	18
0.0193071617871	0.0822195042547	Genes targeted by miRNAs in adipocytes	Wikipathways	WP1992	MIR1-1; TMSB4X; MIR133A2; HCN2; HCN4; KCNQ1; ERG; HAND2; PTBP2; HDAC4	406904; 3784; 406923; 610; 9464; 2078; 7114; 58155; 9759; 10021	18	18
0.0193867029379	0.0822195042547	Vitamin D Receptor Pathway	Wikipathways	WP2877	CDX2; TGFB2; RASGRP1; TIMP3; TIMP2; CLEC16A; IGFBP5; TNFSF11; KRTAP10-2; ATP2C2; LRRC25; VDR; NFATC2; CYP2S1; MED9; CD9; MXD1; DACT2; SLC37A2; CEBPA; LPGAT1; BGLAP; KRTAP4-1; GADD45A; CCNE1; CDC34; PTHLH; TPM1; CDKN2A; KLF4; CYP27B1; ABCD1; MYC; ALPPL2; CRACR2B; CDKN1A; SULT2A1; CDKN2B; SULT1C2; JUNB; IGSF9B; CRACR2A; EPHB4; BMP6; EFNA5; RXRA; CD40; SALL4; STS; DUSP10; DNER; CYP1A1; CYP24A1; LRP5…	1305; 9365; 215; 5744; 1543; 3488; 997; 23274; 7042; 1946; 928; 412; 6256; 595; 8600; 4650; 10125; 22997; 4041; 92737; 6822; 3662; 8204; 55090; 9314; 248; 1026; 7421; 57167; 2050; 283229; 4084; 251; 7077; 11221; 632; 654; 29785; 1030; 1647; 219855; 1594; 1591; 4773; 4609; 3726; 7168; 3397; 1029; 168002; 6819; 604; 126364; 154; 958; 7078; 85285; 1050; 898; 9914; 1045; 3400; 78989; 84766; 386675; 3…	184	184
0.019785168528	0.0834812978196	Adherens junction - Homo sapiens (human)	KEGG	path:hsa04520	ACTG1; SMAD4; EGFR; IGF1R; SMAD2; SMAD3; WASL; FARP2; WASF1; WASF2; MAP3K7; PTPN6; CDH1; SRC; TCF7; RAC2; RAC3; VCL; SNAI2; LEF1; CTNNA1; CTNNA3; ACTN1; TCF7L1; TCF7L2; LMO7; PTPRF; BAIAP2; ACTB; CREBBP	1495; 8976; 5777; 6932; 4088; 6934; 3480; 6885; 5792; 6714; 1956; 4008; 71; 4089; 10163; 60; 29119; 4087; 87; 10458; 999; 8936; 1387; 83439; 51176; 7414; 5880; 5881; 6591; 9855	72	72
0.0209719327282	0.0880395348541	Insulin resistance - Homo sapiens (human)	KEGG	path:hsa04931	PRKAG1; NFKBIA; AKT1; AKT2; NOS3; MAPK10; IRS2; GSK3B; PRKCZ; CRTC2; PPP1R3B; PIK3CD; PPARGC1A; PYGB; CREB3L1; PIK3R2; PIK3R1; NFKB1; MGEA5; MAPK9; PYGM; NR1H3; CPT1A; PRKAG2; ACACB; PRKCE; MLXIP; MTOR; PPARA; SLC27A5; SLC27A1; RPS6KA2; RPS6KA3; SOCS3; PPP1CA; TNFRSF1A; IRS1; SLC2A1; INS; PTPRF; SREBF1; GFPT2	32; 3630; 6196; 6197; 6720; 3667; 10891; 5792; 90993; 5293; 5295; 5296; 376497; 4790; 4792; 5834; 5837; 207; 9945; 51422; 208; 4846; 10998; 79660; 9021; 10062; 5465; 22877; 1374; 6513; 2932; 5499; 2475; 5571; 5581; 5590; 7132; 5601; 5602; 10724; 8660; 200186	107	107
0.0211457551536	0.0883209066265	Angiogenesis overview	Wikipathways	WP1993	TIMP2; MAPK14; AKT1; MAPK11; PLA2G1B; CRK; RAF1; PIK3CD; MAP3K7; DOK2; SLIT2; PLXND1; ANGPT1; KDR; PXN; SRC; NOS3; PRKCA; SHB; MTOR; NRP1; KRAS; VHL; ROBO1; ROBO4; VEGFA	2475; 23129; 5293; 5600; 9046; 7077; 5319; 5829; 3791; 1398; 4846; 284; 9353; 207; 6885; 5894; 6091; 6714; 8829; 1432; 5578; 6461; 54538; 3845; 7422; 7428	61	61
0.0224555371303	0.0933202472703	Cell adhesion molecules (CAMs) - Homo sapiens (human)	KEGG	path:hsa04514	ITGA8; CLDN10; CLDN11; CDH15; CLDN14; NRCAM; CLDN18; CLDN19; CD34; CDH4; GLG1; CD28; CNTN1; L1CAM; NCAM1; NCAM2; NTNG1; NTNG2; MPZL1; CLDN9; ICAM3; ICAM2; ICAM1; MADCAM1; CDH1; CLDN1; CLDN3; CDH5; CADM3; CADM1; ITGB1; ICOS; ITGB2; ESAM; JAM2; NLGN1; ITGB8; NLGN4X; CD40; CLDN25; NFASC; CD8A; LRRC4C; CDH2; SDC1; SDC2; SDC3; NRXN3; NRXN2; NRXN1; CLDN5; PTPRF; MAG; SIGLEC1	4099; 57863; 51208; 23562; 22871; 57689; 644672; 23114; 4684; 4685; 3688; 3689; 3696; 958; 58494; 84628; 23705; 29851; 57502; 9378; 9379; 2734; 6382; 6383; 1272; 4897; 3383; 3384; 3385; 9019; 8516; 22854; 90952; 1365; 3897; 5010; 9071; 9076; 9080; 9369; 925; 940; 947; 5792; 9672; 7122; 149461; 6614; 999; 1000; 1002; 1003; 8174; 1013	144	143
0.0228944414307	0.0946685153161	Fc gamma R-mediated phagocytosis - Homo sapiens (human)	KEGG	path:hsa04666	SPHK2; ARPC5L; LIMK2; LIMK1; GAB2; AKT1; AKT2; WASL; HCK; CRK; BIN1; VASP; WASF1; WASF2; RAF1; PIK3CD; ARF6; MARCKS; PIK3R2; PIK3R1; RAC2; SCIN; PRKCA; PRKCE; CFL1; PLA2G4B; PLA2G4A; AMPH; INPP5D; PLD1; SYK; VAV2; PIP5K1C; LAT; ASAP3; MYO10	5293; 56848; 4651; 1072; 3635; 100137049; 8976; 9846; 5295; 5296; 6850; 5321; 207; 208; 5337; 8936; 7408; 7410; 5880; 5894; 273; 274; 55616; 23396; 1398; 382; 3984; 3985; 27040; 10163; 5578; 5581; 81873; 85477; 3055; 4082	91	90
0.0232740755558	0.0957595048986	Small cell lung cancer - Homo sapiens (human)	KEGG	path:hsa05222	BCL2L1; ITGB1; PTK2; FHIT; CDKN1A; NFKBIA; BIRC2; BAX; AKT1; AKT2; ZBTB17; GADD45A; GADD45B; CCNE1; PIK3CD; RB1; GADD45G; PIK3R2; PIK3R1; NFKB1; MYC; APAF1; CDKN2B; LAMA2; TRAF3; TRAF4; RXRA; COL4A2; COL4A1; LAMC3; E2F3; E2F1; CCND1; MAX; BAK1; ITGA2B; BCL2	4609; 1026; 1030; 4616; 7187; 7709; 4149; 578; 581; 10319; 595; 596; 598; 3674; 3688; 6256; 5747; 1647; 10912; 5293; 5295; 5296; 4790; 4792; 207; 208; 2272; 1282; 1284; 5925; 317; 3908; 329; 1869; 1871; 898; 9618	93	93
0.0238952135155	0.0976807011191	Tgif disruption of Shh signaling	Wikipathways	WP3674	SMAD2; GLI3; FGF8; SHH; NKX2-1; TGIF1	2737; 4087; 7050; 6469; 2253; 7080	9	9
0.0240096907904	0.0976807011191	Monoamine GPCRs	Wikipathways	WP58	HTR5A; ADRA1D; DRD5; DRD2; ADRA2A; ADRA2B; CHRM2; HTR6; HTR7; ADRB2; HTR4; HTR2C; HRH1; ADRA2C; HTR1A; HTR1B	1129; 152; 154; 150; 1816; 1813; 3360; 3361; 3362; 3363; 146; 151; 3351; 3350; 3269; 3358	34	34
0.0242155985498	0.0976807011191	Chagas disease (American trypanosomiasis) - Homo sapiens (human)	KEGG	path:hsa05142	PPP2R1A; TGFB2; TGFB3; PIK3CD; NFKBIA; PPP2R1B; SMAD2; SMAD3; MAPK14; AKT1; AKT2; MAPK10; MAPK11; GNAI3; GNAI1; TICAM1; JUN; PIK3R2; PIK3R1; FADD; GNAO1; NFKB1; MYD88; PLCB1; PLCB2; PLCB4; FOS; PPP2R2D; PPP2R2C; PPP2R2B; MAPK9; ADCY1; GNAS; TNFRSF1A; C1QB; TLR2; GNA14; GNA15; GNA11; GNAL	4615; 55844; 148022; 8772; 107; 3725; 5293; 5295; 5296; 4790; 4792; 23236; 713; 207; 2769; 5330; 5332; 2773; 2774; 2775; 2778; 2767; 208; 2770; 7042; 7043; 2353; 5601; 5518; 5519; 5521; 5522; 1432; 9630; 7097; 4088; 7132; 5600; 5602; 4087	102	102
0.0242244638769	0.0976807011191	Regulation of Apoptosis by Parathyroid Hormone-related Protein	Wikipathways	WP3872	BCL2L1; ITGB4; PTHLH; BAX; PIK3CG; AKT1; BOK; GSK3B; MYC; BAK1; BCL2	578; 207; 596; 3691; 5294; 581; 2932; 666; 5744; 4609; 598	21	21
0.0243315893961	0.0976807011191	Pathogenic Escherichia coli infection	Wikipathways	WP2272	TUBA8; ACTG1; CTTN; WASL; ABL1; YWHAZ; TUBA3E; TUBA1C; ARHGEF2; PRKCA; CDH1; CLDN1; ITGB1; TUBB6; TUBB3; TUBB2B; NCK2; TUBB4A; ARPC5L; ROCK1; ROCK2; NCL; ACTB; KRT18	51807; 9076; 8440; 9475; 60; 10382; 10381; 9181; 4691; 25; 347733; 84617; 7534; 2017; 112714; 84790; 999; 3875; 71; 6093; 3688; 5578; 8976; 81873	56	56
0.0250222657544	0.0999681825066	miRNA regulation of prostate cancer signaling pathways	Wikipathways	WP3981	PDGFRB; TCF7; PDGFA; CCND1; CREB3L1; CDKN1A; NFKBIA; GSK3B; MAP2K2; MIR589; AR; MTOR; MIR1299; MIR337; NFKB1; MDM2; KRAS; RAF1; CREBBP; BCL2	5159; 2475; 595; 596; 5154; 5605; 367; 442905; 90993; 2932; 4193; 5894; 4790; 4792; 6932; 1026; 693174; 3845; 100302167; 1387	45	45
0.0253627738191	0.100841413213	AMPK signaling pathway - Homo sapiens (human)	KEGG	path:hsa04152	PPP2R1A; PPP2R1B; ELAVL1; PRKAG1; STK11; CPT1C; MAP3K7; AKT1; AKT2; CRTC2; FBP1; TSC2; RPTOR; CCNA1; PIK3CD; PPARGC1A; PFKP; PFKL; FASN; PIK3R2; PIK3R1; CREB3L1; CPT1A; IGF1R; ULK1; ACACB; PPP2R2D; PPP2R2C; PPP2R2B; PRKAG2; PPARG; PPP2R5A; MTOR; MLYCD; CCND1; PFKFB3; CAMKK2; IRS1; IRS2; INS; LEP; IRS4; SREBF1; PPP2R5E; CFTR; PPP2R5C	32; 55844; 57521; 3630; 1080; 6720; 3480; 7249; 595; 5209; 5211; 5214; 5527; 6794; 10891; 2194; 2203; 5293; 126129; 8900; 207; 8408; 51422; 208; 6885; 8471; 5295; 5296; 5468; 1374; 5522; 3952; 90993; 23417; 5525; 5518; 5519; 5521; 10645; 5529; 2475; 5571; 1994; 8660; 3667; 200186	120	120
0.0263492816869	0.104262468685	Wnt Signaling in Kidney Disease	Wikipathways	WP4150	WNT3A; FZD2; LRP6; LRP5; FZD9; WNT1; FZD7; INVS; WNT4; DVL2; DVL1; MAPK10; WNT5A; MAPK9; WNT7A; WNT11; WNT7B	5601; 8324; 8326; 4040; 4041; 1855; 1856; 7471; 7474; 7476; 7477; 7481; 89780; 5602; 54361; 27130; 2535	37	37
0.0265755356311	0.104656990319	Rett syndrome causing genes	Wikipathways	WP4312	TAF1B; CECR2; HAP1; HIVEP2; TBL1XR1; GNAO1; SHANK3; XAB2; MEF2C; CHD4; GRIN2A; RHOBTB2; KDM5B; HDAC5; CRK; GABRD; SYNE2; SMARCA4; NCOR2; NCOR1; SATB2	2903; 2775; 4208; 9612; 23221; 6597; 23224; 2563; 9611; 1398; 10765; 3097; 9001; 23314; 10014; 9014; 27443; 56949; 79718; 85358; 1108	48	48
0.0274087656314	0.106920043288	Acetylcholine Synthesis	Wikipathways	WP528	PEMT; ACHE; CHKA; CHAT; PCYT1A	43; 1103; 1119; 10400; 5130	7	7
0.0274087656314	0.106920043288	POU5F1 (OCT4), SOX2, NANOG repress genes related to differentiation	Wikipathways	WP3382	GATA6; TSC22D1; GSC; CDX2; HHEX	2627; 1045; 8848; 145258; 3087	7	7
0.0279847950945	0.108030933087	Glycerophospholipid metabolism - Homo sapiens (human)	KEGG	path:hsa00564	PTDSS2; CHAT; LYPLA1; PGS1; GPAT2; MBOAT2; MBOAT1; PLA2G1B; ACHE; LPGAT1; CHKA; ADPRM; DGKZ; LPIN3; DGKQ; DGKK; PNPLA7; PNPLA6; ETNK1; LPCAT1; CDIPT; DGKD; GPCPD1; PLD4; PHOSPHO1; PCYT2; PLA2G2A; PLA2G2F; PLA2G4B; PLA2G4A; PCYT1A; PLA2G16; PLD1; PEMT; PISD; ETNPPL; AGPAT3; AGPAT2	5130; 154141; 43; 56894; 1609; 10423; 1103; 81490; 64600; 100137049; 1119; 79888; 129642; 56985; 10908; 10400; 5833; 10434; 9926; 5319; 5320; 5321; 55500; 23761; 5337; 150763; 122618; 9489; 10555; 8525; 8527; 64850; 64900; 11145; 139189; 56261; 162466; 375775	97	97
0.0279988337529	0.108030933087	Amyotrophic lateral sclerosis (ALS) - Homo sapiens (human)	KEGG	path:hsa05014	BCL2L1; TOMM40; PPP3R2; GRIA2; BAX; MAP2K3; MAPK11; NEFM; NEFL; GRIN1; APAF1; NOS1; SOD1; ALS2; MAPK14; TNFRSF1A; PRPH; GPX1; GRIN2A; GRIN2D; PPP3CA; BCL2	4741; 4747; 1432; 5530; 5535; 10452; 317; 2891; 581; 596; 598; 2903; 2906; 57679; 7132; 5600; 5606; 2876; 4842; 2902; 6647; 5630	51	51
0.0280854300046	0.108030933087	AMP-activated Protein Kinase (AMPK) Signaling	Wikipathways	WP1403	ELAVL1; PRKAG1; CDKN1A; PRKAG2; AKT1; AKT2; CRTC2; TSC2; RPTOR; SLC2A4RG; INS-IGF2; CCNA1; PIK3CD; PIK3CG; FASN; PIK3R2; PIK3R1; CPT1A; PLCB1; CPT1C; STK11; ACACB; MTOR; PIK3C3; PFKFB3; LEP; CAMKK2; SREBF1	5289; 56731; 5296; 5294; 5295; 2475; 5209; 6720; 2194; 7249; 51422; 200186; 3952; 8900; 723961; 57521; 207; 208; 10645; 1374; 5293; 23236; 6794; 1026; 1994; 32; 5571; 126129	68	68
0.0282665363221	0.108224192307	HIF-1 signaling pathway - Homo sapiens (human)	KEGG	path:hsa04066	MKNK2; CDKN1A; EGFR; GAPDH; PRKCA; VHL; AKT2; FLT1; LTBR; HKDC1; PIK3CD; CAMK2D; PFKL; PIK3R2; PIK3R1; EDN1; NFKB1; ANGPT1; CUL2; IGF1R; NOS3; HK2; HK3; CAMK2G; CAMK2B; IL6R; VEGFA; ALDOA; EIF4E; EGLN3; AKT1; PFKFB3; SLC2A1; INS; MAP2K2; ANGPT4; MTOR; CREBBP; BCL2	1026; 3099; 3101; 2597; 3630; 596; 5209; 5211; 5293; 5295; 5296; 51378; 4790; 207; 208; 226; 4846; 7422; 7428; 8453; 112399; 2321; 284; 816; 817; 818; 2872; 80201; 1387; 6513; 1906; 3480; 1956; 2475; 1977; 5578; 4055; 5605; 3570	100	100
0.0284904561695	0.108578835263	Integrated Lung Cancer Pathway	Wikipathways	WP2512	CASP6; SRC; CSK; FOS; CCND1; POR; JUN; IRS1; ARF6; RIPK1; PIK3C2A; JAK2; CRK; MTOR; MDM2; MYD88; RAF1; APAF1	2475; 595; 317; 3717; 4615; 839; 1445; 1398; 3667; 4193; 382; 5894; 8737; 3725; 6714; 5286; 5447; 2353	40	40
0.0287303771908	0.108990926316	Glycosaminoglycan biosynthesis - heparan sulfate / heparin - Homo sapiens (human)	KEGG	path:hsa00534	B3GALT6; HS3ST2; HS3ST1; XYLT2; EXTL3; NDST4; HS3ST5; HS6ST1; HS6ST2; HS3ST3A1; B4GALT7; HS3ST3B1	11285; 64132; 90161; 9394; 64579; 126792; 222537; 2137; 9953; 9955; 9956; 9957	24	24
0.0292992813593	0.110138662201	Interferon type I signaling pathways	Wikipathways	WP585	GAB2; MAPK14; RAPGEF1; CRK; TYK2; RPTOR; MAP3K1; PIK3CD; MAPKAP1; PIK3R2; PIK3R1; ZAP70; PRMT1; MTOR; EIF4E; PTPN6; MAP2K3; SOCS3; IRS1; IRS2; PIAS3; STAT5A; PIAS1	2475; 4214; 5296; 5295; 5293; 5606; 2889; 1398; 10401; 3667; 57521; 7297; 7535; 9846; 8554; 9021; 79109; 5777; 3276; 1432; 6776; 8660; 1977	54	54
0.0292992813593	0.110138662201	Regulation of lipolysis in adipocytes - Homo sapiens (human)	KEGG	path:hsa04923	AKT1; AKT2; PDE3B; GNAI3; GNAI1; PIK3CD; PTGER3; PIK3R2; PIK3R1; ADCY6; ABHD5; ADCY4; PLA2G16; ADCY1; ADCY3; IRS4; GNAS; ADCY8; IRS1; IRS2; INS; ADRB2; PRKACA	8471; 196883; 5140; 154; 51099; 11145; 5293; 3630; 5295; 5296; 5566; 208; 2770; 3667; 2778; 207; 5733; 107; 109; 112; 114; 8660; 2773	54	54
0.0301009287495	0.11264012704	Apoptosis Modulation by HSP70	Wikipathways	WP384	CASP6; CASP7; TNFRSF1A; MAP3K1; RIPK1; MAPK10; FADD; NFKB1; AIFM1; APAF1	4214; 9131; 839; 8772; 317; 840; 5602; 8737; 7132; 4790	19	19
0.030441688418	0.113402145593	Hedgehog Signaling Pathway	Wikipathways	WP4249	LRP2; SMO; CSNK1A1L; PTCH1; CSNK1G3; CCND1; CUL3; CCND2; GLI2; GLI3; CSNK1D; CSNK1E; PRKACA; PTCH2; FBXL17; SHH; BOC; CSNK1G2; BCL2	2736; 2737; 4036; 6608; 595; 596; 91653; 5566; 5727; 894; 8452; 122011; 6469; 64839; 1454; 1455; 1456; 1453; 8643	43	43
0.0315613924434	0.117046060765	TYROBP Causal Network	Wikipathways	WP3945	APBB1IP; IL10RA; IGSF6; CD37; ELF4; LHFPL2; BIN2; GPX1; NPC2; PYCARD; ITGB2; LYL1; ZFP36L2; CYTL1; SH2B3; CAPG; ITGAX; IL13RA1; HLX; SFT2D2; TCIRG1; RUNX3; STAT5A; MAF; ABCC4	3597; 3142; 51411; 10577; 10257; 10184; 10261; 678; 2876; 10312; 375035; 10019; 54360; 4094; 4066; 3587; 3689; 6776; 3687; 864; 29108; 2000; 951; 54518; 822	60	60
0.0322137045545	0.118931846726	Hedgehog signaling pathway - Homo sapiens (human)	KEGG	path:hsa04340	LRP2; GLI2; CSNK1A1L; PTCH1; GLI3; CCND1; CCND2; SHH; SMO; GSK3B; CSNK1G2; CSNK1G3; CSNK1D; CSNK1E; PRKACA; BCL2; PTCH2; BOC; CUL1; CUL3	8452; 91653; 8454; 1455; 2736; 122011; 1453; 1454; 1456; 2737; 5566; 8643; 4036; 6469; 6608; 595; 596; 5727; 2932; 894	47	46
0.0327986272991	0.120553176784	Glycosphingolipid biosynthesis - lacto and neolacto series - Homo sapiens (human)	KEGG	path:hsa00601	B3GNT4; ST3GAL6; B3GALT2; B3GNT3; GCNT2; ST8SIA1; ABO; FUT7; FUT2; ST3GAL4; A4GALT; B4GALT4; FUT9	8707; 79369; 2651; 28; 10331; 53947; 10690; 10402; 6484; 6489; 2524; 2529; 8702	27	27
0.0331875847716	0.12069327238	Integrin-mediated Cell Adhesion	Wikipathways	WP185	ITGA8; PTK2; DOCK1; MAP2K3; MAP2K2; AKT2; ARAF; RAPGEF1; CRK; RAF1; CAV1; ARHGEF7; PIK3R2; PXN; TNS1; MAPK7; ITGB1; SRC; ITGB2; RAC2; ITGB4; CSK; SHC3; ITGB8; VCL; VASP; BCAR1; ITGAX; RAC3; AKT1; VAV2; ROCK1; ROCK2; GIT2; ITGA2B; MAPK10; PAK6; ITGAE; PAK3	9475; 5747; 6093; 5829; 9564; 5063; 1793; 1398; 6714; 8874; 5598; 56924; 5605; 5606; 5602; 3674; 369; 8516; 7145; 53358; 857; 3691; 2889; 3696; 7410; 7414; 5894; 3689; 3688; 3682; 3687; 7408; 5296; 5881; 5880; 9815; 1445; 207; 208	101	101
0.0334205071039	0.12069327238	Non-small cell lung cancer	Wikipathways	WP4255	FHIT; CDKN1A; RASSF5; BAX; AKT1; AKT2; ARAF; RAF1; GADD45A; GADD45B; PIK3CD; RB1; GADD45G; PIK3R2; PIK3R1; CDKN2A; PRKCA; EGFR; RXRA; KRAS; E2F3; ALK; E2F1; MAP2K2; CCND1; BAK1; STAT5A	578; 5295; 5605; 5293; 4616; 5296; 238; 83593; 5925; 10912; 369; 595; 207; 581; 208; 1871; 1956; 1869; 1647; 1026; 2272; 5578; 1029; 6256; 3845; 5894; 6776	66	66
0.0334205071039	0.12069327238	Non-small cell lung cancer - Homo sapiens (human)	KEGG	path:hsa05223	FHIT; CDKN1A; EGFR; BAX; AKT1; AKT2; ARAF; RAF1; GADD45A; GADD45B; PIK3CD; RB1; GADD45G; PIK3R2; PIK3R1; CDKN2A; PRKCA; RASSF5; RXRA; KRAS; E2F3; ALK; E2F1; MAP2K2; CCND1; BAK1; STAT5A	1026; 1029; 5894; 4616; 83593; 3845; 10912; 1956; 5925; 369; 5293; 581; 5295; 5296; 5578; 578; 1869; 1871; 208; 595; 207; 2272; 5605; 238; 1647; 6256; 6776	66	66
0.0334205071039	0.12069327238	Integrated Breast Cancer Pathway	Wikipathways	WP1984	STK11; NUP85; BAX; CERK; ABL1; XRCC3; TSC2; ODC1; PPP4R3B; NCOA3; GADD45A; JUN; CSNK1D; FOSL1; FADD; CDH1; MYC; RASGEF1A; TFPI; USP38; MTOR; GRN; KRAS; E2F1; PHB; IRS1; VEGFA	64781; 2896; 2475; 79902; 7035; 581; 4953; 57223; 7249; 7517; 221002; 3667; 8202; 25; 8772; 999; 1647; 8061; 4609; 1869; 3725; 6794; 5245; 3845; 7422; 1453; 84640	66	66
0.0338048241465	0.121072136832	Serotonergic synapse - Homo sapiens (human)	KEGG	path:hsa04726	HTR5A; GNAO1; DDC; ALOX15; ARAF; ALOX12; RAPGEF3; RAF1; PLA2G4A; GNAI1; GNAI3; CACNA1A; CACNA1B; CACNA1C; GNG13; HTR2C; HTR1B; ALOX12B; PLCB1; PLCB2; KCND2; PLCB4; PRKCA; GNB1; GNB3; GNB2; HTR6; HTR7; HTR4; ITPR2; PLA2G4B; GABRB2; GABRB3; GABRB1; KRAS; KCNJ6; GNAS; DUSP1; HTR3E; PRKACA; GNGT2; HTR1A; GNG8	2560; 2561; 2562; 94235; 773; 51764; 285242; 100137049; 1644; 3709; 774; 3751; 10411; 3763; 23236; 5321; 5330; 5332; 2775; 2778; 2782; 2783; 2784; 2793; 2770; 239; 242; 246; 2773; 3845; 5894; 775; 3350; 3351; 3358; 3360; 3361; 3362; 3363; 1843; 369; 5566; 5578	115	113
0.033818214762	0.121072136832	N-Glycan biosynthesis - Homo sapiens (human)	KEGG	path:hsa00510	DOLK; RPN1; ST6GAL2; ALG10B; DAD1; MOGS; MAN2A2; MAN2A1; MAN1B1; MGAT1; MGAT2; MGAT3; MGAT5B; MGAT5; MGAT4C; ALG10; ALG12; ALG13; DDOST; MAN1A1; MAN1C1	4247; 84620; 4245; 4248; 4122; 11253; 4124; 7841; 6184; 1650; 57134; 22845; 144245; 1603; 4121; 84920; 146664; 25834; 79087; 4249; 79868	49	49
0.0339793847558	0.121124789625	FoxO signaling pathway - Homo sapiens (human)	KEGG	path:hsa04068	TGFB2; TGFB3; PLK1; CDKN1A; STK11; EGFR; SMAD2; SMAD3; MAPK14; AKT1; AKT2; ARAF; MAPK11; SMAD4; S1PR4; RAF1; ATM; GADD45A; GADD45B; PIK3CD; GADD45G; PRKAG1; CSNK1E; PIK3R2; PIK3R1; HOMER3; KRAS; GRM1; KLF2; CDKN2B; IGF1R; PLK2; PRMT1; PRKAG2; MDM2; BNIP3; RAG2; MAPK9; SGK3; MAP2K2; IRS4; CCND2; IRS1; IRS2; INS; CCND1; MAPK10; BCL6; CREBBP	1030; 1026; 10769; 3630; 4616; 3667; 604; 4193; 10365; 23678; 6794; 664; 1647; 10912; 5293; 5295; 5296; 3276; 207; 208; 51422; 5347; 9454; 894; 3845; 5894; 5897; 8471; 2911; 1387; 369; 7042; 7043; 1432; 3480; 1956; 1454; 5571; 8660; 472; 5600; 5601; 5602; 5605; 595; 4087; 4088; 4089; 8698	132	131
0.0342161778742	0.121445403871	Adipocytokine signaling pathway - Homo sapiens (human)	KEGG	path:hsa04920	PRKAG1; NFKBIA; AKT1; AKT2; MAPK10; SLC2A1; PPARGC1A; NFKBIB; JAK2; NFKB1; MAPK9; CPT1A; CPT1C; STK11; ACACB; RXRA; PRKAG2; MTOR; POMC; SOCS3; TNFRSF1A; IRS4; IRS1; IRS2; LEP; CAMKK2; PPARA; ACSBG1	6794; 10891; 6513; 5571; 8471; 3717; 32; 6256; 23205; 2475; 126129; 4790; 4792; 4793; 9021; 1374; 5443; 10645; 207; 208; 3667; 8660; 5465; 7132; 51422; 5601; 5602; 3952	69	69
0.0348077697626	0.123017203392	Nuclear Receptors	Wikipathways	WP170	VDR; ESRRA; ESRRB; THRB; NR0B1; NR2F1; RXRA; NR2F2; PPARG; AR; PGR; NR5A2; NR5A1; PPARA; NR2E1; NR1I2; NR1H3	10062; 190; 2494; 2516; 367; 2103; 7101; 5465; 7026; 7025; 5468; 2101; 7068; 5241; 8856; 7421; 6256	38	38
0.0357154466757	0.125687976174	The effect of progerin on the involved genes in Hutchinson-Gilford Progeria Syndrome	Wikipathways	WP4320	CHD4; E2F1; SUV39H1; RB1; SREBF1; MTA2; MBD3; LEF1; MTA1; CBX1; MTA3	6839; 6720; 51176; 5925; 10951; 53615; 9112; 9219; 1869; 57504; 1108	22	22
0.0363367668639	0.127332653375	Alanine and aspartate metabolism	Wikipathways	WP106	AGXT; ABAT; GPT; ASS1; GAD1; GAD2; ASL	435; 2875; 18; 2572; 445; 2571; 189	12	12
0.037031048721	0.129218047647	Chemokine signaling pathway	Wikipathways	WP3929	RASGRP2; PTK2; NFKBIB; PIK3CG; NFKBIA; AKT1; PTK2B; CCR4; WASL; CRK; GNG13; RAF1; GNAI3; GNAI1; CSK; PREX1; GRK6; PIK3CD; FGR; GRK1; CXCR3; TIAM2; JAK2; PXN; PIK3R1; NFKB1; CCL25; CCL27; PIK3R2; SHC4; PLCB1; PLCB2; PLCB4; SHC2; SHC3; GNB1; RAC2; GNB3; GNB2; AKT2; PRKCZ; CXCL11; HCK; CXCL12; BCAR1; CXCL14; KRAS; ADCY4; ADCY6; ADCY1; ADCY3; VAV2; ADCY8; ROCK1; ROCK2; GSK3B; GNGT2; ELMO1; GNG8; PF4	3717; 5196; 9475; 5747; 5829; 9564; 5590; 6093; 6011; 51764; 3845; 2793; 8976; 2770; 94235; 2773; 114; 6387; 112; 2784; 2783; 2782; 25759; 2268; 1398; 9547; 196883; 1233; 2932; 109; 9844; 399694; 2833; 107; 6370; 6373; 53358; 5330; 5332; 10850; 7410; 5894; 2185; 26230; 23236; 57580; 5880; 10235; 5296; 5294; 5295; 5293; 1445; 2870; 207; 208; 3055; 4790; 4792; 4793	165	165
0.0375142764955	0.130354229671	Canonical and Non-Canonical TGF-B signaling	Wikipathways	WP3874	LOXL2; LOXL4; SMAD4; SMAD2; SMAD3; MAPK14; BMPR2; LOX; MAPK9	1432; 4087; 4088; 4089; 4017; 4015; 5601; 84171; 659	17	17
0.0385723231046	0.132913796698	Progesterone-mediated oocyte maturation - Homo sapiens (human)	KEGG	path:hsa04914	PLK1; CDC23; PKMYT1; MAPK14; AKT1; AKT2; MAPK10; MAPK11; RAF1; GNAI3; GNAI1; CDC16; CCNA1; MAD1L1; PIK3CD; ARAF; PDE3B; HSP90AB1; PGR; PIK3R2; PIK3R1; MAPK9; IGF1R; BUB1; ADCY6; ANAPC2; ANAPC5; KRAS; ADCY4; RPS6KA2; RPS6KA3; ADCY1; ADCY3; FZR1; ADCY8; INS; PRKACA; HSP90AA1	5140; 3630; 6196; 6197; 8697; 8379; 107; 109; 112; 114; 5241; 51343; 5293; 5295; 5296; 8881; 29882; 699; 8900; 207; 208; 2770; 2773; 5347; 51433; 3320; 3326; 3845; 5894; 196883; 5601; 5602; 369; 9088; 1432; 3480; 5566; 5600	99	99
0.0385723231046	0.132913796698	Phosphatidylinositol signaling system - Homo sapiens (human)	KEGG	path:hsa04070	OCRL; PLCZ1; IPMK; CALML6; PI4K2B; CDIPT; DGKZ; DGKQ; PIK3CD; INPP4B; ITPKA; DGKK; SYNJ1; PIK3R2; PIK3R1; DGKD; SACM1L; PLCB1; PLCB2; PLCB4; PRKCA; PIK3C2B; PIK3C2A; PIK3C2G; PLCD1; ITPR2; PIK3C3; IP6K2; INPP5A; INPP5D; INPP5F; CALML3; INPP5J; PLCD4; CALML5; PPIP5K2; PIP5K1C; MTMR1	55300; 3632; 3635; 1609; 51806; 8821; 3706; 3709; 8867; 5286; 5288; 5289; 5293; 5295; 5296; 10423; 5578; 23236; 5330; 5332; 5333; 23262; 51447; 89869; 810; 84812; 8525; 8527; 4952; 22876; 23396; 163688; 22908; 8776; 139189; 5287; 27124; 253430	99	99
0.0387944738946	0.13309900406	Notch Signaling Pathway	Wikipathways	WP61	DTX1; CDKN1A; AKT1; NOTCH3; NCOR2; NCOR1; APH1B; JAK2; PIK3R2; PIK3R1; JAG2; NFKB1; MYC; CUL1; NUMBL; SRC; DLL3; DLL4; NUMB; GATA3; CCND1; NOTCH1; GSK3B; SPEN; TLE1	1840; 595; 5295; 3717; 9612; 5296; 3714; 23013; 8650; 83464; 207; 2625; 54567; 2932; 9253; 8454; 4609; 10683; 6714; 4790; 9611; 1026; 7088; 4854; 4851	61	61
0.0390471961748	0.13309900406	ABC transporters - Homo sapiens (human)	KEGG	path:hsa02010	ABCA10; ABCG1; ABCA12; ABCA13; ABCG4; ABCG5; ABCC10; ABCG2; ABCA7; ABCD1; ABCA2; ABCB6; ABCB5; ABCA1; ABCC4; ABCC8; ABCB9; CFTR; ABCC2	10347; 64137; 10257; 19; 20; 23457; 6833; 154664; 26154; 340273; 1080; 10058; 9429; 215; 1244; 10349; 9619; 89845; 64240	44	44
0.0391088972026	0.13309900406	Spinal Cord Injury	Wikipathways	WP2431	EFNB2; TNFSF13; ACAN; EPHA4; EGFR; CCNG1; NGFR; BDNF; IL1R1; SEMA6A; NCAN; GAP43; GADD45A; EGR1; RB1; RTN4R; SLIT2; SLIT1; GRIN1; RGMA; GFAP; NOS1; ICAM1; FOS; PRKCA; PLA2G2A; MAG; COL4A1; RHOB; MYC; TACR1; BCAN; E2F5; E2F1; CCND1; NTN1; C1QB; ROCK2; LEP; PTPRA; PLXNA2; PPP3CA; AQP1; MBP	9475; 1948; 3554; 1958; 63827; 713; 1956; 2902; 65078; 176; 4804; 3383; 6585; 3952; 5320; 388; 900; 2043; 5578; 2670; 2596; 627; 8741; 1875; 595; 5786; 57556; 1647; 4609; 1869; 56963; 1282; 1463; 2353; 5925; 9423; 4842; 9353; 4099; 5530; 6869; 5362; 4155; 358	117	117
0.0396791191337	0.134486194769	Mammary gland development pathway - Pregnancy and lactation (Stage 3 of 4)	Wikipathways	WP2817	BCL2L1; TNFSF11; YY1; ERBB4; CCND1; EGFR; CEBPA; PRLR; GAL; JAK2; ATP2C2; PGR; MYC; EIF4E; CAV1	3717; 595; 598; 8600; 1050; 857; 9914; 51083; 1956; 4609; 5618; 1977; 5241; 7528; 2066	33	33
0.0404565996216	0.136561664845	miR-targeted genes in muscle cell - TarBase	Wikipathways	WP2005	MIRLET7B; PLK1; SRSF9; HIPK3; SRSF10; MRC2; CXCL12; MIR1-1; NAPG; SLC12A4; CSNK1D; PTBP2; DMTF1; SCAMP1; CTSC; LPL; MYLIP; FNDC3A; NXN; KRAS; SH3BP4; RAB27B; PTMA; CCNG1; CCND1; ARID1A; KIT; CSRP1; PXDN; GRIA2; CDKN1A; MIR9-1; MIR9-2; MIR9-3; MATR3; SLC25A32; COL3A1; ARID4B; ATAD3B; MIR223; CACNA2D1; MIR140; NT5E; THBS1; NF2; CAMTA1; CLDN1; PDLIM7; MIR124-3; KCNQ1; EIF4E; SRPRB; CAPG; RHOG; FGF2;…	9076; 4023; 10105; 406884; 7127; 290; 595; 596; 6387; 4651; 57590; 79665; 9522; 406976; 8289; 79813; 5139; 8943; 4774; 4771; 5792; 29968; 7171; 407008; 5925; 406932; 1277; 5530; 8795; 1281; 79711; 406985; 5586; 407051; 23471; 10282; 1956; 4035; 10449; 10114; 9902; 7474; 3845; 822; 391; 396; 407047; 9019; 3667; 8202; 3159; 1432; 27314; 10802; 1871; 3691; 9759; 440026; 771; 406923; 3491; 1545; 2483…	400	400
0.0406640360258	0.136703893469	Hypothesized Pathways in Pathogenesis of Cardiovascular Disease	Wikipathways	WP3668	TGFBR3; LTBP1; ENG; SMAD4; FBN2; FBN3; SMAD2; FBN1; MAPK14; CTGF; FLNA; SMAD3	4087; 4088; 4089; 2200; 2201; 1490; 1432; 7049; 4052; 84467; 2316; 2022	25	25
0.0424310710375	0.141324259522	Protein alkylation leading to liver fibrosis	Wikipathways	WP3980	COL4A1; PDGFRB; PDGFRA; TIMP3; TIMP2; SMAD1; SMAD2; SMAD3; MAPK14; PPARG; PARP1; MAPK11; BAX; COL1A1; COL3A1; NFKB1; NFKB2; MAPK9; CTGF; APAF1; COL4A2	5159; 4086; 4087; 4088; 5156; 5601; 5600; 5468; 142; 1432; 7078; 7077; 581; 317; 1277; 1490; 4790; 4791; 1281; 1282; 1284	50	50
0.0425294794528	0.141324259522	Viral Acute Myocarditis	Wikipathways	WP4298	BCL2L1; DMD; BAX; AKT1; ABL1; KRT8; CAV1; TICAM1; ABL2; SGCD; PIK3R1; PYCARD; NFKB2; SRC; LAMA2; ITGB2; RAC2; RAC3; CHRAC1; ENDOG; PARP1; DFFB; CASP6; CASP7; CAAP1; CCND1; EIF4G2; GSK3B; ACTB; BCL2	598; 5295; 3908; 60; 5881; 5880; 4791; 595; 596; 6714; 25; 1982; 207; 857; 839; 3856; 27; 1756; 1677; 142; 581; 2932; 148022; 6444; 79886; 54108; 3689; 840; 29108; 2021	76	76
0.0425510769298	0.141324259522	Glycogen Synthesis and Degradation	Wikipathways	WP500	PPP2R1A; PPP2R1B; AGL; PYGM; GSK3B; PPP2R2C; PPP2R2B; PYGB; GYG2; GBE1; PPP2R5E; PHKB; GYG1; PPP2R5A; UGP2; PPP2R5C	178; 2632; 5521; 5522; 5525; 5527; 5529; 5257; 7360; 8908; 2932; 5519; 5518; 5837; 5834; 2992	36	36
0.0445312484149	0.147077555293	Nanomaterial induced apoptosis	Wikipathways	WP2507	CASP6; CASP7; ENDOG; BAX; BAK1; PRF1; FADD; AIFM1; APAF1; BCL2	578; 8772; 840; 317; 9131; 581; 5551; 839; 596; 2021	20	20
0.0449018110004	0.147077555293	Nanoparticle triggered regulated necrosis	Wikipathways	WP2513	TICAM1; TNFRSF1A; PARP1; RIPK1; FADD; PLA2G4A	142; 8772; 5321; 148022; 8737; 7132	10	10
0.0449018110004	0.147077555293	MTHFR deficiency	Wikipathways	WP4288	EHMT1; DNMT3A; ASMT; MTHFR; DNMT1; COMT	1788; 79813; 4524; 1786; 438; 1312	10	10
0.0449947055492	0.147077555293	Hippo signaling pathway - multiple species - Homo sapiens (human)	KEGG	path:hsa04392	MOB1A; DCHS2; FRMD1; CSNK1E; STK3; NF2; FAT4; TEAD3; TEAD2; WTIP; AJUBA; FRMD6; TEAD1	6788; 54798; 8463; 79633; 4771; 126374; 1454; 55233; 122786; 7003; 7005; 84962; 79981	29	28
0.0462122056632	0.150462575132	Kit receptor signaling pathway	Wikipathways	WP304	JUNB; GAB2; TBX2; AKT1; MITF; CRK; RAF1; JAK2; PIK3R2; PIK3R1; SRC; FOS; PRKCA; SH2B2; SNAI2; PTPN6; MAPK14; RPS6KA3; INPP5D; MAP2K2; KIT; STAT5A; MATK; BCL2	1432; 6591; 3717; 596; 5296; 3635; 5605; 6714; 6909; 4145; 10603; 1398; 5295; 207; 3815; 5894; 9846; 3726; 5777; 4286; 5578; 6776; 6197; 2353	59	59
0.0469208879253	0.152170879663	Glycosphingolipid biosynthesis - ganglio series - Homo sapiens (human)	KEGG	path:hsa00604	ST3GAL2; ST3GAL1; B4GALNT1; ST8SIA5; GLB1; ST8SIA1; ST6GALNAC5; ST6GALNAC4	2720; 29906; 27090; 81849; 6482; 6483; 2583; 6489	15	15
0.0471875778427	0.152437995609	Longevity regulating pathway - multiple species - Homo sapiens (human)	KEGG	path:hsa04213	HSPA6; PRKAG1; PRKAG2; AKT1; AKT2; RPTOR; PIK3CD; PIK3R2; PIK3R1; ATG5; IGF1R; HSPA8; SOD1; MTOR; KRAS; ADCY4; ADCY6; ADCY1; ADCY3; IRS4; ADCY8; IRS1; IRS2; INS; PRKACA	9474; 2475; 3845; 196883; 8471; 3480; 3312; 5293; 3630; 5295; 5296; 57521; 5566; 5571; 207; 208; 3667; 8660; 51422; 107; 109; 3310; 112; 114; 6647	62	62
0.0487690450966	0.156933853288	Tumor suppressor activity of SMARCB1	Wikipathways	WP4204	SMO; DPF1; GLI4; ARID1B; ARID1A; RB1; GLI2; GLI3; CDKN2A; H3F3B; SMARCD1; PTCH1; SMARCA4; H3F3A	2736; 2737; 6597; 2738; 6602; 6608; 57492; 8193; 5727; 3021; 3020; 5925; 8289; 1029	31	31
0.0499809121976	0.160210133284	Inositol phosphate metabolism - Homo sapiens (human)	KEGG	path:hsa00562	OCRL; PLCZ1; IPMK; MIOX; PI4K2B; CDIPT; ITPKA; PIK3CD; INPP4B; PIK3CG; PLCH2; SYNJ1; SACM1L; MTMR1; PLCB1; PLCB2; PLCB4; ISYNA1; PIK3C2B; PLCD4; PIK3C2G; PLCD1; PIK3C3; INPP5A; INPP5D; INPP5F; PIP5K1C; INPP5J; PIK3C2A	55300; 89869; 51477; 9651; 55586; 5286; 5288; 5289; 5293; 5294; 3632; 3635; 5287; 10423; 23236; 8776; 84812; 5330; 8867; 5332; 5333; 4952; 22876; 23396; 27124; 8821; 253430; 3706; 22908	74	74

## Sheet: TBX4_consensusPathDB_results
p-value	q-value	pathway	source	external_id	members_input_overlap	members_input_overlap_geneids	size	effective_size
0.000161135600975	0.0524369375092	Glutamatergic synapse - Homo sapiens (human)	KEGG	path:hsa04724	SLC1A6; ADCY1; SLC38A2; GRIA2; CACNA1A; SHANK2; GRIK3; ADCY8; GNB2; GRIN3B; GNGT2; PLA2G4B; PLA2G4A; GRM3; SHANK3; GRIN2A; GNAI1	100137049; 107; 114; 54407; 5321; 2770; 116444; 2783; 2793; 773; 2891; 2899; 2903; 2913; 85358; 6511; 22941	114	114
0.000214028316364	0.0524369375092	Calcium signaling pathway - Homo sapiens (human)	KEGG	path:hsa04020	SPHK1; ATP2A1; NTSR1; TRHR; VDAC3; P2RX5; CACNA1H; CACNA1I; RYR1; CACNA1A; CACNA1E; CACNA1G; ORAI3; CAMK2G; CHRM3; CAMK2B; HTR7; ATP2B3; ATP2B2; ADCY1; ADCY8; GRIN2A; AGTR1	7201; 107; 114; 6261; 1131; 8877; 185; 8911; 8912; 8913; 7419; 773; 777; 3363; 816; 818; 4923; 2903; 5026; 93129; 487; 491; 492	186	185
0.000537634870722	0.0555496905875	Calcium Regulation in the Cardiac Cell	Wikipathways	WP536	GNB2; ADCY1; GRK6; ADCY8; CAMK2G; CHRM3; CACNA1E; CAMK2B; GJB6; RYR1; CACNA1A; RGS7; CACNB3; RGS3; GNAZ; ATP2B3; ATP2B2; PRKCZ; GNAI1	1131; 491; 492; 6000; 818; 5998; 5590; 10804; 2770; 114; 2870; 2783; 6261; 107; 784; 816; 777; 773; 2781	149	149
0.000638497139242	0.0555496905875	Axon guidance - Homo sapiens (human)	KEGG	path:hsa04360	PLXNB2; SRC; LRRC4C; PLXNB1; SEMA3G; EPHA8; ROBO3; UNC5A; CAMK2B; UNC5D; CAMK2G; PRKCZ; FES; RGS3; SHH; ROBO2; ABLIM2; PTCH1; EPHB1; PLXNA1; GNAI1	6714; 56920; 5727; 23654; 90249; 2242; 2770; 64221; 6469; 5361; 137970; 5364; 818; 816; 57689; 5998; 6092; 5590; 84448; 2046; 2047	175	175
0.000673622375622	0.0555496905875	Neuroactive ligand-receptor interaction - Homo sapiens (human)	KEGG	path:hsa04080	GHRHR; GRIA2; NTSR1; TRHR; GABRA5; GPR35; GABRA3; RXFP1; P2RX5; S1PR4; GRIN3B; VIPR2; GRM3; LHB; CHRM3; HTR7; OPRM1; OPRK1; APLNR; GRIK3; GABRP; LEP; GALR1; NMBR; SSTR5; GRIN2A; AGTR1; HTR1A; HTR1B	2568; 2587; 7201; 6755; 1131; 2692; 3351; 185; 187; 4829; 7434; 3350; 3363; 116444; 2859; 4923; 2891; 2899; 2903; 2913; 3952; 4986; 4988; 3972; 5026; 59350; 8698; 2556; 2558	277	277
0.000680200292909	0.0555496905875	Parathyroid hormone synthesis, secretion and action - Homo sapiens (human)	KEGG	path:hsa04928	MMP15; TNFSF11; ADCY1; LRP5; CDKN1A; ADCY8; RXRA; ARHGEF1; MEF2A; GNA12; MEF2D; PDE4C; PDE4D; SLC9A3R1; GNAI1	1026; 5143; 5144; 107; 4205; 9368; 6256; 114; 2768; 4324; 4209; 2770; 8600; 9138; 4041	106	106
0.00101220851072	0.0708545957503	GABAergic synapse - Homo sapiens (human)	KEGG	path:hsa04727	SRC; HAP1; ADCY1; SLC38A2; CACNA1A; ADCY8; GABRP; GNB2; GNGT2; GABRA5; GAD1; GABRA3; GNAI1	2568; 2571; 6714; 107; 114; 54407; 2770; 2783; 2793; 773; 9001; 2556; 2558	88	88
0.00138927522286	0.0850931074002	Morphine addiction - Homo sapiens (human)	KEGG	path:hsa05032	ADCY1; GRK6; CACNA1A; ADCY8; GABRP; GNB2; OPRM1; GNGT2; GABRA5; PDE4C; PDE4D; GABRA3; GNAI1	2568; 5143; 5144; 107; 114; 2770; 2783; 2793; 773; 2870; 4988; 2556; 2558	91	91
0.00227337778311	0.109662727568	Circadian entrainment - Homo sapiens (human)	KEGG	path:hsa04713	CACNA1H; CACNA1I; ADCY1; RYR1; CAMK2G; ADCY8; CAMK2B; CACNA1G; GRIA2; GRIN2A; GNGT2; GNB2; GNAI1	107; 114; 6261; 8911; 8912; 8913; 2783; 2793; 2770; 816; 818; 2891; 2903	96	96
0.00227337778311	0.109662727568	Aldosterone synthesis and secretion - Homo sapiens (human)	KEGG	path:hsa04925	CACNA1H; CACNA1I; KCNK9; CAMK2G; ADCY8; CAMK2B; CACNA1G; LDLR; CYP11B2; AGTR1; ATP2B2; ATP2B3; ADCY1	1585; 51305; 107; 114; 185; 8912; 8913; 816; 818; 8911; 3949; 491; 492	96	96
0.00246181633316	0.109662727568	Cortisol synthesis and secretion - Homo sapiens (human)	KEGG	path:hsa04927	CACNA1H; CACNA1I; ADCY1; NR0B1; ADCY8; CACNA1G; LDLR; NR5A1; AGTR1; KCNA4	3949; 3739; 185; 190; 8913; 2516; 8911; 8912; 107; 114	64	64
0.00376063814715	0.153559391009	Protein digestion and absorption - Homo sapiens (human)	KEGG	path:hsa04974	SLC15A1; ELN; COL11A1; SLC38A2; COL18A1; COL22A1; KCNQ1; COL21A1; SLC6A19; COL5A1; COL6A1; COL6A2	340024; 1291; 169044; 54407; 81578; 3784; 1289; 1292; 1301; 80781; 6564; 2006	90	90
0.00484598906405	0.160004808321	Cushing syndrome - Homo sapiens (human)	KEGG	path:hsa04934	CACNA1H; CACNA1I; ADCY1; AXIN1; FZD9; CDKN1A; CAMK2G; ADCY8; CAMK2B; CACNA1G; LDLR; NR5A1; WNT2; KCNA4; WNT7B; AGTR1; GNAI1	1026; 107; 8312; 8326; 3739; 185; 8913; 2770; 8912; 7472; 816; 818; 7477; 8911; 114; 3949; 2516	154	154
0.00495157665175	0.160004808321	Hematopoietic Stem Cell Differentiation	Wikipathways	WP2849	MIR223; TRIM29; KCNH2; TPO; CBFA2T3; ABO; RUNX1; GP9	3757; 23650; 7173; 28; 407008; 2815; 861; 863	49	49
0.00506344571808	0.160004808321	Ectoderm Differentiation	Wikipathways	WP2858	NFATC1; GREB1; TCF3; ZBTB7B; ARX; SORCS1; PRKAG2; CROCCP2; LDB2; CDH8; GLI3; PAX3; SHH; SPRY2; TRPM2; RGMA	9079; 7226; 5077; 9687; 51043; 84809; 51422; 1006; 6929; 10253; 6469; 4772; 56963; 2737; 114815; 170302	142	142
0.00522464680231	0.160004808321	Transcriptional Regulation by MECP2	Wikipathways	WP4453	GRIA2; OPRM1; GRIN2A; OPRK1; GAD1; PTPN4	2903; 5775; 4986; 4988; 2891; 2571	30	30
0.00568326835237	0.16381185251	Nicotine addiction - Homo sapiens (human)	KEGG	path:hsa05033	GRIA2; CACNA1A; GRIN3B; GABRP; GRIN2A; GABRA5; GABRA3	773; 2568; 2891; 2903; 116444; 2556; 2558	40	40
0.00683759072484	0.186134414176	cAMP signaling pathway - Homo sapiens (human)	KEGG	path:hsa04024	NFATC1; ATP2B2; PDE4C; ADCY1; GRIA2; HCN2; ADCY8; CAMK2B; GLI3; CAMK2G; GRIN3B; SSTR5; GRIN2A; VIPR2; ATP2B3; PTCH1; PDE4D; HTR1A; HTR1B; GNAI1	5144; 5727; 610; 6755; 107; 114; 3350; 4772; 2737; 5143; 2770; 116444; 7434; 3351; 816; 818; 2891; 2903; 491; 492	199	199
0.00729247391503	0.188069064124	Basal cell carcinoma - Homo sapiens (human)	KEGG	path:hsa05217	AXIN1; FZD9; CDKN1A; GLI3; WNT2; SHH; PTCH1; GADD45B; WNT7B	1026; 8326; 4616; 6469; 7472; 2737; 7477; 5727; 8312	63	63
0.00783809335188	0.192033287121	Gastric acid secretion - Homo sapiens (human)	KEGG	path:hsa04971	ADCY1; ATP4B; CA2; CAMK2G; CHRM3; CAMK2B; KCNQ1; ADCY8; GNAI1; ATP4A	107; 496; 495; 816; 818; 3784; 760; 1131; 114; 2770	75	75
0.00857692102124	0.200128157162	Cholinergic synapse - Homo sapiens (human)	KEGG	path:hsa04725	ADCY1; KCNJ4; CACNA1A; CAMK2G; CHRM3; CAMK2B; KCNQ1; ADCY8; KCNQ2; GNGT2; SLC5A7; GNB2; GNAI1	773; 60482; 107; 114; 1131; 3761; 3784; 3785; 2783; 2793; 2770; 816; 818	112	112
0.00962405176646	0.214353880253	Oxytocin signaling pathway - Homo sapiens (human)	KEGG	path:hsa04921	NFATC1; CAMK2G; ADCY1; KCNJ4; RYR1; CDKN1A; PRKAG2; ADCY8; CAMK2B; SRC; CACNB3; PLA2G4B; PLA2G4A; CACNA2D1; TRPM2; GNAI1	1026; 7226; 100137049; 107; 114; 6261; 4772; 3761; 5321; 51422; 2770; 781; 784; 816; 818; 6714	152	152
0.0121202779315	0.258214616801	G Protein Signaling Pathways	Wikipathways	WP35	ADCY1; ADCY8; GNAZ; GNB2; PRKCZ; GNA12; GNGT2; ARHGEF1; PDE4C; PDE4D; GNAI1	5144; 5143; 5590; 2793; 2770; 114; 2781; 2783; 2768; 107; 9138	92	92
0.0150635565361	0.263585618655	Genes targeted by miRNAs in adipocytes	Wikipathways	WP1992	HCN2; HDAC4; MIR1-1; KCNQ1	406904; 3784; 610; 9759	18	18
0.0153661505806	0.263585618655	Rett syndrome causing genes	Wikipathways	WP4312	HAP1; GRIN2A; RHOBTB2; HDAC5; SHANK3; NCOR2; GABRA3	2903; 9612; 23221; 9001; 10014; 2556; 85358	48	48
0.0153661505806	0.263585618655	Differentiation Pathway	Wikipathways	WP2848	TNFSF11; TPO; WNT2; NOG; GDF5; SHH; WNT7B	9241; 8600; 7173; 7472; 8200; 6469; 7477	48	48
0.0153661505806	0.263585618655	Cell Differentiation - Index	Wikipathways	WP2029	MIR223; HDAC5; MIR1-1; TLX1; MEF2A; MEF2D; MIR203A	406904; 4209; 407008; 406986; 10014; 4205; 3195	48	48
0.0165639003197	0.263585618655	Long-term depression - Homo sapiens (human)	KEGG	path:hsa04730	GRIA2; CACNA1A; GNAZ; RYR1; GNA12; PLA2G4B; PLA2G4A; GNAI1	100137049; 773; 2891; 5321; 2768; 2770; 2781; 6261	60	60
0.016743482717	0.263585618655	Nuclear Receptors	Wikipathways	WP170	ESRRA; NR0B1; RXRA; PGR; NR5A1; NR1H2	190; 2516; 2101; 5241; 7376; 6256	38	38
0.0168903634916	0.263585618655	Signaling by ROBO receptors	Wikipathways	WP1918	ROBO3; ROBO2	64221; 6092	4	4
0.0184242345693	0.263585618655	Primary Focal Segmental Glomerulosclerosis FSGS	Wikipathways	WP2572	MKI67; WT1; LRP5; CDKN1A; CAMK2B; CD2AP; AGRN; PAX2; LMX1B	375790; 5076; 7490; 816; 23607; 1026; 4010; 4041; 4288	73	73
0.0188045199128	0.263585618655	Apelin signaling pathway - Homo sapiens (human)	KEGG	path:hsa04371	SPHK1; APLNR; HDAC4; RYR1; PRKAG2; ADCY8; GNB2; MEF2A; GNGT2; MEF2D; HDAC5; AGTR1; GNAI1; ADCY1	9759; 107; 114; 6261; 4205; 4209; 8877; 185; 187; 2783; 2793; 2770; 10014; 51422	137	137
0.0198954607055	0.263585618655	Cell Differentiation - Index expanded	Wikipathways	WP2023	MIR223; HDAC5; MIR1-1; PAX7; TLX1; MEF2A; MEF2D; MIR203A	406904; 4209; 406986; 407008; 4205; 10014; 3195; 5081	62	62
0.020979720167	0.263585618655	Synaptic Vesicle Pathway	Wikipathways	WP2267	SLC6A4; SYT1; SLC22A3; CPLX2; UNC13B; CACNA1A; RIMS1	6857; 6532; 6581; 22999; 10814; 773; 10497	51	51
0.0216441210239	0.263585618655	Peptide GPCRs	Wikipathways	WP24	OPRM1; NTSR1; TRHR; GALR1; NMBR; SSTR5; CXCR5; OPRK1; AGTR1	2587; 7201; 6755; 4923; 4829; 643; 185; 4988; 4986	75	75
0.0216570481412	0.263585618655	Serotonergic synapse - Homo sapiens (human)	KEGG	path:hsa04726	KCND2; SLC6A4; CACNA1A; GNB2; HTR7; GNGT2; PLA2G4B; PLA2G4A; ALOX12B; HTR1A; HTR1B; GNAI1	773; 100137049; 3751; 5321; 2783; 2793; 2770; 242; 3350; 3351; 3363; 6532	115	113
0.0218621217059	0.263585618655	Urea cycle and metabolism of amino groups	Wikipathways	WP497	CKM; ASS1; ODC1; ASL	1158; 445; 4953; 435	20	20
0.0218621217059	0.263585618655	Globo Sphingolipid Metabolism	Wikipathways	WP1424	GCNT1; ST8SIA1; ST6GALNAC1; ABO	55808; 2650; 28; 6489	20	20
0.0218621217059	0.263585618655	Olfactory bulb development and olfactory learning	Wikipathways	WP3609	ARX; RPGRIP1L; FEZF1; PCNT	170302; 23322; 389549; 5116	20	20
0.0226939161219	0.263585618655	Dopaminergic Neurogenesis	Wikipathways	WP2855	NKX2-2; SHH; EN2; ALDH1A1; LMX1B	216; 4821; 6469; 4010; 2020	30	30
0.0230333555985	0.263585618655	Neural Crest Differentiation	Wikipathways	WP2064	HDAC5; LHX5; AXIN1; TFAP2B; PAX7; HDAC4; PAX3; DLX5; SOX5; CDH7; DMBX1	5077; 127343; 6660; 7021; 64211; 5081; 1005; 10014; 1749; 9759; 8312	101	101
0.0230402976378	0.263585618655	Wnt Signaling	Wikipathways	WP428	NFATC1; LRP5; AXIN1; SFRP5; FZD9; DAAM2; CAMK2G; MAP3K7; CAMK2B; GPC4; WNT2; WNT7B	4772; 818; 816; 4041; 6425; 8312; 6885; 8326; 7472; 7477; 23500; 2239	114	114
0.0231309828615	0.263585618655	Phosphodiesterases in neuronal function	Wikipathways	WP4222	ADCY1; ADCY8; PDE6B; PDE9A; GRIN2A; PDE4C; PDE4D	2903; 114; 107; 5152; 5144; 5143; 5158	52	52
0.0237432173973	0.264413102833	miRs in Muscle Cell Differentiation	Wikipathways	WP2012	MYF5; MEF2A; PAX7; PRKCZ; MEF2D; MIR1-1	406904; 4209; 4617; 4205; 5590; 5081	41	41
0.0252304235588	0.271323081305	Alanine and aspartate metabolism	Wikipathways	WP106	ASS1; GAD1; ASL	435; 445; 2571	12	12
0.0254711464082	0.271323081305	Tight junction - Homo sapiens (human)	KEGG	path:hsa04530	SRC; MICALL2; LLGL2; CLDN14; HSPA4; SLC9A3R1; PRKAG2; CLDN5; PPP2R2B; RAPGEF6; CTTN; MAP2K7; WASL; RUNX1; PRKCZ; TJP3	23562; 51735; 6714; 9368; 79778; 51422; 3308; 8976; 2017; 861; 5521; 3993; 7122; 5590; 5609; 27134	170	170
0.0264540083812	0.275797108656	Hair Follicle Development- Induction (Part 1 of 3)	Wikipathways	WP2804	TCF3; LRP5; NOG; GJB6; SHH; PTCH1	9241; 5727; 6929; 4041; 6469; 10804	42	42
0.0289452823482	0.295483090638	Proteoglycans in cancer - Homo sapiens (human)	KEGG	path:hsa05205	IGF2; SRC; CAMK2G; ANK1; FZD9; CDKN1A; HSPG2; CAMK2B; ARHGEF1; COL21A1; GPC1; CTTN; PXN; WNT2; SHH; PTCH1; TWIST2; WNT7B	1026; 6714; 5727; 8326; 5829; 6469; 2817; 3339; 286; 7472; 816; 818; 7477; 117581; 3481; 9138; 2017; 81578	201	201
0.0314846961736	0.305231958904	Ganglio Sphingolipid Metabolism	Wikipathways	WP1423	ST8SIA3; B4GALNT1; ST8SIA1	2583; 6489; 51046	13	13
0.0314846961736	0.305231958904	EDA Signalling in Hair Follicle Development	Wikipathways	WP3930	SHH; EDARADD; PTCH1	6469; 128178; 5727	13	13
0.0317690406206	0.305231958904	GnRH signaling pathway - Homo sapiens (human)	KEGG	path:hsa04912	SRC; ADCY1; CAMK2G; ADCY8; CAMK2B; MAP2K3; MAP2K7; PLA2G4B; PLA2G4A; LHB	6714; 100137049; 107; 114; 5321; 816; 818; 5606; 3972; 5609	93	93
0.0350910681006	0.330665834025	Eicosanoid Synthesis	Wikipathways	WP167	PLA2G4B; PLA2G4A; PTGIS; PTGDS	5740; 100137049; 5730; 5321	23	23
0.0383643371006	0.349445282767	Pancreatic secretion - Homo sapiens (human)	KEGG	path:hsa04972	PNLIPRP2; ADCY1; CA2; CHRM3; KCNQ1; ADCY8; ATP2B3; ATP2B2; CLCA4; ATP2A1	107; 22802; 114; 1131; 3784; 760; 5408; 487; 491; 492	96	96
0.0392234501065	0.349445282767	Thyroxine (Thyroid Hormone) Production	Wikipathways	WP1981	TPO; SLC5A5	7173; 6528	6	6
0.0392234501065	0.349445282767	Vitamin B6 metabolism - Homo sapiens (human)	KEGG	path:hsa00750	PSAT1; PDXK	29968; 8566	6	6
0.0430573658555	0.363760504641	Energy Metabolism	Wikipathways	WP1541	CAMK2G; ESRRA; PRKAG2; RXRA; MEF2A; MEF2D	4209; 4205; 818; 51422; 2101; 6256	47	47
0.0430573658555	0.363760504641	XBP1(S) activates chaperone genes	Wikipathways	WP3472	SRPRB; PDIA5; SSR1; PLA2G4B; ZBTB17; WFS1	6745; 58477; 100137049; 10954; 7709; 7466	47	47
0.0430573658555	0.363760504641	Heart Development	Wikipathways	WP1591	NFATC1; MIR1-1; SHH; TBX1; PITX2; FOXC1	406904; 2296; 6899; 5308; 6469; 4772	47	47
0.0459024976159	0.37089004317	Primary immunodeficiency - Homo sapiens (human)	KEGG	path:hsa05340	RAG2; CD8A; ICOS; CD40; CIITA	5897; 29851; 925; 958; 4261	37	36
0.0461720257824	0.37089004317	Interleukin-1 family signaling	Wikipathways	WP1839	PTPN18; PTPN5; PTPN4	26469; 84867; 5775	15	15
0.0461720257824	0.37089004317	Thiamine metabolism - Homo sapiens (human)	KEGG	path:hsa00730	TPK1; ALPI; ALPPL2	27010; 248; 251	16	15
